# Supplementary material for: Examining Gravettian and Magdalenian mobility and technological organization with IR spectroscopy
Source: Sci Rep. 2025 Jan 14;15:1897. doi: 10.1038/s41598-024-84302-6 (PMC11730608; doi:10.1038/s41598-024-84302-6)
Supplement: Supplementary file 1 — Supplementary Material 1 [file 41598_2024_84302_MOESM1_ESM.xlsx]

## Sheet: Tabelle1
Site	Bockstein Höhle	Brillenhöhle	Brillenhöhle	Burkhardtshöhle	Geißenklößterle	Hohle Fels	Hohle Fels Hütten	Hohle Fels IIb	Hohle Fels IIc	Kleine Scheuer im Rosenstein	Langmahdhalde AH VI	Schmiechenfels	Sirgenstein I	Sirgenstein II	Vogelherd AH II + III + backdirt
Cultural period	Magdalenian	Magdalenian	Gravettian	Magdalenian	Gravettian	Magdalenian	Magdalenian	Gravettian	Gravettian	Magdalenian	Magdalenian	Magdalenian	Magdalenian	Gravettian	Magdalenian + Gravettian
Source	own analysis	Lauxmann 1988	Moreau 2009/Lauxmann & Scheer 1986	Simon 1993	Moreau 2009	Taller 2014	Karle 1997	Taller & Conard 2016	Taller & Conard 2016	Wettengl 2019	Conard et al. 2019; own analysis	Karle 1997	Taller 2014/2019	Taller 2014/2019	own analysis
Assemblage size	?	2043	5695	825	4113	9810	376	11347	8937	over 600	not analysed	134	over 1000	not analysed	over 321
Jurassic chert central Swabian Jura	present	0.62604	0.711326	0.57	0.469001	0.608	0.8697	0.66	0.69	majority	present	0.9627	majority	majority	majority
Tabular Jurassic chert (Bavaria)	single piece	0.0744004	0.00158033	0.0606061	N/A	0.016	0.0011	0.004	0.001	N/A	no information	N/A	few pieces	few pieces	few pieces
Jurassic chert Freiburg	single piece	0.00489476	0,07%/0,9%	N/A	0.00218818	0.00142712	N/A	few pieces	N/A	few pieces	no information	0.0149	few pieces	single pieces	N/A
Tertiary chert	few pieces	0.00244738	0.00333626	0.352	0.000243132	0.025	0.0011	0.02	0.002	few pieces	few pieces	N/A	N/A	N/A	few pieces
Radiolarite	no information	0.165443	0.230904	0.015	0.364211	0.217	0.0931	0.18	0.25	singel piece	N/A	0.0223	present	N/A	few pieces
Impregnated Jurassic chert	no information	0.0543319	0.0256365	0.002	0.16071	0.076	N/A	0.05	0.03	present	N/A	N/A	present	N/A	present
Middle Triassic chert (Muschelkalk)	no information	N/A	0.00158033	N/A	N/A	<3%	N/A	few pieces	N/A	few pieces	N/A	N/A	N/A	N/A	few pieces
Late Triassic chert (Keuper)	no information	N/A	N/A	N/A	N/A	<3%	N/A	few pieces	N/A	present	N/A	N/A	N/A	N/A	N/A
Quartzite	no information	0.00342633	0.00491659	N/A	0.00218818	0.016	N/A	few pieces	N/A	N/A	N/A	N/A	N/A	N/A	few pieces
Rock crystal	no information	N/A	N/A	N/A	N/A	0.000203874	N/A	few pieces	N/A	N/A	N/A	N/A	N/A	N/A	N/A
not identified	no information	0.0176211	0.00737489	0.001	0.00145879	0.028	0.016	0.01	0.01	present	N/A	N/A	N/A	N/A	few pieces
Siliceous shale (Kieselschiefer)	no information	0.0210475	N/A	N/A	N/A	N/A	N/A	N/A	N/A	N/A	N/A	N/A	N/A	N/A	N/A
Oil quartzite (Ölquarzit)	no information	0.0141948	0.00790167	N/A	N/A	N/A	N/A	N/A	N/A	N/A	N/A	N/A	N/A	N/A	N/A
Grey Jurassic chert alpine origin	no information	0.011258	N/A	N/A	N/A	N/A	N/A	N/A	N/A	N/A	N/A	N/A	N/A	N/A	N/A
Oil shale	no information	0.000978953	N/A	N/A	N/A	N/A	N/A	N/A	N/A	N/A	N/A	N/A	N/A	N/A	N/A
Baltic flint	no information	0.00342633	N/A	N/A	N/A	N/A	N/A	N/A	N/A	few pieces	N/A	N/A	N/A	N/A	N/A
Limestone	no information	0.000489476	N/A	N/A	N/A	N/A	N/A	N/A	N/A	N/A	N/A	N/A	N/A	N/A	single piece
Quartz	no information	N/A	0.000351185	N/A	N/A	N/A	N/A	N/A	N/A	N/A	N/A	N/A	N/A	N/A	single piece
Chalcedony	no information	N/A	N/A	N/A	N/A	N/A	N/A	N/A	N/A	singel piece	N/A	N/A	N/A	N/A	N/A
