# Supplementary material for: Examining Gravettian and Magdalenian mobility and technological organization with IR spectroscopy
Source: Sci Rep. 2025 Jan 14;15:1897. doi: 10.1038/s41598-024-84302-6 (PMC11730608; doi:10.1038/s41598-024-84302-6)
Supplement: Supplementary file 3 — Supplementary Material 3 [file 41598_2024_84302_MOESM3_ESM.xlsx]

## Sheet: Tabelle1
Column 1	Macroscopic determination	Prediction neural model	Probability( Jurassic chert Central Swabian Jura )	Probability(Jurassic chert Eastern Bavaria )	Probability(Jurassic chert Freiburg Basin )	Probability( Tertiary chert )	Predictions LDA	Probability( Jurassic chert Central Swabian Jura )	Probability(Jurassic chert Eastern Bavaria )	Probability(Jurassic chert Freiburg Basin )	Probability( Tertiary chert )
Bocksteinhöhle 49	Jurassic chert Freiburg Basin	Jurassic chert Freiburg Basin	0.0162748	0.00105989	0.982613	5.25726e-05	Jurassic chert Freiburg Basin	0.00107179	3.87619e-05	0.998889	1.91081e-34
Bocksteinhöhle III 7	Jurassic chert Eastern Bavaria	Jurassic chert Central Swabian Jura	0.63634	0.105835	0.137795	0.12003	Jurassic chert Central Swabian Jura	0.562207	0.141571	0.296222	1.68342e-19
Bocksteinhöhle 17	Tertiary Chert	Tertiary chert	0.00832329	0.341983	3.62518e-07	0.649694	Tertiary chert	4.26332e-40	4.21117e-37	6.02237e-46	1
Bocksteinhöhle 50	Tertiary Chert	Tertiary chert	0.0185049	0.140307	2.95464e-07	0.841187	Tertiary chert	1.06284e-06	0.000531475	1.13622e-11	0.999467
Brillenhöhle IVu 1076	Jurassic chert Eastern Bavaria	Jurassic chert Central Swabian Jura	0.52499	0.258478	0.00476674	0.211765	Jurassic chert Central Swabian Jura	0.519435	0.459841	0.0207244	4.54272e-17
Brillenhöhle IIIu no ID	Jurassic chert Eastern Bavaria	Jurassic chert Eastern Bavaria	0.329244	0.570982	0.00701481	0.0927589	Jurassic chert Eastern Bavaria	0.136994	0.854078	0.00892845	6.16438e-20
Brillenhöhle Ivo 1208	Jurassic chert Eastern Bavaria	Jurassic chert Central Swabian Jura	0.998266	0.00133708	3.26557e-05	0.000364051	Jurassic chert Central Swabian Jura	0.982221	0.0160123	0.00176715	1.21127e-19
Brillenhöhle Ivo 1226	Jurassic chert Eastern Bavaria	Tertiary chert	0.0225434	0.180119	1.60636e-05	0.797321	Tertiary chert	1.4454e-07	0.000165818	3.93557e-09	0.999834
Brillenhöhle Ivo 1825	Jurassic chert Freiburg Basin	Jurassic chert Freiburg Basin	0.0994556	0.0107824	0.889417	0.000344705	Jurassic chert Freiburg Basin	0.00758265	0.000374091	0.992043	2.9025e-35
Brillenhöhle Ivo 1826	Jurassic chert Freiburg Basin	Jurassic chert Freiburg Basin	0.0262145	0.0121691	0.961513	0.000103082	Jurassic chert Freiburg Basin	0.0030661	0.00105667	0.995877	2.53273e-37
Brillenhöhle Ivo 1827	Jurassic chert Freiburg Basin	Jurassic chert Freiburg Basin	0.132189	0.00656554	0.860421	0.000824425	Jurassic chert Freiburg Basin	0.0195706	0.000445135	0.979984	2.2952e-35
Brillenhöhle Ivo 1829	Jurassic chert Freiburg Basin	Jurassic chert Freiburg Basin	0.322335	0.00122125	0.675172	0.0012716	Jurassic chert Freiburg Basin	0.00638579	2.71183e-05	0.993587	3.59182e-38
Brillenhöhle Ivo 1876	Jurassic chert Freiburg Basin	Jurassic chert Freiburg Basin	0.00161018	0.00038385	0.998003	2.78822e-06	Jurassic chert Freiburg Basin	2.80606e-05	6.57732e-07	0.999971	2.0717e-40
Brillenhöhle Ivo 1957	Jurassic chert Freiburg Basin	Jurassic chert Freiburg Basin	0.0136165	0.0154829	0.970858	4.21011e-05	Jurassic chert Freiburg Basin	0.00193577	0.00328212	0.994782	4.90421e-37
Brillenhöhle Ivo 2028	Jurassic chert Eastern Bavaria	Jurassic chert Eastern Bavaria	0.406699	0.550881	0.0227207	0.0196993	Jurassic chert Eastern Bavaria	0.117462	0.872267	0.0102707	1.61685e-25
Brillenhöhle Ivo 2098	Jurassic chert Eastern Bavaria	Jurassic chert Central Swabian Jura	0.926357	0.0315498	0.0372683	0.00482451	Jurassic chert Central Swabian Jura	0.953991	0.0458015	0.000207464	5.61433e-29
Brillenhöhle Ivo 2116	Jurassic chert Eastern Bavaria	Jurassic chert Central Swabian Jura	0.719126	0.164888	0.112263	0.00372346	Jurassic chert Eastern Bavaria	0.403543	0.518636	0.0778216	2.48923e-27
Brillenhöhle Ivu 1020	Jurassic chert Eastern Bavaria	Tertiary chert	0.0129572	0.158361	2.95688e-08	0.828682	Tertiary chert	2.96881e-20	1.01901e-16	6.65317e-25	1
Brillenhöhle Ivu 117	Jurassic chert Freiburg Basin	Jurassic chert Freiburg Basin	0.108034	0.00333987	0.888431	0.000195172	Jurassic chert Freiburg Basin	0.00956062	7.79697e-05	0.990361	5.87997e-35
Brillenhöhle Ivu 138	Jurassic chert Eastern Bavaria	Jurassic chert Central Swabian Jura	0.974841	0.0161568	0.000369576	0.00863308	Jurassic chert Central Swabian Jura	0.81456	0.11611	0.0693297	6.16534e-27
Brillenhöhle Ivu 16	Jurassic chert Eastern Bavaria	Tertiary chert	0.325036	0.336746	0.00131391	0.336904	Jurassic chert Eastern Bavaria	0.0269607	0.972987	5.20696e-05	1.68563e-18
Brillenhöhle Ivu 1961	Jurassic chert Eastern Bavaria	Jurassic chert Central Swabian Jura	0.793705	0.180752	0.0103031	0.0152395	Jurassic chert Central Swabian Jura	0.535075	0.439643	0.0252819	2.29722e-22
Brillenhöhle Ivu 34	Jurassic chert Eastern Bavaria	Jurassic chert Central Swabian Jura	0.928798	0.040429	0.0282629	0.00251001	Jurassic chert Freiburg Basin	0.304794	0.0993942	0.595812	2.43163e-24
Brillenhöhle Ivu 35	Jurassic chert Eastern Bavaria	Jurassic chert Central Swabian Jura	0.818936	0.127632	0.0121173	0.0413146	Jurassic chert Eastern Bavaria	0.365651	0.621399	0.0129501	3.1028e-25
Brillenhöhle Ivu 407	Jurassic chert Eastern Bavaria	Jurassic chert Central Swabian Jura	0.629288	0.261978	2.39065e-05	0.10871	Jurassic chert Eastern Bavaria	0.134191	0.865776	3.29741e-05	1.98535e-17
Brillenhöhle Ivu 455	Tertiary Chert	Tertiary chert	0.00926672	0.23355	9.17769e-08	0.757183	Tertiary chert	2.89207e-29	7.47406e-27	1.12037e-34	1
Brillenhöhle Ivu 511	Jurassic chert Eastern Bavaria	Jurassic chert Central Swabian Jura	0.911111	0.0559188	0.0279396	0.00503018	Jurassic chert Central Swabian Jura	0.926437	0.0606524	0.0129103	1.41745e-28
Brillenhöhle Ivu 61	Jurassic chert Eastern Bavaria	Jurassic chert Central Swabian Jura	0.725393	0.212755	0.0443408	0.017512	Jurassic chert Central Swabian Jura	0.560597	0.322138	0.117265	1.29903e-21
Brillenhöhle Ivu 639	Jurassic chert Eastern Bavaria	Jurassic chert Central Swabian Jura	0.589666	0.299408	0.0963908	0.0145359	Jurassic chert Eastern Bavaria	0.176216	0.793496	0.0302883	4.21554e-25
Brillenhöhle Ivu 692	Tertiary Chert	Jurassic chert Central Swabian Jura	0.615748	0.362283	0.00306798	0.0189012	Jurassic chert Eastern Bavaria	0.0159204	0.983729	0.000351068	2.07704e-16
Brillenhöhle VI 10840	Tertiary Chert	Tertiary chert	0.00306651	0.0871006	1.59834e-08	0.909833	Tertiary chert	3.43679e-34	7.00932e-30	2.35435e-36	1
Brillenhöhle VI 12488 + VII 12489	Jurassic chert Freiburg Basin	Jurassic chert Freiburg Basin	0.0157847	0.00359506	0.980564	5.60496e-05	Jurassic chert Freiburg Basin	0.00108558	0.000216525	0.998698	8.08297e-37
Brillenhöhle VII 10251	Jurassic chert Freiburg Basin	Jurassic chert Freiburg Basin	0.292947	0.00519946	0.70139	0.00046311	Jurassic chert Freiburg Basin	0.0133185	0.000110968	0.98657	4.81831e-31
Brillenhöhle VII 10319	Tertiary Chert	Tertiary chert	0.00326248	0.042657	1.86895e-06	0.954079	Tertiary chert	6.26564e-31	3.42293e-26	5.43689e-33	1
Brillenhöhle VII 10327	Jurassic chert Freiburg Basin	Tertiary chert	0.00848026	0.106417	3.90835e-06	0.885098	Tertiary chert	2.80572e-12	7.88174e-09	3.34295e-16	1
Brillenhöhle VII 10377	Tertiary Chert	Tertiary chert	0.0103477	0.114717	9.87299e-06	0.874926	Tertiary chert	1.42837e-15	1.58924e-12	4.12606e-18	1
Brillenhöhle VII 10479	Tertiary Chert	Tertiary chert	0.0257948	0.0581965	1.00463e-07	0.916009	Tertiary chert	9.03564e-37	1.8422e-31	5.06005e-36	1
Brillenhöhle VII 10493	Tertiary Chert	Tertiary chert	0.00650749	0.0540944	5.89625e-08	0.939398	Tertiary chert	5.94396e-08	0.000122389	3.78056e-08	0.999878
Brillenhöhle VII 10558	Tertiary Chert	Tertiary chert	0.00776638	0.142646	1.50083e-08	0.849587	Tertiary chert	2.18311e-31	1.61108e-27	3.42301e-33	1
Brillenhöhle VII 10664	Tertiary Chert	Tertiary chert	0.00681056	0.0886506	2.4641e-05	0.904514	Tertiary chert	1.54287e-17	5.06644e-14	1.11052e-19	1
Brillenhöhle VII 12487 + 12486 VII S8	Jurassic chert Freiburg Basin	Jurassic chert Freiburg Basin	0.0137459	0.00755785	0.978624	7.26102e-05	Jurassic chert Freiburg Basin	0.000394379	0.000205007	0.999401	9.06579e-37
Brillenhöhle VII 12491	Jurassic chert Freiburg Basin	Jurassic chert Freiburg Basin	0.0363096	0.000552291	0.962799	0.000338986	Jurassic chert Freiburg Basin	0.000706935	6.64423e-06	0.999286	2.15375e-34
Brillenhöhle VII 12494	Jurassic chert Freiburg Basin	Jurassic chert Central Swabian Jura	0.543964	0.00306491	0.449834	0.00313718	Jurassic chert Freiburg Basin	0.372309	0.00323605	0.624455	1.73927e-34
Brillenhöhle VII 12523	Jurassic chert Freiburg Basin	Jurassic chert Freiburg Basin	0.00292403	0.000214928	0.996842	1.86834e-05	Jurassic chert Freiburg Basin	5.27321e-05	2.15004e-06	0.999945	1.37951e-35
Brillenhöhle VII 12528	Jurassic chert Freiburg Basin	Jurassic chert Freiburg Basin	0.00800771	0.000166452	0.991762	6.36756e-05	Jurassic chert Freiburg Basin	0.000313543	1.77134e-06	0.999685	1.87312e-28
Brillenhöhle VII 12529	Jurassic chert Freiburg Basin	Jurassic chert Freiburg Basin	0.0501118	0.000394675	0.948506	0.000987215	Jurassic chert Freiburg Basin	0.000122516	2.46043e-07	0.999877	3.70725e-34
Brillenhöhle VII 12530	Jurassic chert Freiburg Basin	Jurassic chert Freiburg Basin	0.00153964	0.000149442	0.998307	3.93412e-06	Jurassic chert Freiburg Basin	7.25835e-05	9.4829e-06	0.999918	6.44404e-31
Burkhardshöhle I 24	Jurassic chert Eastern Bavaria	Jurassic chert Eastern Bavaria	0.425681	0.526213	0.0283489	0.0197572	Jurassic chert Eastern Bavaria	0.173366	0.791675	0.034959	1.26148e-25
Burkhardshöhle I 279	Jurassic chert Eastern Bavaria	Jurassic chert Central Swabian Jura	0.542592	0.309606	0.113322	0.0344798	Jurassic chert Eastern Bavaria	0.354804	0.533841	0.111355	6.18453e-27
Burkhardshöhle I 322	Jurassic chert Eastern Bavaria	Jurassic chert Central Swabian Jura	0.413448	0.392257	0.188468	0.0058264	Jurassic chert Eastern Bavaria	0.229071	0.703494	0.0674355	1.44386e-28
Burkhardshöhle I 322 32	Jurassic chert Eastern Bavaria	Jurassic chert Eastern Bavaria	0.297819	0.44177	0.249525	0.0108861	Jurassic chert Eastern Bavaria	0.211988	0.541985	0.246027	4.53619e-25
Burkhardshöhle I 362	Jurassic chert Eastern Bavaria	Jurassic chert Eastern Bavaria	0.425681	0.526213	0.0283489	0.0197572	Jurassic chert Eastern Bavaria	0.173366	0.791675	0.034959	1.26148e-25
Burkhardshöhle 106	Tertiary Chert	Tertiary chert	0.0970155	0.0790597	4.51399e-06	0.82392	Tertiary chert	1.54271e-30	3.22661e-26	1.08523e-33	1
Burkhardshöhle 29	Jurassic chert Eastern Bavaria	Jurassic chert Eastern Bavaria	0.408808	0.4623	0.0554371	0.0734546	Jurassic chert Central Swabian Jura	0.497992	0.465104	0.0369048	3.54896e-28
Geißenklößterle Ip 130 91	Tertiary Chert	Jurassic chert Central Swabian Jura	0.926091	0.0391071	0.000108728	0.0346931	Jurassic chert Central Swabian Jura	0.987246	0.0125936	0.000160327	3.26725e-15
Hohle Fels Hütten yellow layer 126	Jurassic chert Eastern Bavaria	Jurassic chert Central Swabian Jura	0.925171	0.0455496	0.0206077	0.0086721	Jurassic chert Central Swabian Jura	0.960786	0.0317116	0.00750248	3.37533e-26
Hohle Fels Hütten grey layer 326	Jurassic chert Eastern Bavaria	Jurassic chert Central Swabian Jura	0.399924	0.233741	0.074142	0.292192	Jurassic chert Central Swabian Jura	0.450215	0.324732	0.225053	9.03501e-24
Hohle Fels Hütten yellow layer 57	Jurassic chert Eastern Bavaria	Jurassic chert Eastern Bavaria	0.33968	0.532875	0.00906211	0.118382	Jurassic chert Eastern Bavaria	0.163755	0.827159	0.0090865	7.35293e-21
Hohle Fels Hütten yellow layer 64	Jurassic chert Eastern Bavaria	Jurassic chert Freiburg Basin	0.0281201	0.00762986	0.963788	0.000462342	Jurassic chert Freiburg Basin	0.00834734	0.000502114	0.991151	2.67395e-30
Hohle Fels Hütten 32	Jurassic chert Eastern Bavaria	Jurassic chert Central Swabian Jura	0.454366	0.447386	0.0271894	0.0710592	Jurassic chert Eastern Bavaria	0.222976	0.761514	0.0155095	6.21551e-23
Hohle Fels I 31 101	Jurassic chert Freiburg Basin	Jurassic chert Freiburg Basin	0.172268	0.00845594	0.819048	0.000228078	Jurassic chert Freiburg Basin	0.00753592	0.000195667	0.992268	1.384e-33
Hohle Fels I 46 122.1	Jurassic chert Eastern Bavaria	Jurassic chert Central Swabian Jura	0.988352	0.00781176	0.000287451	0.00354866	Jurassic chert Central Swabian Jura	0.931056	0.0287614	0.0401822	6.44016e-25
Hohle Fels I 58 253.2	Jurassic chert Freiburg Basin	Jurassic chert Central Swabian Jura	0.969604	0.015363	0.000820653	0.0142122	Jurassic chert Central Swabian Jura	0.952882	0.0406543	0.00646332	1.41423e-27
Hohle Fels I 68 118	Jurassic chert Eastern Bavaria	Jurassic chert Central Swabian Jura	0.415199	0.162134	0.155571	0.267097	Jurassic chert Eastern Bavaria	0.285289	0.612282	0.102429	9.52646e-12
Hohle Fels I 68 172	Jurassic chert Freiburg Basin	Jurassic chert Eastern Bavaria	0.149784	0.671777	0.000528542	0.17791	Jurassic chert Eastern Bavaria	0.0137219	0.986213	6.50401e-05	7.82187e-13
Hohle Fels I 68 309	Jurassic chert Freiburg Basin	Jurassic chert Freiburg Basin	0.090616	0.000852286	0.901451	0.00708037	Jurassic chert Freiburg Basin	0.00871536	7.45967e-06	0.991277	4.49687e-27
Hohle Fels I 68 711 + I 68 262	Tertiary Chert	Tertiary chert	0.0237862	0.0454805	0.00205499	0.928678	Jurassic chert Eastern Bavaria	0.0570608	0.893223	0.0435203	0.00619556
Hohle Fels I 68 796	Jurassic chert Eastern Bavaria	Jurassic chert Central Swabian Jura	0.519464	0.365088	0.0793857	0.0360625	Jurassic chert Eastern Bavaria	0.117269	0.82655	0.0561806	3.80321e-19
Hohle Fels I 75 25	Jurassic chert Eastern Bavaria	Jurassic chert Central Swabian Jura	0.594547	0.262281	0.00165622	0.141516	Jurassic chert Eastern Bavaria	0.144555	0.854391	0.00105392	5.05366e-19
Hohle Fels I refit 57 135.21 + 78 226 + IIa 79 867	Tertiary Chert	Tertiary chert	0.0128745	0.012381	5.78159e-05	0.974687	Tertiary chert	2.15024e-14	3.0453e-14	4.6713e-14	1
Hohle Fels Ic 14 171	Jurassic chert Eastern Bavaria	Jurassic chert Central Swabian Jura	0.884	0.0729163	0.0189226	0.0241615	Jurassic chert Central Swabian Jura	0.990459	0.00897975	0.000561366	3.14676e-26
Hohle Fels IIa 30 107.2	Tertiary Chert	Tertiary chert	0.0257221	0.396506	3.09826e-06	0.577768	Jurassic chert Eastern Bavaria	0.290271	0.709698	3.09292e-05	2.64415e-09
Hohle Fels IIa 69 185	Tertiary Chert	Tertiary chert	0.0173948	0.0457036	2.25644e-05	0.936879	Jurassic chert Eastern Bavaria	0.0284004	0.72109	9.04298e-05	0.250419
Hohle Fels IIa 79 632	Tertiary Chert	Tertiary chert	0.044145	0.0746187	1.38874e-06	0.881235	Tertiary chert	6.64672e-05	4.16621e-05	6.69201e-09	0.999892
Hohle Fels IIa 79 794	Tertiary Chert	Tertiary chert	0.00585029	0.0144646	4.54601e-06	0.979681	Tertiary chert	1.80451e-10	4.3882e-10	2.57033e-11	1
Hohle Fels IIab 110 1077	Jurassic chert Freiburg Basin	Jurassic chert Central Swabian Jura	0.825982	0.118209	0.000313781	0.0554959	Jurassic chert Central Swabian Jura	0.968712	0.029039	0.00224898	4.10139e-27
Hohle Fels IIab 65 2	Jurassic chert Eastern Bavaria	Jurassic chert Central Swabian Jura	0.938615	0.0531621	0.00551206	0.00271084	Jurassic chert Central Swabian Jura	0.690717	0.291015	0.0182684	3.2372e-27
Hohle Fels IIab 69 345	Jurassic chert Freiburg Basin	Jurassic chert Freiburg Basin	0.0317067	0.00171417	0.966363	0.000215739	Jurassic chert Freiburg Basin	0.00297059	2.60787e-05	0.997003	8.58411e-32
Hohle Fels IIab-IIb 100 1611	Jurassic chert Eastern Bavaria	Jurassic chert Central Swabian Jura	0.830838	0.134603	0.00307069	0.0314885	Jurassic chert Central Swabian Jura	0.682756	0.313905	0.00333904	1.24839e-27
Hohle Fels IIaf 112 621	Jurassic chert Eastern Bavaria	Jurassic chert Central Swabian Jura	0.91258	0.0752914	0.00108972	0.011039	Jurassic chert Eastern Bavaria	0.444285	0.554431	0.00128383	8.59543e-28
Hohle Fels IIag 112 743 + 735.11	Tertiary Chert	Tertiary chert	0.0447691	0.154059	0.000162408	0.801009	Jurassic chert Eastern Bavaria	0.310797	0.682196	0.0070073	1.17633e-07
Hohle Fels IIb 110 1180	Jurassic chert Freiburg Basin	Jurassic chert Central Swabian Jura	0.88068	0.00279425	0.11479	0.00173617	Jurassic chert Central Swabian Jura	0.674929	0.0199491	0.305121	7.66007e-28
Hohle Fels IIb 30 241	Tertiary Chert	Tertiary chert	0.00724074	0.00935142	1.44745e-05	0.983393	Jurassic chert Eastern Bavaria	0.00523476	0.98917	5.59083e-05	0.00553935
Hohle Fels IIb 46 20.1	Jurassic chert Eastern Bavaria	Jurassic chert Central Swabian Jura	0.804044	0.103863	0.0864564	0.00563703	Jurassic chert Central Swabian Jura	0.539822	0.260058	0.200119	6.08859e-31
Hohle Fels IIb 56 419	Jurassic chert Eastern Bavaria	Jurassic chert Central Swabian Jura	0.818374	0.172762	0.00131751	0.00754619	Jurassic chert Central Swabian Jura	0.606237	0.382121	0.0116415	1.33979e-25
Hohle Fels IIb 63 487	Tertiary Chert	Tertiary chert	0.284124	0.0299575	0.00880175	0.677117	Tertiary chert	0.00902775	0.0469495	8.36691e-06	0.944014
Hohle Fels IIb 67 465	Tertiary Chert	Tertiary chert	0.00940946	0.0141616	8.54816e-06	0.97642	Tertiary chert	2.01828e-12	1.63983e-12	4.68662e-13	1
Hohle Fels IIb 67 496	Tertiary Chert	Tertiary chert	0.0131958	0.0082754	8.11109e-05	0.978448	Tertiary chert	1.80056e-07	1.07091e-06	8.93899e-08	0.999999
Hohle Fels IIb 68 1035.2	Tertiary Chert	Tertiary chert	0.0177308	0.072385	1.46401e-05	0.90987	Tertiary chert	0.00463904	0.253815	5.02062e-05	0.741496
Hohle Fels IIb 68 958	Jurassic chert Eastern Bavaria	Jurassic chert Central Swabian Jura	0.781997	0.188726	0.0258856	0.00339119	Jurassic chert Central Swabian Jura	0.636194	0.338839	0.0249665	1.27815e-27
Hohle Fels IIb 98 74	Jurassic chert Eastern Bavaria	Jurassic chert Central Swabian Jura	0.586981	0.386841	0.0180104	0.00816742	Jurassic chert Eastern Bavaria	0.183831	0.813429	0.00273999	1.80837e-26
Hohle Fels IIc 57 582	Tertiary Chert	Tertiary chert	0.0220755	0.0316961	3.57507e-05	0.946193	Jurassic chert Eastern Bavaria	0.134894	0.519976	0.013709	0.331421
Hohle Fels IIc 68 2025	Tertiary Chert	Tertiary chert	0.0152678	0.00399105	1.11795e-05	0.98073	Tertiary chert	8.28007e-09	2.23182e-07	6.33541e-12	1
Hohle Fels 48-49 1104	Tertiary Chert	Jurassic chert Central Swabian Jura	0.464678	0.207725	8.21979e-08	0.327597	Jurassic chert Eastern Bavaria	0.325559	0.67444	5.50627e-07	1.20985e-07
Hohle Fels Profil 57 1771	Jurassic chert Eastern Bavaria	Jurassic chert Central Swabian Jura	0.587745	0.307849	0.0941468	0.0102592	Jurassic chert Eastern Bavaria	0.228154	0.551202	0.220644	1.02934e-25
Hohle Fels refit IIa 59 826	Jurassic chert Eastern Bavaria	Jurassic chert Freiburg Basin	0.127072	0.00644345	0.865431	0.00105364	Jurassic chert Freiburg Basin	0.0609791	0.0112073	0.927814	4.11642e-33
Hohle Fels refit PV 59 1462	Tertiary Chert	Tertiary chert	0.0269189	0.0480609	0.00129751	0.923723	Jurassic chert Eastern Bavaria	0.459012	0.536974	0.0020448	0.00196927
Kleine Scheuer II 49	Tertiary Chert	Tertiary chert	0.0203795	0.215541	7.64328e-06	0.764072	Tertiary chert	1.29901e-06	4.79829e-06	3.64837e-10	0.999994
Kleine Scheuer III 77	Tertiary Chert	Tertiary chert	0.00977232	0.121838	1.48129e-07	0.86839	Tertiary chert	1.26395e-09	1.00266e-05	7.74285e-12	0.99999
Kleine Scheuer III 80	Jurassic chert Freiburg Basin	Jurassic chert Freiburg Basin	0.0301122	0.019616	0.950106	0.000165406	Jurassic chert Freiburg Basin	0.00195552	0.00165546	0.996389	1.04501e-33
Kleine Scheuer 100	Tertiary Chert	Tertiary chert	0.207143	0.0877031	3.62746e-07	0.705153	Jurassic chert Eastern Bavaria	0.161486	0.837748	4.91901e-05	0.000716633
Kleine Scheuer 103	Tertiary Chert	Jurassic chert Eastern Bavaria	0.0225428	0.847737	6.96298e-06	0.129713	Tertiary chert	3.72999e-11	9.11879e-10	3.20738e-16	1
Kleine Scheuer 119	Tertiary Chert	Tertiary chert	0.0204179	0.370157	4.69567e-05	0.609378	Jurassic chert Eastern Bavaria	0.00344826	0.996413	3.97152e-06	0.000134449
Kleine Scheuer 135	Tertiary Chert	Tertiary chert	0.0133213	0.0375952	3.34554e-06	0.94908	Tertiary chert	6.60663e-08	9.12293e-07	6.93207e-10	0.999999
Kleine Scheuer 141	Jurassic chert Freiburg Basin	Jurassic chert Freiburg Basin	0.0049156	0.000243282	0.994806	3.5168e-05	Jurassic chert Freiburg Basin	0.000298067	3.33534e-07	0.999702	1.82492e-35
Langmahdhalde VI 51 38 643	Tertiary Chert	Tertiary chert	0.00404714	0.00473192	2.58583e-05	0.991195	Tertiary chert	1.75501e-26	8.06167e-25	1.44711e-26	1
Langmahdhalde VI 52 39 273	Tertiary Chert	Tertiary chert	0.0747971	0.369274	0.00134254	0.554586	Jurassic chert Eastern Bavaria	0.005631	0.994091	0.000277756	1.12668e-07
Schmiechenfels 51	Jurassic chert Freiburg Basin	Jurassic chert Freiburg Basin	0.0623354	0.00125037	0.936401	1.33268e-05	Jurassic chert Freiburg Basin	0.000104326	6.6938e-05	0.999829	3.90496e-32
Schmiechenfels 99	Jurassic chert Freiburg Basin	Jurassic chert Freiburg Basin	0.37967	0.00113554	0.61862	0.000574211	Jurassic chert Freiburg Basin	4.55285e-05	0.000192227	0.999762	6.76523e-31
Sirgenstein I 3	Jurassic chert Eastern Bavaria	Tertiary chert	0.348688	0.2222	0.00463497	0.424476	Jurassic chert Central Swabian Jura	0.851455	0.147511	0.00103356	3.10165e-12
Sirgenstein I 4	Jurassic chert Freiburg Basin	Jurassic chert Freiburg Basin	0.0493508	0.0165226	0.93337	0.000756594	Jurassic chert Freiburg Basin	0.0179858	0.00914225	0.972872	6.88938e-29
Sirgenstein I 5	Jurassic chert Freiburg Basin	Jurassic chert Central Swabian Jura	0.500454	0.0289058	0.459706	0.010934	Jurassic chert Freiburg Basin	0.119665	0.049204	0.831131	8.21227e-32
Sirgenstein II 1	Jurassic chert Eastern Bavaria	Jurassic chert Eastern Bavaria	0.112571	0.528651	0.192442	0.166336	Jurassic chert Eastern Bavaria	0.0164083	0.935788	0.0478035	4.23072e-08
Sirgenstein II 2	Jurassic chert Eastern Bavaria	Jurassic chert Central Swabian Jura	0.880553	0.0553562	0.000248156	0.0638425	Jurassic chert Central Swabian Jura	0.966894	0.0170335	0.0160727	1.00193e-22
Sirgenstein II 6	Jurassic chert Freiburg Basin	Jurassic chert Central Swabian Jura	0.667673	0.0376432	0.277621	0.0170627	Jurassic chert Freiburg Basin	0.316917	0.131459	0.551624	2.67748e-27
Vogelherd DKS 37 70 158	Jurassic chert Eastern Bavaria	Jurassic chert Central Swabian Jura	0.674224	0.308785	0.00222972	0.0147612	Jurassic chert Eastern Bavaria	0.244473	0.755373	0.000154615	5.11375e-25
Vogelherd HL/KS 34 68 50	Jurassic chert Eastern Bavaria	Jurassic chert Central Swabian Jura	0.797704	0.148299	0.0309393	0.023057	Jurassic chert Eastern Bavaria	0.481845	0.508914	0.00924043	2.01685e-29
Vogelherd HL/KS 36 76 77	Tertiary Chert	Jurassic chert Central Swabian Jura	0.823644	0.123344	3.4241e-08	0.0530121	Jurassic chert Central Swabian Jura	0.761717	0.238283	1.74387e-08	1.85595e-17
Vogelherd HL/KS 37 69 48	Tertiary Chert	Jurassic chert Central Swabian Jura	0.995595	0.00392281	3.54904e-06	0.000478241	Jurassic chert Central Swabian Jura	0.991184	0.0088092	6.37215e-06	3.07233e-27
Vogelherd HU/KS 50 64 19	Tertiary Chert	Jurassic chert Central Swabian Jura	0.991124	0.00639764	5.90641e-05	0.00241883	Jurassic chert Central Swabian Jura	0.995462	0.00453667	1.58108e-06	1.55879e-26
Vogelherd II 1044	Jurassic chert Eastern Bavaria	Jurassic chert Central Swabian Jura	0.774884	0.0427857	0.120456	0.0618743	Jurassic chert Central Swabian Jura	0.931552	0.035748	0.0327	1.00893e-17
Vogelherd II 2813	Jurassic chert Eastern Bavaria	Tertiary chert	0.109256	0.416041	0.00447395	0.470229	Tertiary chert	0.0211258	0.00426881	0.00666577	0.96794
Vogelherd III 1014	Jurassic chert Eastern Bavaria	Jurassic chert Eastern Bavaria	0.221959	0.417369	0.00265395	0.358019	Jurassic chert Eastern Bavaria	0.241648	0.722571	0.0357814	2.08339e-09
