# Supplementary material for: Examining Gravettian and Magdalenian mobility and technological organization with IR spectroscopy
Source: Sci Rep. 2025 Jan 14;15:1897. doi: 10.1038/s41598-024-84302-6 (PMC11730608; doi:10.1038/s41598-024-84302-6)
Supplement: Supplementary file 4 — Supplementary Material 4 [file 41598_2024_84302_MOESM4_ESM.xlsx]

## Sheet: SD_alle_Daten_Mars_2023_normali
Name	Raw Material	Macroscopic determination	1300.84	1297.11	1293.39	1289.66	1285.93	1282.2	1278.48	1274.75	1271.02	1267.29	1263.57	1259.84	1256.11	1252.39	1248.66	1244.93	1241.2	1237.48	1233.75	1230.02	1226.29	1222.57	1218.84	1215.11	1211.38	1207.66	1203.93	1200.2	1196.48	1192.75	1189.02	1185.29	1181.57	1177.84	1174.11	1170.38	1166.66	1162.93	1159.2	1155.47	1151.75	1148.02	1144.29	1140.57	1136.84	1133.11	1129.38
TH.Tuelingerberg.1545_2022-07-21T16-19-46	Tertiary chert		-0.0003	-0.0003	-0.0003	-0.0003	-0.0003	-0.00067	-0.00089	-0.00107	-0.00125	-0.00137	-0.00169	-0.0024	-0.00331	-0.00487	-0.00736	-0.01022	-0.01314	-0.01549	-0.01657	-0.01648	-0.01551	-0.01333	-0.00994	-0.00703	-0.0045	-0.00216	-0.00079	0	0.00093	0.00176	0.00245	0.00324	0.0039	0.00525	0.00703	0.00775	0.00685	0.00435	0.00048	-0.00382	-0.0079	-0.01176	-0.01419	-0.01497	-0.01432	-0.01282	-0.01109
TH.Zipfelbach.423_2021-07-08T14-42-24	Tertiary chert		-0.0006	-0.0006	-0.0006	-0.0006	-0.0006	-0.00075	-0.00101	-0.00134	-0.00166	-0.00195	-0.00225	-0.00264	-0.00308	-0.00358	-0.0041	-0.00465	-0.00534	-0.00599	-0.00641	-0.00649	-0.00634	-0.00606	-0.00576	-0.00543	-0.00504	-0.0049	-0.00509	-0.00517	-0.00504	-0.0049	-0.00463	-0.00422	-0.00355	-0.00236	-0.001	-0.0003	-0.00058	-0.00166	-0.00352	-0.00585	-0.00846	-0.011	-0.01275	-0.01341	-0.01319	-0.01291	-0.01276
Randecker_Maar_Block3-unpatinated-19_2020-02-18T14-06-56	Tertiary chert		-0.00108	-0.00108	-0.00108	-0.00108	-0.00108	-0.00137	-0.00175	-0.00221	-0.00275	-0.00334	-0.00401	-0.00477	-0.00564	-0.00667	-0.00789	-0.00926	-0.0106	-0.01162	-0.0121	-0.01194	-0.01119	-0.00999	-0.00855	-0.00712	-0.00593	-0.0051	-0.00453	-0.00408	-0.00359	-0.00297	-0.00225	-0.00141	-0.00025	0.00137	0.00298	0.0036	0.00281	0.0009	-0.00168	-0.0046	-0.00754	-0.00995	-0.01114	-0.01107	-0.01047	-0.0099	-0.00937
Randecker_Maar_Block2-unpatinated-11_2020-02-18T13-22-20	Tertiary chert		-0.0006	-0.0006	-0.0006	-0.0006	-0.0006	-0.00081	-0.00108	-0.00141	-0.00176	-0.00213	-0.00253	-0.00297	-0.00352	-0.00422	-0.00517	-0.00635	-0.00765	-0.00879	-0.00951	-0.00966	-0.00927	-0.00845	-0.00738	-0.00624	-0.00531	-0.00474	-0.00449	-0.00439	-0.00427	-0.00403	-0.00368	-0.00317	-0.00228	-0.00086	0.00069	0.00147	0.00102	-0.00049	-0.0027	-0.00533	-0.0081	-0.01052	-0.01194	-0.01221	-0.0119	-0.0115	-0.01108
Randecker_Maar_Block3-unpatinated-23_2020-02-18T14-10-35	Tertiary chert		-0.00074	-0.00074	-0.00074	-0.00074	-0.00074	-0.00098	-0.00131	-0.00172	-0.0022	-0.00274	-0.00333	-0.00396	-0.00466	-0.00543	-0.00627	-0.00719	-0.00806	-0.00874	-0.00909	-0.00903	-0.00858	-0.00784	-0.00691	-0.00595	-0.00511	-0.00448	-0.00402	-0.00366	-0.00326	-0.00275	-0.00217	-0.00152	-0.00067	0.00045	0.00154	0.00196	0.00135	-0.00017	-0.00232	-0.00483	-0.0074	-0.00964	-0.01106	-0.01158	-0.01162	-0.01157	-0.01152
Randecker_Maar_Block1-unpatinated-5_2020-02-18T10-29-32	Tertiary chert		-0.00022	-0.00022	-0.00022	-0.00022	-0.00022	-0.00039	-0.00064	-0.00098	-0.00139	-0.00183	-0.00222	-0.00251	-0.00269	-0.00273	-0.00266	-0.00255	-0.00245	-0.00242	-0.00245	-0.00251	-0.00262	-0.00277	-0.00294	-0.00313	-0.00335	-0.0036	-0.00389	-0.00417	-0.00441	-0.00464	-0.00485	-0.00503	-0.00516	-0.00524	-0.00532	-0.00542	-0.00555	-0.00569	-0.0059	-0.00626	-0.00677	-0.00738	-0.00812	-0.00902	-0.0101	-0.01133	-0.01255
TH.Zipfelbach.418_2021-07-08T14-25-33	Tertiary chert		-0.0004	-0.0004	-0.0004	-0.0004	-0.0004	-0.00047	-0.00059	-0.00078	-0.00107	-0.00153	-0.00215	-0.00293	-0.00401	-0.0055	-0.00736	-0.00947	-0.01155	-0.0132	-0.01407	-0.014	-0.01294	-0.01107	-0.00881	-0.00655	-0.00465	-0.0033	-0.00248	-0.00194	-0.00149	-0.00103	-0.00046	0.00032	0.00157	0.00349	0.00563	0.0069	0.00652	0.0044	0.00098	-0.00317	-0.00757	-0.01149	-0.01385	-0.01431	-0.0135	-0.01218	-0.01092
Randecker_Maar_Block2-unpatinated-7_2020-02-18T13-17-04	Tertiary chert		-0.00066	-0.00066	-0.00066	-0.00066	-0.00066	-0.00087	-0.00115	-0.00147	-0.00184	-0.00224	-0.00268	-0.0032	-0.00385	-0.00472	-0.00588	-0.00734	-0.00889	-0.0102	-0.01099	-0.0111	-0.01058	-0.00953	-0.00817	-0.0068	-0.00572	-0.00506	-0.00475	-0.00458	-0.00438	-0.00408	-0.00367	-0.00309	-0.00211	-0.00051	0.00116	0.00184	0.00116	-0.00054	-0.00285	-0.00551	-0.00821	-0.01043	-0.01145	-0.01126	-0.01066	-0.01019	-0.00977
TH.RandeckerMaar.1416_2022-05-02T16-05-04	Tertiary chert		-0.00047	-0.00047	-0.00047	-0.00047	-0.00047	-0.00058	-0.00079	-0.00108	-0.00143	-0.00188	-0.00252	-0.00341	-0.00458	-0.00611	-0.00808	-0.01033	-0.0125	-0.0142	-0.01505	-0.01482	-0.01369	-0.01186	-0.00958	-0.00732	-0.00544	-0.00406	-0.00316	-0.00255	-0.00195	-0.00127	-0.00056	0.00034	0.00169	0.00368	0.00589	0.00714	0.00646	0.00396	0.00028	-0.0041	-0.0086	-0.01236	-0.0144	-0.01445	-0.01324	-0.01175	-0.01041
Randecker_Maar_Block1-unpatinated-9_2020-02-18T14-17-09	Tertiary chert		-0.00023	-0.00023	-0.00023	-0.00023	-0.00023	-0.00042	-0.0007	-0.00108	-0.00155	-0.00203	-0.00247	-0.0028	-0.00299	-0.00304	-0.003	-0.00291	-0.00281	-0.00277	-0.0028	-0.00289	-0.00301	-0.00314	-0.0033	-0.00348	-0.00368	-0.0039	-0.00415	-0.00442	-0.00467	-0.0049	-0.00508	-0.00523	-0.00531	-0.00532	-0.0053	-0.0053	-0.00536	-0.00552	-0.00579	-0.00617	-0.00669	-0.00733	-0.00813	-0.00906	-0.01011	-0.01122	-0.01228
TH.Tuelingerberg.1549_2022-07-21T16-33-58	Tertiary chert		-0.00057	-0.00057	-0.00057	-0.00057	-0.00057	-0.00074	-0.00062	-0.0007	-0.00107	-0.00159	-0.00227	-0.00317	-0.00425	-0.00568	-0.00779	-0.01046	-0.01301	-0.01484	-0.01566	-0.0154	-0.01397	-0.0115	-0.00848	-0.0057	-0.00355	-0.00208	-0.0015	-0.00109	0	0.00106	0.00198	0.00286	0.00356	0.00515	0.00728	0.00767	0.00653	0.00478	0.00162	-0.00253	-0.00715	-0.01159	-0.01394	-0.01436	-0.0136	-0.01238	-0.01127
Randecker_Maar_Block2-unpatinated-28_2020-02-18T13-40-36	Tertiary chert		-0.00049	-0.00049	-0.00049	-0.00049	-0.00049	-0.00065	-0.00087	-0.00115	-0.00146	-0.00178	-0.00211	-0.00247	-0.0029	-0.00345	-0.00419	-0.00513	-0.00619	-0.00718	-0.00788	-0.00814	-0.00799	-0.00752	-0.00681	-0.006	-0.0053	-0.00486	-0.00469	-0.00466	-0.0046	-0.00444	-0.00417	-0.0037	-0.00288	-0.00157	-0.00015	0.0006	0.0002	-0.00123	-0.00333	-0.00586	-0.00857	-0.01098	-0.01248	-0.01293	-0.01277	-0.01246	-0.01204
Randecker_Maar_Block2-unpatinated-2_2020-02-18T13-11-28	Tertiary chert		-0.00046	-0.00046	-0.00046	-0.00046	-0.00046	-0.00062	-0.00084	-0.00111	-0.0014	-0.00171	-0.00204	-0.0024	-0.00286	-0.00347	-0.00431	-0.00542	-0.00668	-0.00781	-0.00858	-0.00887	-0.00866	-0.00799	-0.00702	-0.00596	-0.00511	-0.00457	-0.0043	-0.0042	-0.00414	-0.00403	-0.0038	-0.0034	-0.00265	-0.00139	1e-05	0.00074	0.00033	-0.00111	-0.00325	-0.00583	-0.00857	-0.01097	-0.01238	-0.01268	-0.01239	-0.012	-0.01159
TH.Tuellingerberg.1560_2022-07-22T10-26-44	Tertiary chert		-0.00029	-0.00029	-0.00029	-0.00029	-0.00029	-0.0003	-0.00038	-0.00053	-0.00072	-0.00094	-0.00127	-0.00185	-0.00269	-0.00381	-0.00536	-0.00751	-0.01025	-0.01247	-0.01352	-0.01358	-0.01267	-0.01067	-0.00784	-0.00496	-0.00272	-0.00149	-0.00085	-0.00025	0.00028	0.00055	0.00074	0.00124	0.00208	0.00355	0.00526	0.00581	0.00469	0.00242	-0.0008	-0.0047	-0.00885	-0.01247	-0.01404	-0.01374	-0.0131	-0.01242	-0.01166
Randecker_Maar_Block2-unpatinated-5_2020-02-18T13-14-19	Tertiary chert		-0.00072	-0.00072	-0.00072	-0.00072	-0.00072	-0.00094	-0.00122	-0.00158	-0.00199	-0.00243	-0.0029	-0.00341	-0.00402	-0.00479	-0.00576	-0.00691	-0.00808	-0.00907	-0.00965	-0.00972	-0.00932	-0.00851	-0.00745	-0.0064	-0.00556	-0.00502	-0.00474	-0.00457	-0.0044	-0.00416	-0.00383	-0.00334	-0.00248	-0.00107	0.00042	0.00108	0.00053	-0.00092	-0.00293	-0.00525	-0.00763	-0.00961	-0.01058	-0.01052	-0.01015	-0.00993	-0.00981
TH.Tuelingerberg.1552_2022-07-21T16-43-40	Tertiary chert		-0.00101	-0.00101	-0.00101	-0.00101	-0.00101	-0.00066	-0.00045	-0.00089	-0.00123	-0.00174	-0.00276	-0.00396	-0.00536	-0.00706	-0.00908	-0.01158	-0.01397	-0.01538	-0.01591	-0.01557	-0.01421	-0.01207	-0.009	-0.00555	-0.00337	-0.00266	-0.0021	-0.0011	-1e-05	0.00066	0.00104	0.00213	0.00438	0.00631	0.00705	0.00698	0.00617	0.00402	0.00039	-0.00385	-0.00781	-0.01083	-0.01258	-0.01334	-0.01277	-0.01157	-0.01065
TH.Tuellingerberg.1561_2022-07-22T10-37-45	Tertiary chert		2e-05	2e-05	2e-05	2e-05	2e-05	-0.00016	-0.00039	-0.00048	-0.00055	-0.00066	-0.0008	-0.00107	-0.00157	-0.00236	-0.00364	-0.00544	-0.00774	-0.01003	-0.01127	-0.01129	-0.01063	-0.00927	-0.00717	-0.00496	-0.00302	-0.00153	-0.00075	-0.00011	0.00072	0.00106	0.00112	0.00156	0.00197	0.00242	0.0034	0.00404	0.00343	0.00162	-0.00136	-0.0052	-0.00887	-0.01192	-0.01385	-0.01421	-0.01373	-0.01259	-0.01136
Randecker_Maar_Block1-unpatinated-8_2020-02-18T14-15-53	Tertiary chert		-0.00057	-0.00057	-0.00057	-0.00057	-0.00057	-0.00077	-0.00106	-0.00145	-0.00192	-0.00246	-0.00304	-0.00365	-0.00432	-0.00506	-0.00589	-0.00678	-0.00764	-0.00831	-0.00865	-0.00858	-0.00813	-0.00739	-0.00648	-0.0056	-0.00487	-0.00438	-0.00408	-0.00386	-0.00364	-0.00331	-0.00287	-0.00232	-0.00156	-0.00049	0.00064	0.00124	0.0009	-0.0004	-0.00244	-0.00492	-0.00755	-0.00992	-0.01155	-0.01224	-0.01229	-0.01209	-0.01178
Randecker_Maar_Block2-unpatinated-29_2020-02-18T13-41-49	Tertiary chert		-0.0004	-0.0004	-0.0004	-0.0004	-0.0004	-0.00055	-0.00075	-0.00099	-0.00125	-0.00149	-0.00173	-0.00198	-0.00228	-0.00272	-0.00336	-0.00419	-0.00514	-0.00607	-0.00679	-0.00714	-0.00711	-0.00675	-0.00617	-0.00552	-0.00494	-0.00457	-0.00442	-0.00443	-0.00443	-0.00435	-0.0042	-0.00392	-0.00331	-0.00221	-0.00092	-0.0002	-0.00053	-0.00181	-0.00378	-0.00623	-0.00886	-0.01125	-0.01279	-0.01324	-0.01307	-0.01276	-0.01238
TH.Tuelingerberg.1558_2022-07-21T17-06-01	Tertiary chert		-3e-05	-3e-05	-3e-05	-3e-05	-3e-05	-6e-05	-0.00034	-0.00079	-0.00114	-0.00139	-0.00181	-0.00243	-0.00327	-0.00466	-0.00656	-0.00911	-0.01217	-0.0149	-0.01619	-0.01563	-0.01379	-0.01134	-0.00857	-0.00561	-0.00327	-0.00226	-0.00187	-0.00105	0.00048	0.00186	0.00281	0.00367	0.00464	0.00585	0.00651	0.00636	0.0057	0.00427	0.00133	-0.00319	-0.0077	-0.01167	-0.01387	-0.01418	-0.01408	-0.01421	-0.01376
Randecker_Maar_Block3-unpatinated-2_2020-02-18T13-51-05	Tertiary chert		-0.00052	-0.00052	-0.00052	-0.00052	-0.00052	-0.00068	-0.00091	-0.00123	-0.00164	-0.00213	-0.0027	-0.00336	-0.00417	-0.00512	-0.00622	-0.00744	-0.00862	-0.00956	-0.01007	-0.00999	-0.00939	-0.00842	-0.00722	-0.006	-0.00497	-0.00422	-0.00375	-0.00339	-0.00298	-0.00247	-0.00191	-0.00127	-0.0004	0.00086	0.00213	0.00267	0.00209	0.00047	-0.0019	-0.00472	-0.00765	-0.01022	-0.01183	-0.01239	-0.01241	-0.0123	-0.01217
TH.RandeckerMaar.1411_2022-05-02T15-54-42	Tertiary chert		-0.00036	-0.00036	-0.00036	-0.00036	-0.00036	-0.00045	-0.00059	-0.00082	-0.00113	-0.00149	-0.00193	-0.00251	-0.0033	-0.00439	-0.00584	-0.00754	-0.00929	-0.01084	-0.01176	-0.01187	-0.01123	-0.00997	-0.00832	-0.00664	-0.00526	-0.0043	-0.00373	-0.00335	-0.00302	-0.0027	-0.00224	-0.0015	-0.00034	0.00137	0.00325	0.00437	0.00399	0.00209	-0.00096	-0.00463	-0.00842	-0.01177	-0.01385	-0.01432	-0.0137	-0.01275	-0.01181
Randecker_Maar_Block2-unpatinated-13_2020-02-18T13-24-45	Tertiary chert		-0.0006	-0.0006	-0.0006	-0.0006	-0.0006	-0.00077	-0.001	-0.00131	-0.00169	-0.00214	-0.00269	-0.00337	-0.00426	-0.00542	-0.00688	-0.00859	-0.01031	-0.01168	-0.01243	-0.0124	-0.01164	-0.01033	-0.00872	-0.0071	-0.00578	-0.00486	-0.00429	-0.00387	-0.00343	-0.00289	-0.00226	-0.0015	-0.00038	0.00136	0.00318	0.00395	0.00315	0.00109	-0.00177	-0.00505	-0.00838	-0.01114	-0.01252	-0.01241	-0.01165	-0.01089	-0.01021
TH.RandeckerMaar.1425_2022-05-02T16-24-44	Tertiary chert		-0.00041	-0.00041	-0.00041	-0.00041	-0.00041	-0.00051	-0.00071	-0.00096	-0.00123	-0.00157	-0.00192	-0.00231	-0.00286	-0.00351	-0.00425	-0.00518	-0.00625	-0.0073	-0.00809	-0.00836	-0.00806	-0.00737	-0.00653	-0.00565	-0.00482	-0.00431	-0.00422	-0.00432	-0.00437	-0.00424	-0.00387	-0.0034	-0.00268	-0.00143	-2e-05	0.00078	0.0006	-0.0006	-0.00274	-0.00547	-0.00847	-0.01117	-0.01289	-0.01363	-0.01361	-0.01302	-0.01229
TH.Tuelingerberg.1553_2022-07-21T16-49-02	Tertiary chert		-0.00074	-0.00074	-0.00074	-0.00074	-0.00074	-0.00076	-0.00062	-0.00047	-0.00069	-0.00123	-0.00181	-0.00257	-0.00376	-0.00551	-0.00784	-0.0108	-0.01363	-0.01578	-0.01698	-0.01638	-0.01438	-0.01195	-0.00909	-0.00586	-0.00308	-0.00149	-0.00079	-0.00052	0.00028	0.00135	0.0022	0.00279	0.00337	0.00513	0.00749	0.00845	0.00738	0.00469	0.00053	-0.00412	-0.00804	-0.01127	-0.01348	-0.01431	-0.01393	-0.0128	-0.01144
TH.Zipfelbach.422_2021-07-08T14-39-44	Tertiary chert		-0.00042	-0.00042	-0.00042	-0.00042	-0.00042	-0.00064	-0.00096	-0.00135	-0.00172	-0.00206	-0.00234	-0.00252	-0.00268	-0.00293	-0.00328	-0.00367	-0.00411	-0.00462	-0.00508	-0.0054	-0.00549	-0.00524	-0.00499	-0.00493	-0.00477	-0.00456	-0.0046	-0.00469	-0.00478	-0.005	-0.00508	-0.00488	-0.0045	-0.00372	-0.00279	-0.00229	-0.00232	-0.00286	-0.00406	-0.00585	-0.00789	-0.00978	-0.01123	-0.01224	-0.01316	-0.01396	-0.01408
Randecker_Maar_Block3-unpatinated-7_2020-02-18T13-55-30	Tertiary chert		-0.00091	-0.00091	-0.00091	-0.00091	-0.00091	-0.00118	-0.00153	-0.00194	-0.00242	-0.00292	-0.00343	-0.00398	-0.0046	-0.00535	-0.00625	-0.00729	-0.00834	-0.00924	-0.0098	-0.0099	-0.00955	-0.00885	-0.00794	-0.00698	-0.00617	-0.0056	-0.00522	-0.0049	-0.00453	-0.00404	-0.00345	-0.00271	-0.00167	-0.00019	0.00129	0.00189	0.00124	-0.0004	-0.00264	-0.00521	-0.00781	-0.00996	-0.01102	-0.01095	-0.01043	-0.00994	-0.00949
TH.RandeckerMaar.1423_2022-05-02T16-20-30	Tertiary chert		-0.00072	-0.00072	-0.00072	-0.00072	-0.00072	-0.00098	-0.00133	-0.00177	-0.00223	-0.00266	-0.00292	-0.00297	-0.00293	-0.00281	-0.00257	-0.00227	-0.0021	-0.0021	-0.00217	-0.00227	-0.00242	-0.00265	-0.00293	-0.00317	-0.00332	-0.00349	-0.00377	-0.00411	-0.00447	-0.00485	-0.00519	-0.00543	-0.00559	-0.00564	-0.00561	-0.00553	-0.00541	-0.00534	-0.0054	-0.00564	-0.00614	-0.00688	-0.00784	-0.00909	-0.01053	-0.01199	-0.01343
TH.RandeckerMaar.1424_2022-05-02T16-22-44	Tertiary chert		-0.0005	-0.0005	-0.0005	-0.0005	-0.0005	-0.00061	-0.00079	-0.00104	-0.00132	-0.00162	-0.00199	-0.00248	-0.00308	-0.0039	-0.00502	-0.00634	-0.00774	-0.00905	-0.00984	-0.00996	-0.0096	-0.0088	-0.00762	-0.00634	-0.00527	-0.00455	-0.00419	-0.00391	-0.00352	-0.00309	-0.00268	-0.00214	-0.00111	0.00058	0.00236	0.00324	0.00263	0.00069	-0.0021	-0.00545	-0.00904	-0.01221	-0.01402	-0.01423	-0.01362	-0.01308	-0.0125
Randecker_Maar_Block2-unpatinated-8_2020-02-18T13-17-53	Tertiary chert		-0.00083	-0.00083	-0.00083	-0.00083	-0.00083	-0.00108	-0.00141	-0.0018	-0.00224	-0.00273	-0.00325	-0.00381	-0.00446	-0.00526	-0.00624	-0.0074	-0.00857	-0.00952	-0.01005	-0.01005	-0.00956	-0.00868	-0.00757	-0.00646	-0.00558	-0.00502	-0.00472	-0.00453	-0.00431	-0.00398	-0.00356	-0.003	-0.00209	-0.00066	0.00084	0.00151	0.00096	-0.00056	-0.00268	-0.00516	-0.00771	-0.00984	-0.01091	-0.01088	-0.0104	-0.00999	-0.00965
TH.Tuelingerberg.1544_2022-07-21T16-15-15	Tertiary chert		-0.0003	-0.0003	-0.0003	-0.0003	-0.0003	-0.00047	-0.00053	-0.00056	-0.00082	-0.00121	-0.00184	-0.00286	-0.00405	-0.00547	-0.00737	-0.00991	-0.01262	-0.01463	-0.01551	-0.01562	-0.01444	-0.01186	-0.00853	-0.00514	-0.00268	-0.00149	-0.00059	0.00033	0.00082	0.00112	0.00149	0.00218	0.00361	0.00559	0.00728	0.00787	0.00727	0.00527	0.00162	-0.00304	-0.00775	-0.01174	-0.01386	-0.01432	-0.01423	-0.0134	-0.01222
TH.RandeckerMaar.1439_2022-05-02T16-58-46	Tertiary chert		-0.00039	-0.00039	-0.00039	-0.00039	-0.00039	-0.00048	-0.00061	-0.00082	-0.00108	-0.00131	-0.00156	-0.00185	-0.00222	-0.00262	-0.00307	-0.00371	-0.00444	-0.00508	-0.00557	-0.00584	-0.0059	-0.00576	-0.00528	-0.00472	-0.00441	-0.0042	-0.0042	-0.00441	-0.00436	-0.00418	-0.00413	-0.00375	-0.00309	-0.00218	-0.00105	-0.00048	-0.00081	-0.0019	-0.00365	-0.00598	-0.00855	-0.01099	-0.01294	-0.01405	-0.01462	-0.01497	-0.01504
Randecker_Maar_Block3-unpatinated-17_2020-02-18T14-04-27	Tertiary chert		-0.00079	-0.00079	-0.00079	-0.00079	-0.00079	-0.00102	-0.00131	-0.00168	-0.00213	-0.00263	-0.00316	-0.00376	-0.00447	-0.00534	-0.00642	-0.00767	-0.00897	-0.01006	-0.01071	-0.01078	-0.0103	-0.0094	-0.00822	-0.00701	-0.00601	-0.00532	-0.00491	-0.00462	-0.00428	-0.00382	-0.00329	-0.00263	-0.00161	-4e-05	0.00156	0.00216	0.0014	-0.00033	-0.00263	-0.00524	-0.00789	-0.01005	-0.01101	-0.01081	-0.01025	-0.00983	-0.00949
TH.RandeckerMaar.1429_2022-05-02T16-33-55	Tertiary chert		-0.0004	-0.0004	-0.0004	-0.0004	-0.0004	-0.00054	-0.00068	-0.00086	-0.00114	-0.00148	-0.00188	-0.00241	-0.00316	-0.00422	-0.00574	-0.00759	-0.00943	-0.01099	-0.01189	-0.01194	-0.01126	-0.00995	-0.00821	-0.00652	-0.0052	-0.00432	-0.00378	-0.00332	-0.00285	-0.00238	-0.00171	-0.00082	0.00029	0.00198	0.00386	0.00481	0.00426	0.00229	-0.00086	-0.00462	-0.00844	-0.01199	-0.01436	-0.01499	-0.01458	-0.0138	-0.01278
Randecker_Maar_Block2-unpatinated-12_2020-02-18T13-23-50	Tertiary chert		-0.00054	-0.00054	-0.00054	-0.00054	-0.00054	-0.00074	-0.001	-0.0013	-0.00164	-0.00202	-0.00243	-0.00287	-0.0034	-0.0041	-0.00504	-0.00622	-0.0075	-0.00862	-0.00937	-0.00959	-0.00928	-0.00853	-0.00749	-0.0064	-0.00553	-0.00498	-0.00472	-0.00462	-0.0045	-0.00427	-0.00394	-0.00343	-0.00254	-0.00111	0.00041	0.00116	0.00068	-0.00082	-0.00298	-0.00555	-0.00823	-0.01054	-0.01181	-0.01196	-0.0116	-0.0112	-0.01079
Randecker_Maar_Block3-unpatinated-22_2020-02-18T14-09-33	Tertiary chert		-0.00095	-0.00095	-0.00095	-0.00095	-0.00095	-0.00121	-0.00154	-0.00194	-0.00242	-0.00299	-0.00362	-0.00436	-0.00525	-0.00634	-0.00764	-0.0091	-0.01053	-0.01164	-0.0122	-0.01208	-0.01133	-0.0101	-0.00861	-0.00711	-0.00586	-0.00498	-0.00438	-0.00392	-0.00343	-0.00284	-0.00217	-0.00136	-0.00024	0.00139	0.00304	0.0037	0.00292	0.001	-0.00162	-0.00462	-0.00764	-0.01013	-0.01138	-0.01132	-0.01072	-0.01018	-0.00969
TH.RandeckerMaar.1428_2022-05-02T16-31-31	Tertiary chert		-0.00045	-0.00045	-0.00045	-0.00045	-0.00045	-0.00054	-0.00067	-0.00083	-0.00109	-0.00145	-0.00189	-0.0025	-0.00344	-0.00477	-0.00642	-0.00827	-0.01011	-0.01166	-0.01261	-0.01269	-0.01187	-0.01048	-0.00873	-0.00686	-0.0053	-0.00421	-0.00347	-0.00293	-0.00247	-0.00196	-0.00133	-0.00045	0.00084	0.00259	0.00443	0.00551	0.0051	0.00314	-2e-05	-0.00396	-0.00817	-0.01187	-0.01419	-0.01487	-0.01448	-0.01359	-0.01249
Randecker_Maar_Block2-unpatinated-20_2020-02-18T13-31-48	Tertiary chert		-0.00069	-0.00069	-0.00069	-0.00069	-0.00069	-0.00091	-0.0012	-0.00156	-0.00196	-0.00237	-0.00281	-0.00327	-0.0038	-0.00448	-0.00537	-0.00647	-0.00766	-0.00868	-0.00932	-0.00947	-0.0091	-0.00832	-0.00729	-0.00623	-0.00538	-0.00485	-0.0046	-0.00449	-0.00437	-0.00414	-0.00379	-0.00329	-0.00245	-0.00114	0.00028	0.001	0.0006	-0.00075	-0.00279	-0.00523	-0.0078	-0.01006	-0.01141	-0.01168	-0.01143	-0.0111	-0.01071
Randecker_Maar_Block3-unpatinated-16_2020-02-18T14-03-36	Tertiary chert		-0.00046	-0.00046	-0.00046	-0.00046	-0.00046	-0.00062	-0.00083	-0.00111	-0.00146	-0.00189	-0.00242	-0.00304	-0.00382	-0.00473	-0.00578	-0.00692	-0.00803	-0.0089	-0.0094	-0.00946	-0.00913	-0.00846	-0.00755	-0.00659	-0.00574	-0.00507	-0.00456	-0.00406	-0.00347	-0.00278	-0.00198	-0.00107	5e-05	0.00148	0.00289	0.00352	0.00295	0.0012	-0.00143	-0.00462	-0.00799	-0.01103	-0.01309	-0.01398	-0.01411	-0.01392	-0.01351
Randecker_Maar_Block2-unpatinated-15_2020-02-18T13-27-07	Tertiary chert		-0.00082	-0.00082	-0.00082	-0.00082	-0.00082	-0.00103	-0.0013	-0.00164	-0.00207	-0.00258	-0.00322	-0.00401	-0.00504	-0.00636	-0.008	-0.00987	-0.01169	-0.01309	-0.01377	-0.01359	-0.0126	-0.011	-0.00907	-0.00718	-0.00564	-0.00458	-0.00388	-0.00338	-0.00287	-0.00227	-0.00159	-0.00077	0.00044	0.00224	0.0041	0.00485	0.00394	0.00171	-0.00135	-0.00482	-0.00829	-0.0111	-0.01242	-0.01215	-0.01117	-0.01023	-0.0094
Randecker_Maar_Block1-unpatinated-7_2020-02-18T14-14-38	Tertiary chert		-0.00035	-0.00035	-0.00035	-0.00035	-0.00035	-0.00052	-0.00077	-0.00111	-0.00153	-0.00197	-0.00238	-0.00274	-0.00305	-0.00329	-0.00348	-0.00368	-0.00389	-0.00411	-0.00429	-0.00437	-0.00438	-0.00434	-0.00426	-0.00417	-0.00412	-0.00414	-0.00424	-0.00437	-0.00447	-0.0045	-0.00448	-0.00438	-0.00414	-0.00375	-0.00335	-0.00314	-0.00333	-0.00394	-0.00489	-0.00611	-0.0075	-0.00887	-0.01005	-0.011	-0.01175	-0.01237	-0.01285
Randecker_Maar_Block1-unpatinated-6_2020-02-18T14-13-46	Tertiary chert		-0.00047	-0.00047	-0.00047	-0.00047	-0.00047	-0.00069	-0.00101	-0.00144	-0.00194	-0.00246	-0.00295	-0.00336	-0.00371	-0.00399	-0.00425	-0.00451	-0.00478	-0.00504	-0.00522	-0.00526	-0.00518	-0.005	-0.00477	-0.00455	-0.00439	-0.00432	-0.00435	-0.00441	-0.00444	-0.00441	-0.00431	-0.00414	-0.00383	-0.00335	-0.00282	-0.00254	-0.00272	-0.00339	-0.00444	-0.00576	-0.00722	-0.00861	-0.00971	-0.01045	-0.01097	-0.01144	-0.01185
TH.Tuelingerberg.1551_2022-07-21T16-41-09	Tertiary chert		-0.0002	-0.0002	-0.0002	-0.0002	-0.0002	-9e-05	-0.00023	-0.00072	-0.00143	-0.00201	-0.00241	-0.00309	-0.00424	-0.00561	-0.00753	-0.01017	-0.01282	-0.01503	-0.01603	-0.01547	-0.0141	-0.01209	-0.00906	-0.00597	-0.00371	-0.0024	-0.00165	-0.00072	0.00046	0.00104	0.00114	0.00156	0.00277	0.00474	0.00684	0.00774	0.00705	0.00504	0.00196	-0.00223	-0.00747	-0.01209	-0.01424	-0.01453	-0.01416	-0.01317	-0.01198
Randecker_Maar_Block3-unpatinated-5_2020-02-18T13-53-39	Tertiary chert		-0.00084	-0.00084	-0.00084	-0.00084	-0.00084	-0.00109	-0.00143	-0.00184	-0.00232	-0.00288	-0.00348	-0.00415	-0.00496	-0.00594	-0.00711	-0.00846	-0.00977	-0.01081	-0.01138	-0.01136	-0.01076	-0.00973	-0.00845	-0.00716	-0.00608	-0.00531	-0.00478	-0.00437	-0.00393	-0.00336	-0.00267	-0.00184	-0.00065	0.00103	0.00271	0.00342	0.00271	0.00082	-0.00183	-0.0049	-0.00799	-0.01053	-0.01184	-0.01184	-0.01124	-0.0106	-0.00995
Randecker_Maar_Block3-unpatinated-24_2020-02-18T14-11-27	Tertiary chert		-0.00108	-0.00108	-0.00108	-0.00108	-0.00108	-0.00137	-0.00175	-0.0022	-0.00272	-0.00329	-0.0039	-0.00458	-0.00535	-0.00628	-0.00738	-0.00862	-0.00983	-0.01079	-0.01128	-0.0112	-0.01059	-0.00958	-0.00833	-0.00707	-0.00601	-0.00525	-0.00474	-0.00432	-0.00387	-0.00331	-0.00267	-0.0019	-0.00083	0.0007	0.00223	0.00284	0.00213	0.00037	-0.00202	-0.00475	-0.00751	-0.00977	-0.01089	-0.01081	-0.01025	-0.00971	-0.00922
Randecker_Maar_Block1-unpatinated-11_2020-02-18T14-19-09	Tertiary chert		-0.00016	-0.00016	-0.00016	-0.00016	-0.00016	-0.00028	-0.00047	-0.00074	-0.00108	-0.00144	-0.00177	-0.00203	-0.00219	-0.00223	-0.00219	-0.00212	-0.00206	-0.00203	-0.00208	-0.00217	-0.0023	-0.00248	-0.00266	-0.00286	-0.00309	-0.00334	-0.00361	-0.0039	-0.00418	-0.00447	-0.00473	-0.00495	-0.00513	-0.00528	-0.00539	-0.0055	-0.00563	-0.00581	-0.00607	-0.00645	-0.00693	-0.00752	-0.00824	-0.0091	-0.01012	-0.0113	-0.01256
TH.RandeckerMaar.1437_2022-05-02T16-53-26	Tertiary chert		-0.00051	-0.00051	-0.00051	-0.00051	-0.00051	-0.00069	-0.00089	-0.00112	-0.00145	-0.00182	-0.00214	-0.00241	-0.00277	-0.00324	-0.00372	-0.0042	-0.00473	-0.0053	-0.00575	-0.00592	-0.00595	-0.00592	-0.00571	-0.00531	-0.00498	-0.00465	-0.00442	-0.00436	-0.00432	-0.00438	-0.00445	-0.00421	-0.00352	-0.00244	-0.00123	-0.00044	-0.0005	-0.00149	-0.00341	-0.00575	-0.00815	-0.01049	-0.01212	-0.01295	-0.01342	-0.01343	-0.01324
TH.Zipfelbach.420_2021-07-08T14-30-50	Tertiary chert		-0.00041	-0.00041	-0.00041	-0.00041	-0.00041	-0.00049	-0.0006	-0.00076	-0.00096	-0.00128	-0.00181	-0.00253	-0.00347	-0.00474	-0.00642	-0.00838	-0.0104	-0.01213	-0.01323	-0.01338	-0.01261	-0.01113	-0.00921	-0.00717	-0.0054	-0.00414	-0.00339	-0.0029	-0.00234	-0.00161	-0.00089	-8e-05	0.00115	0.00297	0.00501	0.00616	0.00557	0.00333	-2e-05	-0.00409	-0.00834	-0.01195	-0.01415	-0.01439	-0.0133	-0.01203	-0.01088
Randecker_Maar_Block2-unpatinated-31_2020-02-18T13-43-40	Tertiary chert		-0.00055	-0.00055	-0.00055	-0.00055	-0.00055	-0.00074	-0.00098	-0.00127	-0.0016	-0.00197	-0.00238	-0.00285	-0.00345	-0.00422	-0.00524	-0.00652	-0.00789	-0.00906	-0.0098	-0.00997	-0.00957	-0.00871	-0.00754	-0.00635	-0.00539	-0.00477	-0.00443	-0.00424	-0.00406	-0.00378	-0.00338	-0.00281	-0.00188	-0.00042	0.00117	0.00193	0.00139	-0.00026	-0.00265	-0.00548	-0.0084	-0.01089	-0.01228	-0.01247	-0.01207	-0.01162	-0.01114
Randecker_Maar_Block1-unpatinated-12_2020-02-18T14-20-18	Tertiary chert		-0.00027	-0.00027	-0.00027	-0.00027	-0.00027	-0.00043	-0.00069	-0.00105	-0.00148	-0.00193	-0.00231	-0.0026	-0.00277	-0.00277	-0.00266	-0.00251	-0.00239	-0.00233	-0.00235	-0.00242	-0.00254	-0.00273	-0.00294	-0.00317	-0.0034	-0.00367	-0.00396	-0.00424	-0.00452	-0.00477	-0.00499	-0.00519	-0.00534	-0.00544	-0.00554	-0.00564	-0.00572	-0.00586	-0.0061	-0.00642	-0.00689	-0.00753	-0.00836	-0.00939	-0.01058	-0.01182	-0.01299
Randecker_Maar_Block1-unpatinated-4_2020-02-18T10-27-59	Tertiary chert		-0.00036	-0.00036	-0.00036	-0.00036	-0.00036	-0.00057	-0.00088	-0.00129	-0.00178	-0.0023	-0.00275	-0.00308	-0.00325	-0.00325	-0.00314	-0.00298	-0.00284	-0.00276	-0.00276	-0.00284	-0.00297	-0.00315	-0.00334	-0.00354	-0.00377	-0.00405	-0.00434	-0.00462	-0.00491	-0.00515	-0.00534	-0.00548	-0.00556	-0.00554	-0.0055	-0.00549	-0.00554	-0.00571	-0.00599	-0.0064	-0.00697	-0.0077	-0.00856	-0.00952	-0.01058	-0.01164	-0.01256
TH.Tuelingerberg.1546_2022-07-21T16-24-30	Tertiary chert		-0.00044	-0.00044	-0.00044	-0.00044	-0.00044	-0.00061	-0.0007	-0.00073	-0.00083	-0.0012	-0.00202	-0.00307	-0.00428	-0.0058	-0.00767	-0.01023	-0.01289	-0.01492	-0.0163	-0.01668	-0.01545	-0.01308	-0.00981	-0.00614	-0.0031	-0.00103	0.00049	0.00108	0.00117	0.0013	0.00153	0.00205	0.00288	0.00463	0.00674	0.00774	0.00697	0.00464	0.00071	-0.00422	-0.00852	-0.0116	-0.0134	-0.01397	-0.01371	-0.01246	-0.01026
TH.RandeckerMaar.314_2021-07-01T17-55-30	Tertiary chert		-0.00041	-0.00041	-0.00041	-0.00041	-0.00041	-0.00039	-0.00041	-0.00051	-0.00081	-0.00119	-0.00157	-0.00214	-0.00302	-0.00417	-0.00562	-0.00729	-0.00899	-0.01059	-0.01173	-0.01185	-0.01103	-0.00985	-0.00843	-0.0069	-0.00557	-0.00448	-0.00354	-0.00283	-0.00211	-0.00118	-0.00037	0.00037	0.00143	0.00295	0.00461	0.00549	0.00472	0.00243	-0.0008	-0.00486	-0.00911	-0.01249	-0.01428	-0.0144	-0.01355	-0.01253	-0.0115
Randecker_Maar_Block2-unpatinated-32_2020-02-18T13-44-30	Tertiary chert		-0.00061	-0.00061	-0.00061	-0.00061	-0.00061	-0.00081	-0.00106	-0.00137	-0.00172	-0.0021	-0.00252	-0.003	-0.0036	-0.00439	-0.00547	-0.00681	-0.00825	-0.00949	-0.01026	-0.01042	-0.00998	-0.00907	-0.00786	-0.00662	-0.0056	-0.005	-0.00472	-0.00458	-0.00444	-0.00417	-0.00381	-0.0033	-0.00237	-0.0008	0.00086	0.00155	0.00092	-0.00072	-0.00294	-0.00547	-0.00806	-0.01023	-0.01125	-0.01109	-0.01055	-0.0102	-0.00996
TH.Tuellingerberg.1562_2022-07-22T10-42-06	Tertiary chert		-0.00018	-0.00018	-0.00018	-0.00018	-0.00018	-0.0001	-0.00016	-0.00035	-0.00062	-0.00092	-0.00131	-0.00186	-0.00266	-0.00377	-0.00514	-0.00709	-0.00933	-0.01124	-0.01264	-0.0129	-0.01187	-0.01016	-0.00771	-0.00485	-0.00283	-0.0014	-0.00019	0.00018	0.00011	0.00031	0.00057	0.00119	0.00224	0.00342	0.00485	0.00541	0.00403	0.00138	-0.00182	-0.00529	-0.00856	-0.01104	-0.01233	-0.0121	-0.01145	-0.01134	-0.01154
Randecker_Maar_Block3-unpatinated-8_2020-02-18T13-56-30	Tertiary chert		-0.00078	-0.00078	-0.00078	-0.00078	-0.00078	-0.001	-0.00131	-0.00168	-0.00212	-0.00262	-0.00319	-0.00382	-0.0046	-0.00552	-0.0066	-0.00782	-0.00905	-0.01006	-0.01064	-0.01067	-0.0102	-0.00935	-0.00828	-0.00715	-0.00616	-0.00545	-0.00496	-0.00456	-0.00409	-0.00348	-0.00279	-0.00197	-0.00083	0.00075	0.00231	0.00295	0.00224	0.00043	-0.00209	-0.005	-0.00795	-0.01038	-0.01167	-0.01178	-0.01131	-0.01079	-0.01029
TH.RandeckerMaar.1427_2022-05-02T16-28-57	Tertiary chert		-0.00073	-0.00073	-0.00073	-0.00073	-0.00073	-0.00099	-0.00132	-0.00172	-0.00212	-0.00241	-0.00266	-0.003	-0.00337	-0.00374	-0.00417	-0.00472	-0.00544	-0.00614	-0.00659	-0.00673	-0.00658	-0.00622	-0.00573	-0.0052	-0.00483	-0.00467	-0.00467	-0.00486	-0.00506	-0.00495	-0.00467	-0.00431	-0.00376	-0.00297	-0.00194	-0.00118	-0.00133	-0.00233	-0.00374	-0.00552	-0.00754	-0.00952	-0.01096	-0.01148	-0.01164	-0.012	-0.01226
TH.Tuellingerberg.1564_2022-07-22T10-59-07	Tertiary chert		-0.00031	-0.00031	-0.00031	-0.00031	-0.00031	-0.00046	-0.00054	-0.00059	-0.00063	-0.0007	-0.00092	-0.00132	-0.00198	-0.00301	-0.00449	-0.00643	-0.0085	-0.01017	-0.01142	-0.01176	-0.01089	-0.00922	-0.00691	-0.00442	-0.00249	-0.00091	0.00031	0.00046	7e-05	-0.00018	-0.0003	9e-05	0.00103	0.00238	0.0042	0.00512	0.0041	0.00199	-0.00048	-0.0038	-0.00743	-0.01023	-0.01195	-0.01258	-0.01253	-0.01275	-0.01327
Randecker_Maar_Block2-unpatinated-27_2020-02-18T13-38-44	Tertiary chert		-0.00051	-0.00051	-0.00051	-0.00051	-0.00051	-0.00068	-0.00091	-0.00121	-0.00155	-0.00191	-0.00232	-0.0028	-0.00337	-0.00407	-0.00497	-0.00607	-0.00727	-0.00833	-0.00899	-0.00917	-0.00889	-0.00822	-0.00729	-0.00629	-0.00548	-0.00501	-0.00477	-0.00463	-0.00445	-0.00417	-0.0038	-0.0033	-0.00243	-0.00105	0.00045	0.00118	0.00071	-0.00079	-0.00294	-0.00549	-0.00814	-0.01042	-0.01172	-0.01191	-0.0116	-0.01128	-0.011
Randecker_Maar_Block2-unpatinated-4_2020-02-18T13-13-30	Tertiary chert		-0.00053	-0.00053	-0.00053	-0.00053	-0.00053	-0.00072	-0.00097	-0.00127	-0.00161	-0.00195	-0.00227	-0.00261	-0.003	-0.00349	-0.00417	-0.00507	-0.00612	-0.00712	-0.00785	-0.00815	-0.00799	-0.00746	-0.00669	-0.00583	-0.00513	-0.00472	-0.00458	-0.0046	-0.00461	-0.00451	-0.00432	-0.00399	-0.00334	-0.00219	-0.00088	-0.00018	-0.00053	-0.00174	-0.00355	-0.00577	-0.00818	-0.01032	-0.01163	-0.01197	-0.01181	-0.01158	-0.01131
Randecker_Maar_Block3-unpatinated-20_2020-02-18T14-07-52	Tertiary chert		-0.00079	-0.00079	-0.00079	-0.00079	-0.00079	-0.00102	-0.00133	-0.00172	-0.00219	-0.0027	-0.00326	-0.0039	-0.00465	-0.00554	-0.00658	-0.00774	-0.00889	-0.00981	-0.01028	-0.01023	-0.00968	-0.00874	-0.00757	-0.00637	-0.00535	-0.00462	-0.00412	-0.00374	-0.0033	-0.00278	-0.00217	-0.00147	-0.00052	0.00078	0.00207	0.00258	0.00192	0.00026	-0.00206	-0.00475	-0.0075	-0.00983	-0.01119	-0.01149	-0.01129	-0.01105	-0.01083
TH.Tuelingerberg.1548_2022-07-21T16-30-27	Tertiary chert		-0.00037	-0.00037	-0.00037	-0.00037	-0.00037	-0.00069	-0.0008	-0.00066	-0.00069	-0.00093	-0.00128	-0.00183	-0.0029	-0.00481	-0.0071	-0.00976	-0.01279	-0.01536	-0.01692	-0.01717	-0.01564	-0.01286	-0.0099	-0.00684	-0.00396	-0.00207	-0.00069	0.00032	0.00071	0.00133	0.00252	0.00304	0.00353	0.00491	0.00656	0.00708	0.00589	0.00338	0.00025	-0.00327	-0.00743	-0.01119	-0.01289	-0.01274	-0.01254	-0.01286	-0.01214
TH.RandeckerMaar.1431_2022-05-02T16-39-13	Tertiary chert		-0.00038	-0.00038	-0.00038	-0.00038	-0.00038	-0.0006	-0.00083	-0.00105	-0.00128	-0.00156	-0.00183	-0.00211	-0.00246	-0.00284	-0.00333	-0.00396	-0.00462	-0.00533	-0.00604	-0.00631	-0.00615	-0.00593	-0.00557	-0.00502	-0.00452	-0.00412	-0.00392	-0.00406	-0.0043	-0.0044	-0.00437	-0.00414	-0.0036	-0.00264	-0.00154	-0.00091	-0.00101	-0.00202	-0.00375	-0.00564	-0.00783	-0.01026	-0.01199	-0.01289	-0.01362	-0.01417	-0.01446
Randecker_Maar_Block2-unpatinated-9_2020-02-18T13-19-02	Tertiary chert		-0.0006	-0.0006	-0.0006	-0.0006	-0.0006	-0.00082	-0.00111	-0.00144	-0.00181	-0.00219	-0.00258	-0.003	-0.00349	-0.00416	-0.00504	-0.00613	-0.00732	-0.00835	-0.00903	-0.0092	-0.00888	-0.00817	-0.00723	-0.00623	-0.00542	-0.00494	-0.00473	-0.00464	-0.00455	-0.00438	-0.00413	-0.00371	-0.00293	-0.00162	-0.00019	0.00054	0.00015	-0.00118	-0.00313	-0.00546	-0.00793	-0.01008	-0.01129	-0.01145	-0.01115	-0.01087	-0.01058
Randecker_Maar_Block3-unpatinated-12_2020-02-18T13-59-42	Tertiary chert		-0.00084	-0.00084	-0.00084	-0.00084	-0.00084	-0.00108	-0.0014	-0.00179	-0.00225	-0.00277	-0.00334	-0.00399	-0.00475	-0.00565	-0.00672	-0.00795	-0.00921	-0.01024	-0.01082	-0.01086	-0.01036	-0.00944	-0.00829	-0.0071	-0.00607	-0.00535	-0.00488	-0.00453	-0.00412	-0.00359	-0.00296	-0.00222	-0.00115	0.00041	0.00201	0.00266	0.00194	0.00019	-0.00219	-0.00497	-0.00779	-0.01011	-0.0113	-0.01131	-0.01084	-0.01042	-0.00999
TH.RandeckerMaar.1433_2022-05-02T16-43-32	Tertiary chert		-0.00083	-0.00083	-0.00083	-0.00083	-0.00083	-0.00105	-0.00131	-0.00163	-0.00196	-0.00235	-0.00278	-0.0031	-0.00332	-0.00354	-0.00381	-0.00415	-0.00459	-0.00502	-0.00532	-0.00543	-0.00536	-0.00514	-0.00485	-0.00457	-0.00441	-0.00448	-0.00471	-0.00493	-0.00514	-0.00524	-0.00523	-0.00511	-0.0047	-0.00404	-0.00338	-0.0029	-0.00278	-0.00329	-0.00431	-0.00567	-0.00738	-0.00907	-0.0104	-0.01141	-0.0121	-0.01252	-0.01268
TH.RandeckerMaar.1420_2022-05-02T16-13-45	Tertiary chert		-0.00026	-0.00026	-0.00026	-0.00026	-0.00026	-0.00037	-0.00053	-0.00074	-0.00098	-0.00122	-0.00151	-0.00189	-0.00233	-0.00297	-0.00386	-0.00493	-0.00613	-0.00731	-0.00814	-0.00849	-0.00833	-0.00775	-0.00697	-0.00603	-0.0051	-0.00456	-0.00438	-0.00426	-0.00403	-0.0037	-0.00328	-0.00274	-0.00185	-0.00034	0.00123	0.00205	0.00176	0.00025	-0.00241	-0.00563	-0.00896	-0.01207	-0.0141	-0.01486	-0.01484	-0.01419	-0.01328
Randecker_Maar_Block2-unpatinated-34_2020-02-18T13-47-24	Tertiary chert		-0.00045	-0.00045	-0.00045	-0.00045	-0.00045	-0.00062	-0.00084	-0.0011	-0.00139	-0.0017	-0.00204	-0.00241	-0.00288	-0.00352	-0.00442	-0.00559	-0.0069	-0.00807	-0.00885	-0.00914	-0.0089	-0.00817	-0.00713	-0.00603	-0.00511	-0.00456	-0.00434	-0.00428	-0.00423	-0.0041	-0.00388	-0.00349	-0.00272	-0.00138	0.0001	0.0008	0.00032	-0.00111	-0.00315	-0.00559	-0.00819	-0.01048	-0.01179	-0.01204	-0.01185	-0.01166	-0.01146
TH.Zipfelbach.421_2021-07-08T14-36-38	Tertiary chert		-0.00052	-0.00052	-0.00052	-0.00052	-0.00052	-0.00078	-0.00105	-0.0013	-0.00156	-0.00184	-0.00201	-0.00214	-0.00237	-0.00275	-0.00317	-0.00362	-0.00421	-0.00496	-0.00559	-0.00589	-0.00598	-0.00585	-0.00547	-0.00498	-0.0045	-0.00429	-0.00443	-0.00461	-0.00475	-0.00486	-0.0048	-0.0044	-0.00361	-0.00249	-0.00134	-0.00071	-0.00088	-0.00186	-0.00351	-0.00557	-0.00803	-0.0106	-0.01254	-0.01357	-0.01388	-0.01368	-0.01304
Randecker_Maar_Block3-unpatinated-9_2020-02-18T13-57-13	Tertiary chert		-0.00109	-0.00109	-0.00109	-0.00109	-0.00109	-0.00137	-0.00172	-0.00216	-0.00267	-0.00324	-0.00388	-0.00462	-0.00551	-0.00658	-0.00786	-0.00929	-0.0107	-0.01179	-0.01233	-0.01218	-0.01142	-0.01017	-0.00866	-0.00714	-0.00585	-0.00494	-0.00433	-0.00385	-0.00336	-0.00277	-0.00212	-0.00134	-0.00023	0.00136	0.00294	0.00349	0.00264	0.0007	-0.0019	-0.00483	-0.00773	-0.01004	-0.01108	-0.01085	-0.01012	-0.00945	-0.00887
Randecker_Maar_Block3-unpatinated-4_2020-02-18T13-52-51	Tertiary chert		-0.00081	-0.00081	-0.00081	-0.00081	-0.00081	-0.00105	-0.00135	-0.00171	-0.00215	-0.00267	-0.00327	-0.00397	-0.00484	-0.00594	-0.00729	-0.00882	-0.01035	-0.01159	-0.01226	-0.01222	-0.01151	-0.01028	-0.00874	-0.00718	-0.00586	-0.00494	-0.00432	-0.00382	-0.00329	-0.00269	-0.00201	-0.00121	-7e-05	0.00158	0.00324	0.00387	0.00304	0.00104	-0.00171	-0.00485	-0.00802	-0.01061	-0.01189	-0.01178	-0.01109	-0.01042	-0.00984
TH.Tuelingerberg.1557_2022-07-21T17-02-24	Tertiary chert		-0.0001	-0.0001	-0.0001	-0.0001	-0.0001	-0.00028	-0.00044	-0.00054	-0.00072	-0.00099	-0.00144	-0.00228	-0.00327	-0.00485	-0.00761	-0.0107	-0.01304	-0.01493	-0.01593	-0.01535	-0.01351	-0.011	-0.00833	-0.00603	-0.00372	-0.0019	-0.00127	-0.00088	-0.00017	0.00068	0.00161	0.00205	0.00259	0.00466	0.00711	0.00788	0.00718	0.00514	0.00165	-0.00245	-0.0073	-0.01238	-0.01488	-0.01499	-0.01467	-0.01374	-0.01222
TH.RandeckerMaar.1410_2022-05-02T15-49-49	Tertiary chert		-0.00051	-0.00051	-0.00051	-0.00051	-0.00051	-0.00067	-0.00087	-0.00116	-0.00149	-0.00185	-0.00229	-0.00282	-0.00346	-0.00425	-0.00523	-0.00641	-0.00772	-0.00886	-0.00954	-0.00969	-0.00932	-0.00846	-0.00729	-0.00605	-0.005	-0.00432	-0.00398	-0.00377	-0.00355	-0.00331	-0.00295	-0.00239	-0.00152	-0.00024	0.00123	0.00209	0.00174	0.00022	-0.00217	-0.00513	-0.00828	-0.01107	-0.01284	-0.01329	-0.0129	-0.01226	-0.01158
Randecker_Maar_Block3-unpatinated-10_2020-02-18T13-58-02	Tertiary chert		-0.00119	-0.00119	-0.00119	-0.00119	-0.00119	-0.00151	-0.00191	-0.0024	-0.00295	-0.00352	-0.00411	-0.00472	-0.00539	-0.00618	-0.00712	-0.00819	-0.00929	-0.01018	-0.01068	-0.01068	-0.01019	-0.00931	-0.0082	-0.00706	-0.0061	-0.00541	-0.00496	-0.00462	-0.00426	-0.0038	-0.00326	-0.00259	-0.00161	-0.00017	0.00127	0.00184	0.00117	-0.00042	-0.00255	-0.00497	-0.0074	-0.00936	-0.01025	-0.01005	-0.00946	-0.00894	-0.00848
TH.RandeckerMaar.1434_2022-05-02T16-45-46	Tertiary chert		-0.00046	-0.00046	-0.00046	-0.00046	-0.00046	-0.00065	-0.00079	-0.00102	-0.00135	-0.00168	-0.00204	-0.00242	-0.00283	-0.00348	-0.00434	-0.00515	-0.00592	-0.00658	-0.007	-0.00713	-0.00694	-0.00648	-0.00595	-0.00545	-0.00502	-0.00472	-0.0045	-0.00431	-0.00412	-0.00383	-0.00352	-0.00321	-0.00262	-0.00155	-0.00038	0.00023	-4e-05	-0.0012	-0.00299	-0.00529	-0.00807	-0.01083	-0.01272	-0.01352	-0.01377	-0.01376	-0.01357
Randecker_Maar_Block2-unpatinated-18_2020-02-18T13-29-57	Tertiary chert		-0.00054	-0.00054	-0.00054	-0.00054	-0.00054	-0.00074	-0.001	-0.00133	-0.00167	-0.002	-0.00235	-0.00271	-0.00311	-0.00365	-0.00439	-0.00536	-0.00647	-0.00747	-0.00813	-0.00836	-0.00812	-0.0075	-0.00664	-0.00575	-0.00507	-0.0047	-0.00457	-0.0046	-0.00466	-0.00461	-0.00447	-0.00418	-0.00353	-0.00239	-0.00108	-0.00037	-0.0007	-0.00189	-0.00364	-0.00578	-0.00809	-0.01012	-0.01131	-0.01156	-0.0114	-0.01123	-0.01102
Randecker_Maar_Block2-unpatinated-1_2020-02-18T13-09-52	Tertiary chert		-0.00075	-0.00075	-0.00075	-0.00075	-0.00075	-0.00097	-0.00127	-0.00162	-0.00203	-0.00251	-0.00307	-0.00372	-0.00452	-0.00553	-0.0068	-0.00827	-0.00973	-0.01091	-0.01156	-0.01155	-0.01093	-0.00982	-0.00843	-0.00704	-0.00591	-0.00514	-0.00467	-0.00435	-0.00399	-0.00351	-0.00293	-0.00217	-0.00104	0.00066	0.00242	0.00319	0.00244	0.00051	-0.00212	-0.00515	-0.00822	-0.01073	-0.01195	-0.0118	-0.01106	-0.01039	-0.00977
Randecker_Maar_Block2-unpatinated-10_2020-02-18T13-21-13	Tertiary chert		-0.00038	-0.00038	-0.00038	-0.00038	-0.00038	-0.00051	-0.00068	-0.00091	-0.0012	-0.00155	-0.00198	-0.0025	-0.00317	-0.00406	-0.00518	-0.0065	-0.00786	-0.00902	-0.00975	-0.00989	-0.00947	-0.00861	-0.00752	-0.0064	-0.00547	-0.00482	-0.00444	-0.00421	-0.00396	-0.00356	-0.00306	-0.00242	-0.00142	0.00011	0.0017	0.00242	0.00175	-9e-05	-0.00267	-0.00569	-0.00879	-0.01137	-0.01275	-0.01288	-0.01242	-0.01194	-0.01148
TH.RandeckerMaar.1432_2022-05-02T16-41-24	Tertiary chert		-0.00017	-0.00017	-0.00017	-0.00017	-0.00017	-0.00025	-0.00036	-0.00048	-0.00061	-0.00087	-0.00128	-0.00177	-0.00247	-0.00348	-0.00478	-0.00639	-0.00814	-0.00961	-0.01059	-0.01092	-0.01039	-0.00915	-0.00766	-0.00614	-0.00473	-0.0038	-0.00325	-0.00274	-0.00237	-0.00213	-0.00176	-0.00129	-0.00041	0.0014	0.00344	0.00453	0.00424	0.00255	-0.0006	-0.00463	-0.00874	-0.01242	-0.01482	-0.01542	-0.01503	-0.01446	-0.01386
TH.Tuelingerberg.1559_2022-07-21T17-09-13	Tertiary chert		-7e-05	-7e-05	-7e-05	-7e-05	-7e-05	-1e-05	-0.00022	-0.00053	-0.00101	-0.00143	-0.00176	-0.00255	-0.00372	-0.00518	-0.0071	-0.00931	-0.01173	-0.01404	-0.01508	-0.01495	-0.01376	-0.01137	-0.00844	-0.00586	-0.00363	-0.00199	-0.00103	-0.00031	0.0001	0.00091	0.00201	0.00235	0.00281	0.00427	0.00615	0.00718	0.00632	0.00341	-0.00011	-0.00358	-0.00785	-0.01197	-0.01414	-0.01458	-0.01394	-0.01304	-0.01259
Randecker_Maar_Block1-unpatinated-10_2020-02-18T14-18-13	Tertiary chert		-0.00028	-0.00028	-0.00028	-0.00028	-0.00028	-0.00039	-0.00052	-0.00072	-0.001	-0.00133	-0.00167	-0.002	-0.00233	-0.00272	-0.00318	-0.00367	-0.00417	-0.00464	-0.00498	-0.00514	-0.00509	-0.00485	-0.00452	-0.00421	-0.00398	-0.00384	-0.00384	-0.00392	-0.00398	-0.00395	-0.00379	-0.00358	-0.00327	-0.00273	-0.00207	-0.00172	-0.00203	-0.00305	-0.00452	-0.00626	-0.00816	-0.01007	-0.01158	-0.01249	-0.01298	-0.01331	-0.01356
TH.Tuelingerberg.1556_2022-07-21T16-58-18	Tertiary chert		-0.0005	-0.0005	-0.0005	-0.0005	-0.0005	-0.00057	-0.00063	-0.00077	-0.001	-0.0016	-0.00263	-0.00369	-0.00501	-0.00639	-0.00777	-0.01037	-0.01315	-0.01431	-0.01406	-0.01345	-0.01259	-0.01116	-0.00851	-0.00531	-0.00361	-0.0033	-0.00246	-0.00095	0.00021	0.00075	0.00127	0.00229	0.00368	0.00498	0.00605	0.00662	0.00616	0.00405	0.00057	-0.00311	-0.0064	-0.00965	-0.01245	-0.01403	-0.01403	-0.01268	-0.01118
Randecker_Maar_Block1-unpatinated-2_2020-02-18T10-24-35	Tertiary chert		-0.00019	-0.00019	-0.00019	-0.00019	-0.00019	-0.00032	-0.00052	-0.0008	-0.00116	-0.00155	-0.0019	-0.00217	-0.00234	-0.00239	-0.00233	-0.00224	-0.00218	-0.00216	-0.0022	-0.0023	-0.00242	-0.00261	-0.00283	-0.00303	-0.00326	-0.00352	-0.00378	-0.00405	-0.00435	-0.00465	-0.00492	-0.00514	-0.0053	-0.00543	-0.00552	-0.0056	-0.0057	-0.00585	-0.00609	-0.00649	-0.00703	-0.00769	-0.00845	-0.0094	-0.01055	-0.01182	-0.01304
TH.RandeckerMaar.1412_2022-05-02T15-56-53	Tertiary chert		-0.00026	-0.00026	-0.00026	-0.00026	-0.00026	-0.00035	-0.00046	-0.0006	-0.00081	-0.00114	-0.0016	-0.00221	-0.00309	-0.00438	-0.00613	-0.00822	-0.01039	-0.01218	-0.01326	-0.01336	-0.01247	-0.01093	-0.009	-0.0069	-0.00512	-0.00394	-0.00323	-0.00274	-0.0022	-0.00153	-0.00082	1e-05	0.00129	0.00328	0.00544	0.00655	0.00588	0.00351	-0.00014	-0.00449	-0.00898	-0.01282	-0.01502	-0.01528	-0.01453	-0.01353	-0.01235
TH.Tuelingerberg.1555_2022-07-21T16-54-51	Tertiary chert		-0.00041	-0.00041	-0.00041	-0.00041	-0.00041	-0.00054	-0.00072	-0.0008	-0.00096	-0.00131	-0.00179	-0.00259	-0.00392	-0.00567	-0.00765	-0.0101	-0.01256	-0.01444	-0.01556	-0.0157	-0.01435	-0.01197	-0.0091	-0.0058	-0.003	-0.0013	-0.00024	-0.0001	-0.00031	0.00031	0.0011	0.00159	0.00298	0.00546	0.00756	0.00833	0.00716	0.00448	0.00103	-0.00331	-0.00795	-0.01185	-0.01396	-0.0145	-0.014	-0.01303	-0.01181
TH.RandeckerMaar.1426_2022-05-02T16-26-44	Tertiary chert		-0.00046	-0.00046	-0.00046	-0.00046	-0.00046	-0.00059	-0.00076	-0.00097	-0.00121	-0.00151	-0.00188	-0.00237	-0.00309	-0.00414	-0.00556	-0.00718	-0.00885	-0.01033	-0.01128	-0.01145	-0.01086	-0.00976	-0.00833	-0.00678	-0.00545	-0.0046	-0.00407	-0.0036	-0.00312	-0.00257	-0.00197	-0.00125	0	0.0018	0.00355	0.00446	0.0039	0.00189	-0.00116	-0.00495	-0.00906	-0.0125	-0.01444	-0.01475	-0.01414	-0.01335	-0.01245
Randecker_Maar_Block2-unpatinated-26_2020-02-18T13-37-31	Tertiary chert		-0.00058	-0.00058	-0.00058	-0.00058	-0.00058	-0.00079	-0.00107	-0.00141	-0.00178	-0.00216	-0.00255	-0.00295	-0.0034	-0.00398	-0.0048	-0.00588	-0.00708	-0.00815	-0.0089	-0.00918	-0.00893	-0.00823	-0.00724	-0.00623	-0.00542	-0.00493	-0.00472	-0.00468	-0.00467	-0.00453	-0.00427	-0.00385	-0.00308	-0.0018	-0.00035	0.00042	5e-05	-0.00127	-0.00321	-0.00555	-0.00805	-0.01023	-0.01147	-0.01164	-0.01132	-0.01097	-0.01059
TH.RandeckerMaar.1417_2022-05-02T16-07-04	Tertiary chert		-0.00032	-0.00032	-0.00032	-0.00032	-0.00032	-0.00043	-0.00058	-0.00076	-0.00095	-0.00127	-0.00174	-0.00241	-0.00337	-0.00473	-0.00655	-0.00874	-0.01096	-0.01275	-0.01373	-0.01377	-0.0129	-0.01135	-0.00936	-0.00726	-0.00552	-0.00435	-0.00361	-0.00301	-0.00239	-0.00172	-0.00101	-0.00011	0.00132	0.00346	0.00579	0.0071	0.00647	0.00389	-0.0001	-0.0048	-0.0095	-0.01337	-0.01552	-0.01555	-0.01429	-0.01278	-0.01142
TH.Tuelingerberg.1541_2022-07-21T16-04-59	Tertiary chert		-0.00027	-0.00027	-0.00027	-0.00027	-0.00027	-0.00053	-0.00083	-0.00104	-0.00123	-0.00156	-0.00202	-0.00269	-0.00362	-0.00509	-0.00719	-0.00982	-0.01238	-0.01434	-0.01553	-0.01562	-0.01465	-0.0127	-0.00962	-0.00638	-0.00377	-0.0017	-6e-05	0.00078	0.00099	0.00093	0.00096	0.00185	0.00348	0.00527	0.00714	0.0085	0.00805	0.00558	0.00174	-0.00321	-0.00807	-0.0118	-0.01439	-0.01554	-0.01521	-0.01414	-0.01226
TH.RandeckerMaar.1436_2022-05-02T16-50-45	Tertiary chert		-0.00048	-0.00048	-0.00048	-0.00048	-0.00048	-0.00059	-0.00073	-0.00098	-0.00128	-0.00155	-0.00182	-0.0022	-0.00277	-0.00348	-0.00421	-0.00501	-0.00606	-0.00711	-0.00778	-0.00811	-0.00809	-0.00763	-0.00693	-0.0061	-0.00525	-0.00467	-0.00442	-0.00431	-0.00419	-0.00396	-0.00357	-0.00299	-0.00216	-0.00088	0.00067	0.00169	0.00145	-2e-05	-0.00227	-0.00514	-0.00838	-0.01155	-0.01388	-0.0148	-0.01475	-0.01438	-0.01388
Randecker_Maar_Block2-unpatinated-33_2020-02-18T13-45-16	Tertiary chert		-0.00061	-0.00061	-0.00061	-0.00061	-0.00061	-0.00077	-0.00098	-0.00124	-0.00157	-0.00197	-0.00244	-0.00304	-0.00384	-0.00487	-0.00617	-0.0077	-0.00932	-0.01072	-0.01157	-0.01174	-0.01127	-0.01025	-0.00888	-0.00743	-0.00617	-0.00532	-0.00479	-0.00437	-0.00393	-0.00342	-0.00279	-0.00198	-0.00076	0.00109	0.00293	0.00358	0.00262	0.00047	-0.00239	-0.00562	-0.00885	-0.01144	-0.01259	-0.01228	-0.01146	-0.01077	-0.01013
Randecker_Maar_Block2-unpatinated-25_2020-02-18T13-36-28	Tertiary chert		-0.00057	-0.00057	-0.00057	-0.00057	-0.00057	-0.00076	-0.00101	-0.00132	-0.00168	-0.00205	-0.00243	-0.00286	-0.00342	-0.00414	-0.00509	-0.00625	-0.00753	-0.00868	-0.00943	-0.00963	-0.00932	-0.00857	-0.00754	-0.00644	-0.0055	-0.00491	-0.00466	-0.00456	-0.00442	-0.00418	-0.00386	-0.00336	-0.00244	-0.00096	0.00065	0.00142	0.00091	-0.00064	-0.00292	-0.00564	-0.00847	-0.01086	-0.01216	-0.01228	-0.01182	-0.0113	-0.01077
TH.RandeckerMaar.1421_2022-05-02T16-16-03	Tertiary chert		-0.00043	-0.00043	-0.00043	-0.00043	-0.00043	-0.0006	-0.00087	-0.00115	-0.00143	-0.00184	-0.00226	-0.0026	-0.00302	-0.00353	-0.00409	-0.00473	-0.0054	-0.006	-0.00648	-0.00669	-0.00647	-0.00605	-0.00555	-0.00495	-0.00454	-0.00434	-0.00424	-0.00426	-0.00435	-0.00429	-0.0041	-0.00377	-0.00311	-0.0021	-0.00102	-0.00037	-0.00051	-0.00152	-0.00318	-0.00536	-0.00795	-0.01035	-0.01201	-0.01289	-0.01349	-0.01397	-0.01409
Randecker_Maar_Block3-unpatinated-6_2020-02-18T13-54-42	Tertiary chert		-0.00109	-0.00109	-0.00109	-0.00109	-0.00109	-0.00138	-0.00174	-0.00219	-0.00272	-0.00332	-0.004	-0.00478	-0.00571	-0.00682	-0.00815	-0.00963	-0.01105	-0.01213	-0.01263	-0.01243	-0.0116	-0.01027	-0.00869	-0.00712	-0.00581	-0.00488	-0.00423	-0.00372	-0.00318	-0.00254	-0.00182	-0.00098	0.00017	0.00178	0.00339	0.004	0.00319	0.00122	-0.00146	-0.00452	-0.00759	-0.01008	-0.01131	-0.01121	-0.01054	-0.00987	-0.00927
Randecker_Maar_Block1-unpatinated-3_2020-02-18T10-26-25	Tertiary chert		-0.00027	-0.00027	-0.00027	-0.00027	-0.00027	-0.00041	-0.00064	-0.00095	-0.00134	-0.00177	-0.00221	-0.00262	-0.00297	-0.00329	-0.0036	-0.0039	-0.0042	-0.00446	-0.00466	-0.00477	-0.00474	-0.00461	-0.00444	-0.00427	-0.00415	-0.00412	-0.00415	-0.00422	-0.00429	-0.00431	-0.00426	-0.00411	-0.00379	-0.0033	-0.00281	-0.00257	-0.00277	-0.00345	-0.00454	-0.00588	-0.00735	-0.00875	-0.00986	-0.01066	-0.01129	-0.01191	-0.01251
TH.Tuellingerberg.1565_2022-07-22T11-07-08	Tertiary chert		-0.0001	-0.0001	-0.0001	-0.0001	-0.0001	-9e-05	-9e-05	-0.00021	-0.00048	-0.00082	-0.00116	-0.00161	-0.00225	-0.00301	-0.00395	-0.00539	-0.00732	-0.00941	-0.01108	-0.01148	-0.01075	-0.00911	-0.0066	-0.00384	-0.00171	-0.00042	0.0001	-7e-05	-0.0001	0.00019	0.00053	0.00078	0.00127	0.0025	0.0039	0.00437	0.00321	0.00099	-0.00168	-0.00494	-0.00878	-0.01207	-0.0134	-0.01334	-0.01296	-0.01244	-0.01175
Randecker_Maar_Block2-unpatinated-30_2020-02-18T13-42-39	Tertiary chert		-0.0005	-0.0005	-0.0005	-0.0005	-0.0005	-0.00066	-0.00087	-0.00112	-0.00142	-0.00174	-0.00209	-0.00249	-0.00299	-0.00366	-0.00454	-0.00562	-0.00679	-0.00784	-0.00855	-0.0088	-0.00858	-0.00795	-0.00708	-0.00615	-0.00537	-0.00488	-0.00463	-0.00453	-0.00444	-0.00424	-0.00394	-0.00349	-0.00268	-0.00134	0.0001	0.00077	0.00024	-0.00127	-0.00343	-0.00599	-0.00868	-0.01099	-0.01227	-0.0124	-0.01201	-0.01158	-0.01113
Randecker_Maar_Block3-unpatinated-13_2020-02-18T14-00-31	Tertiary chert		-0.0005	-0.0005	-0.0005	-0.0005	-0.0005	-0.00063	-0.00081	-0.00102	-0.00128	-0.00159	-0.00194	-0.00239	-0.00296	-0.00372	-0.00473	-0.00595	-0.00723	-0.00835	-0.00909	-0.00934	-0.00911	-0.00846	-0.00755	-0.00657	-0.00577	-0.00523	-0.00487	-0.00454	-0.00406	-0.00339	-0.00256	-0.00155	-0.00016	0.00173	0.00349	0.00402	0.00294	0.00064	-0.00235	-0.00568	-0.00898	-0.01163	-0.0129	-0.01285	-0.01236	-0.01203	-0.01191
Randecker_Maar_Block2-unpatinated-3_2020-02-18T13-12-19	Tertiary chert		-0.00062	-0.00062	-0.00062	-0.00062	-0.00062	-0.00081	-0.00106	-0.00135	-0.00168	-0.00206	-0.0025	-0.00303	-0.00369	-0.00455	-0.00571	-0.00713	-0.00863	-0.00989	-0.01063	-0.01074	-0.01023	-0.00921	-0.00787	-0.0065	-0.0054	-0.00469	-0.00432	-0.0041	-0.00391	-0.00364	-0.00325	-0.0027	-0.00177	-0.00026	0.00141	0.00225	0.00174	9e-05	-0.0023	-0.00514	-0.00809	-0.01061	-0.01198	-0.01205	-0.01152	-0.01099	-0.01049
TH.RandeckerMaar.1414_2022-05-02T16-00-55	Tertiary chert		-0.00045	-0.00045	-0.00045	-0.00045	-0.00045	-0.00056	-0.00074	-0.00097	-0.00129	-0.00173	-0.00231	-0.00313	-0.00429	-0.00583	-0.00774	-0.00994	-0.01214	-0.01388	-0.01476	-0.01457	-0.01343	-0.01159	-0.0094	-0.00716	-0.00528	-0.00402	-0.00327	-0.00271	-0.00216	-0.00152	-0.00077	0.0001	0.0014	0.00344	0.00567	0.00684	0.00613	0.00369	7e-05	-0.00419	-0.00854	-0.01219	-0.01423	-0.01432	-0.0132	-0.01187	-0.01064
TH.RandeckerMaar.1438_2022-05-02T16-56-16	Tertiary chert		-0.00045	-0.00045	-0.00045	-0.00045	-0.00045	-0.00056	-0.00067	-0.00086	-0.00118	-0.00162	-0.00211	-0.0027	-0.00337	-0.00412	-0.0051	-0.00632	-0.00759	-0.00862	-0.00922	-0.00937	-0.0091	-0.00835	-0.00715	-0.00586	-0.00498	-0.00453	-0.00413	-0.0037	-0.00345	-0.0034	-0.00325	-0.00265	-0.00152	-0.00012	0.00119	0.00197	0.00181	0.00052	-0.00195	-0.00515	-0.00823	-0.01084	-0.01267	-0.01339	-0.01328	-0.01288	-0.01235
Randecker_Maar_Block3-unpatinated-21_2020-02-18T14-08-47	Tertiary chert		-0.00113	-0.00113	-0.00113	-0.00113	-0.00113	-0.00141	-0.00178	-0.00223	-0.00276	-0.00337	-0.00406	-0.00485	-0.00579	-0.00691	-0.00823	-0.00969	-0.01108	-0.01213	-0.0126	-0.01238	-0.01153	-0.01021	-0.00865	-0.0071	-0.0058	-0.00487	-0.00424	-0.00374	-0.00319	-0.00254	-0.00181	-0.00095	0.00021	0.00185	0.00348	0.00413	0.00334	0.00137	-0.00134	-0.00445	-0.00756	-0.01011	-0.0114	-0.01137	-0.01073	-0.01006	-0.00943
Randecker_Maar_Block3-unpatinated-15_2020-02-18T14-02-20	Tertiary chert		-0.00083	-0.00083	-0.00083	-0.00083	-0.00083	-0.0011	-0.00146	-0.00189	-0.00238	-0.00292	-0.00346	-0.004	-0.00458	-0.00524	-0.00601	-0.00692	-0.00785	-0.00864	-0.00913	-0.00922	-0.00891	-0.00832	-0.00753	-0.00671	-0.00604	-0.00559	-0.0053	-0.00508	-0.00481	-0.00441	-0.00391	-0.00327	-0.0023	-0.00091	0.00052	0.00116	0.00064	-0.00085	-0.00293	-0.00537	-0.00784	-0.00988	-0.01094	-0.01098	-0.01059	-0.01019	-0.00978
TH.Zipfelbach.417_2021-07-08T14-22-16	Tertiary chert		-0.00032	-0.00032	-0.00032	-0.00032	-0.00032	-0.00035	-0.00049	-0.00069	-0.00088	-0.00105	-0.00133	-0.00173	-0.00217	-0.00271	-0.00355	-0.00461	-0.00553	-0.00622	-0.00675	-0.00711	-0.00718	-0.00671	-0.00584	-0.00508	-0.00457	-0.00401	-0.00367	-0.00382	-0.0041	-0.00445	-0.00463	-0.00407	-0.00308	-0.00191	-0.00035	0.00075	0.0004	-0.00088	-0.00273	-0.00546	-0.00837	-0.01089	-0.01293	-0.01394	-0.0142	-0.01427	-0.01377
TH.RandeckerMaar.1422_2022-05-02T16-18-19	Tertiary chert		-0.00055	-0.00055	-0.00055	-0.00055	-0.00055	-0.00067	-0.00085	-0.00107	-0.00133	-0.00164	-0.00195	-0.00224	-0.00257	-0.00297	-0.00345	-0.00401	-0.00459	-0.00507	-0.00543	-0.00552	-0.00537	-0.00518	-0.00499	-0.00482	-0.00462	-0.00447	-0.00448	-0.00453	-0.00454	-0.00465	-0.0047	-0.0046	-0.00443	-0.00379	-0.00265	-0.0018	-0.00162	-0.00216	-0.00349	-0.00536	-0.00758	-0.00992	-0.01177	-0.01272	-0.01309	-0.0131	-0.01276
TH.RandeckerMaar.1419_2022-05-02T16-11-15	Tertiary chert		-0.00034	-0.00034	-0.00034	-0.00034	-0.00034	-0.00045	-0.00063	-0.0008	-0.00102	-0.00143	-0.00198	-0.00268	-0.00369	-0.00517	-0.0071	-0.00931	-0.01146	-0.01315	-0.01406	-0.01399	-0.01295	-0.01124	-0.0092	-0.00706	-0.00523	-0.00402	-0.0033	-0.00278	-0.00226	-0.00166	-0.00098	-0.00011	0.00128	0.00334	0.00554	0.00672	0.00603	0.00357	-6e-05	-0.0043	-0.0087	-0.01253	-0.01479	-0.01503	-0.01397	-0.01259	-0.0113
TH.Tuellingerberg.1563_2022-07-22T10-49-20	Tertiary chert		-0.00037	-0.00037	-0.00037	-0.00037	-0.00037	-0.00039	-0.00036	-0.00044	-0.00052	-0.00057	-0.00079	-0.00116	-0.00183	-0.00297	-0.00448	-0.00646	-0.00898	-0.01139	-0.01284	-0.01296	-0.01176	-0.0098	-0.00715	-0.004	-0.00172	-0.00072	-0.00041	-0.0005	-0.00046	0.00016	0.00066	0.00115	0.00232	0.00367	0.00465	0.00472	0.00332	0.00094	-0.00187	-0.00522	-0.00891	-0.01192	-0.01344	-0.01371	-0.0136	-0.0131	-0.01203
Randecker_Maar_Block3-unpatinated-14_2020-02-18T14-01-19	Tertiary chert		-0.00065	-0.00065	-0.00065	-0.00065	-0.00065	-0.00086	-0.00114	-0.0015	-0.00196	-0.00246	-0.003	-0.00359	-0.00426	-0.00503	-0.00593	-0.00692	-0.00793	-0.00879	-0.00931	-0.00941	-0.00907	-0.0084	-0.00755	-0.00666	-0.0059	-0.00535	-0.00497	-0.00467	-0.00432	-0.00383	-0.00322	-0.00249	-0.00149	-0.0001	0.0013	0.00192	0.00137	-0.0002	-0.00241	-0.00499	-0.00767	-0.00998	-0.01134	-0.01168	-0.01155	-0.01137	-0.01114
Randecker_Maar_Block2-unpatinated-22_2020-02-18T13-33-37	Tertiary chert		-0.00105	-0.00105	-0.00105	-0.00105	-0.00105	-0.00131	-0.00163	-0.00203	-0.00251	-0.00307	-0.00372	-0.0045	-0.00548	-0.00671	-0.00822	-0.00991	-0.01154	-0.01275	-0.01329	-0.01303	-0.01203	-0.01049	-0.0087	-0.00697	-0.00559	-0.00467	-0.00409	-0.00368	-0.00325	-0.00273	-0.00211	-0.00135	-0.00021	0.00151	0.00328	0.00399	0.00316	0.00113	-0.00161	-0.00471	-0.00782	-0.01031	-0.01144	-0.01114	-0.01027	-0.0095	-0.00885
TH.RandeckerMaar.1430_2022-05-02T16-37-01	Tertiary chert		-0.00038	-0.00038	-0.00038	-0.00038	-0.00038	-0.00051	-0.00069	-0.00091	-0.00117	-0.00157	-0.00215	-0.00291	-0.00391	-0.0053	-0.00713	-0.00932	-0.01161	-0.01345	-0.01441	-0.01434	-0.01322	-0.01136	-0.00912	-0.00678	-0.00479	-0.00352	-0.00276	-0.00216	-0.00166	-0.00116	-0.00063	9e-05	0.00128	0.00309	0.00515	0.00643	0.0061	0.00403	0.00058	-0.00363	-0.00798	-0.01182	-0.01422	-0.01475	-0.01405	-0.01293	-0.01178
Randecker_Maar_Block3-unpatinated-18_2020-02-18T14-05-18	Tertiary chert		-0.00099	-0.00099	-0.00099	-0.00099	-0.00099	-0.00127	-0.00162	-0.00203	-0.0025	-0.00299	-0.00352	-0.00408	-0.00472	-0.00548	-0.0064	-0.00746	-0.00853	-0.00941	-0.0099	-0.00992	-0.00949	-0.00872	-0.00773	-0.00671	-0.00587	-0.00527	-0.00487	-0.00453	-0.00413	-0.00359	-0.00296	-0.0022	-0.00115	0.00032	0.00175	0.00224	0.00145	-0.00033	-0.00269	-0.00535	-0.00802	-0.01019	-0.01128	-0.01126	-0.0108	-0.01038	-0.00998
Randecker_Maar_Block3-unpatinated-3_2020-02-18T13-52-03	Tertiary chert		-0.00084	-0.00084	-0.00084	-0.00084	-0.00084	-0.00108	-0.00138	-0.00177	-0.00222	-0.0027	-0.00322	-0.00381	-0.00449	-0.00531	-0.0063	-0.00746	-0.00865	-0.00966	-0.01025	-0.01033	-0.00994	-0.00916	-0.00812	-0.00705	-0.00618	-0.00557	-0.00517	-0.00486	-0.00449	-0.004	-0.00341	-0.00268	-0.00161	-6e-05	0.0015	0.00215	0.00149	-0.00018	-0.00245	-0.00505	-0.0077	-0.0099	-0.01099	-0.01094	-0.0105	-0.01014	-0.0098
TH.Zipfelbach.419_2021-07-08T14-28-09	Tertiary chert		-0.00045	-0.00045	-0.00045	-0.00045	-0.00045	-0.0005	-0.00065	-0.00084	-0.00109	-0.00138	-0.00171	-0.00221	-0.00303	-0.00413	-0.00545	-0.00697	-0.00854	-0.00988	-0.01074	-0.01082	-0.01016	-0.00914	-0.00798	-0.0067	-0.00551	-0.00469	-0.0043	-0.00407	-0.00377	-0.00332	-0.00272	-0.00199	-0.00089	0.00084	0.0028	0.00394	0.00359	0.00174	-0.00133	-0.0049	-0.00848	-0.01174	-0.0138	-0.01426	-0.01365	-0.01259	-0.01166
Randecker_Maar_Block1-unpatinated-1_2020-02-18T10-23-00	Tertiary chert		-0.00044	-0.00044	-0.00044	-0.00044	-0.00044	-0.00069	-0.00105	-0.00152	-0.00208	-0.00263	-0.00311	-0.00343	-0.00359	-0.00357	-0.00344	-0.00326	-0.00311	-0.00304	-0.00305	-0.00312	-0.00322	-0.00334	-0.0035	-0.00367	-0.00386	-0.00407	-0.00431	-0.00455	-0.0048	-0.005	-0.00515	-0.00526	-0.00531	-0.00529	-0.00524	-0.00523	-0.0053	-0.00549	-0.0058	-0.00622	-0.00676	-0.00741	-0.00815	-0.00899	-0.00992	-0.0109	-0.01182
Randecker_Maar_Block2-unpatinated-17_2020-02-18T13-29-05	Tertiary chert		-0.00056	-0.00056	-0.00056	-0.00056	-0.00056	-0.00076	-0.00102	-0.00134	-0.00169	-0.00207	-0.00245	-0.00284	-0.00333	-0.00398	-0.00488	-0.00602	-0.00726	-0.00837	-0.0091	-0.00932	-0.00902	-0.0083	-0.00731	-0.00629	-0.00549	-0.00503	-0.00483	-0.00476	-0.00467	-0.00448	-0.00417	-0.00371	-0.0029	-0.00152	-1e-05	0.00071	0.00022	-0.00121	-0.00322	-0.0056	-0.00811	-0.01029	-0.01148	-0.0116	-0.01128	-0.01098	-0.01068
Randecker_Maar_Block2-unpatinated-19_2020-02-18T13-30-44	Tertiary chert		-0.0006	-0.0006	-0.0006	-0.0006	-0.0006	-0.00079	-0.00105	-0.00138	-0.00173	-0.00211	-0.00253	-0.003	-0.00356	-0.00428	-0.00527	-0.00655	-0.00793	-0.00912	-0.00988	-0.01008	-0.00971	-0.00882	-0.00763	-0.00642	-0.00545	-0.00484	-0.00452	-0.00438	-0.00426	-0.00405	-0.00372	-0.00323	-0.00239	-0.00097	0.00061	0.00138	0.00089	-0.00063	-0.00282	-0.00538	-0.00806	-0.01038	-0.01166	-0.01175	-0.01137	-0.01101	-0.01066
TH.RandeckerMaar.1413_2022-05-02T15-58-57	Tertiary chert		-0.00052	-0.00052	-0.00052	-0.00052	-0.00052	-0.00064	-0.00084	-0.00108	-0.00141	-0.00186	-0.0025	-0.00334	-0.00446	-0.00594	-0.00781	-0.01001	-0.01224	-0.014	-0.01491	-0.01484	-0.01376	-0.0119	-0.00968	-0.00745	-0.00554	-0.00425	-0.00346	-0.00289	-0.00232	-0.00163	-0.00084	4e-05	0.00135	0.00343	0.00577	0.00702	0.00631	0.00389	0.00032	-0.00396	-0.00839	-0.01213	-0.0142	-0.01424	-0.01307	-0.01169	-0.01042
Randecker_Maar_Block2-unpatinated-21_2020-02-18T13-32-49	Tertiary chert		-0.0006	-0.0006	-0.0006	-0.0006	-0.0006	-0.0008	-0.00106	-0.00137	-0.00174	-0.00215	-0.0026	-0.00309	-0.00372	-0.00455	-0.00566	-0.00703	-0.00848	-0.00972	-0.01048	-0.01062	-0.01012	-0.0091	-0.0078	-0.0065	-0.00544	-0.00478	-0.00444	-0.00429	-0.00416	-0.00391	-0.00354	-0.00301	-0.00212	-0.00062	0.00105	0.00188	0.00138	-0.00022	-0.00251	-0.00521	-0.00801	-0.0104	-0.01168	-0.01173	-0.01127	-0.01084	-0.01045
TH.Tuelingerberg.1540_2022-07-21T16-01-55	Tertiary chert		-0.00026	-0.00026	-0.00026	-0.00026	-0.00026	-0.00037	-0.00047	-0.00063	-0.00075	-0.00118	-0.00204	-0.00289	-0.00398	-0.00564	-0.00774	-0.01029	-0.01292	-0.01524	-0.01685	-0.01707	-0.01572	-0.01336	-0.01023	-0.0068	-0.00382	-0.00164	-0.00034	0.00042	0.00083	0.00127	0.0018	0.00239	0.00362	0.00532	0.00687	0.00774	0.00714	0.00445	0.00075	-0.00307	-0.00717	-0.01083	-0.01305	-0.01395	-0.0135	-0.01228	-0.01136
TH.Tuelingerberg.1547_2022-07-21T16-27-13	Tertiary chert		5e-05	5e-05	5e-05	5e-05	5e-05	8e-05	3e-05	-0.00029	-0.00068	-0.00113	-0.00156	-0.00225	-0.00337	-0.0051	-0.00753	-0.01	-0.0128	-0.01571	-0.01721	-0.01683	-0.01478	-0.01193	-0.00887	-0.00634	-0.00381	-0.00151	-0.00028	0.00033	0.0008	0.00198	0.00373	0.005	0.00558	0.00612	0.00703	0.00744	0.00623	0.00306	-0.00096	-0.00474	-0.00854	-0.0117	-0.01303	-0.01317	-0.01255	-0.01133	-0.01014
TH.Tuelingerberg.1543_2022-07-21T16-10-27	Tertiary chert		-0.00036	-0.00036	-0.00036	-0.00036	-0.00036	-0.00041	-0.00053	-0.00074	-0.00109	-0.00165	-0.00232	-0.00326	-0.00445	-0.00592	-0.00814	-0.01083	-0.01316	-0.01514	-0.01656	-0.01667	-0.01545	-0.0133	-0.01026	-0.0072	-0.00485	-0.0031	-0.00191	-0.0011	-0.00033	0.00056	0.00146	0.00248	0.00383	0.00562	0.00732	0.00774	0.00641	0.00364	-1e-05	-0.00392	-0.00787	-0.01152	-0.01363	-0.01354	-0.01238	-0.01133	-0.01047
Randecker_Maar_Block3-unpatinated-25_2020-02-18T14-12-21	Tertiary chert		-0.00092	-0.00092	-0.00092	-0.00092	-0.00092	-0.00119	-0.00155	-0.00201	-0.00252	-0.0031	-0.00372	-0.0044	-0.00517	-0.00603	-0.00697	-0.00798	-0.00896	-0.00972	-0.0101	-0.01002	-0.00954	-0.00875	-0.00778	-0.00679	-0.00593	-0.0053	-0.00483	-0.00442	-0.00394	-0.00331	-0.00257	-0.00171	-0.00058	0.00089	0.00235	0.00303	0.00249	0.00083	-0.00161	-0.00453	-0.00755	-0.01013	-0.0117	-0.01212	-0.01185	-0.01137	-0.0108
Randecker_Maar_Block2-unpatinated-6_2020-02-18T13-15-37	Tertiary chert		-0.00041	-0.00041	-0.00041	-0.00041	-0.00041	-0.00058	-0.00078	-0.00102	-0.0013	-0.0016	-0.00194	-0.00232	-0.00281	-0.00351	-0.00448	-0.00571	-0.00708	-0.00832	-0.00917	-0.00948	-0.00923	-0.00851	-0.00749	-0.00638	-0.00545	-0.00488	-0.00461	-0.00446	-0.00431	-0.00407	-0.00373	-0.00322	-0.00234	-0.00089	0.00069	0.00146	0.00093	-0.00073	-0.00313	-0.00596	-0.00893	-0.01151	-0.01293	-0.01304	-0.01249	-0.01179	-0.01106
Randecker_Maar_Block2-unpatinated-14_2020-02-18T13-25-43	Tertiary chert		-0.00045	-0.00045	-0.00045	-0.00045	-0.00045	-0.00061	-0.00082	-0.00106	-0.00135	-0.00166	-0.00201	-0.00242	-0.00293	-0.00362	-0.00457	-0.00578	-0.00713	-0.00837	-0.00924	-0.00957	-0.00934	-0.00863	-0.00758	-0.00642	-0.0054	-0.00471	-0.00435	-0.0042	-0.00408	-0.00387	-0.00354	-0.00305	-0.00222	-0.00082	0.00074	0.00156	0.00112	-0.00043	-0.00276	-0.00557	-0.00851	-0.01109	-0.01265	-0.01297	-0.01264	-0.01214	-0.01158
Randecker_Maar_Block2-unpatinated-23_2020-02-18T13-34-27	Tertiary chert		-0.00059	-0.00059	-0.00059	-0.00059	-0.00059	-0.0008	-0.00107	-0.0014	-0.00175	-0.00211	-0.00244	-0.00276	-0.00313	-0.00363	-0.00432	-0.0052	-0.00619	-0.0071	-0.00776	-0.00801	-0.00783	-0.00733	-0.00662	-0.00585	-0.00521	-0.00485	-0.00474	-0.00477	-0.00479	-0.00471	-0.00455	-0.00424	-0.0036	-0.00246	-0.00114	-0.00041	-0.00068	-0.00184	-0.00357	-0.00568	-0.00798	-0.01007	-0.01136	-0.0117	-0.01155	-0.01135	-0.01109
TH.RandeckerMaar.1418_2022-05-02T16-09-03	Tertiary chert		-0.00074	-0.00074	-0.00074	-0.00074	-0.00074	-0.00091	-0.0011	-0.00139	-0.0018	-0.00232	-0.00299	-0.0039	-0.00514	-0.00677	-0.00878	-0.01095	-0.01298	-0.0145	-0.01513	-0.0147	-0.01338	-0.01138	-0.00906	-0.00684	-0.00503	-0.00377	-0.003	-0.00249	-0.00199	-0.00141	-0.00071	0.00019	0.00147	0.00338	0.00551	0.00668	0.00604	0.0037	0.0002	-0.00391	-0.00808	-0.0116	-0.01363	-0.01376	-0.01268	-0.01136	-0.01015
Randecker_Maar_Block2-unpatinated-16_2020-02-18T13-28-07	Tertiary chert		-0.00051	-0.00051	-0.00051	-0.00051	-0.00051	-0.00068	-0.00089	-0.00115	-0.00146	-0.00181	-0.00222	-0.00271	-0.00337	-0.00425	-0.00544	-0.00691	-0.00847	-0.0098	-0.01063	-0.01082	-0.01034	-0.00932	-0.00798	-0.0066	-0.00547	-0.00473	-0.00431	-0.00409	-0.00391	-0.00364	-0.00329	-0.00278	-0.00186	-0.0003	0.00143	0.0022	0.00154	-0.00024	-0.00271	-0.00559	-0.00856	-0.01102	-0.01223	-0.01208	-0.0114	-0.0108	-0.01029
Randecker_Maar_Block3-unpatinated-11_2020-02-18T13-58-48	Tertiary chert		-0.00086	-0.00086	-0.00086	-0.00086	-0.00086	-0.00109	-0.00139	-0.00176	-0.00222	-0.00276	-0.0034	-0.00417	-0.00513	-0.00632	-0.00776	-0.0094	-0.01101	-0.01227	-0.0129	-0.01279	-0.01197	-0.0106	-0.00893	-0.00725	-0.00586	-0.00487	-0.00418	-0.00363	-0.00307	-0.0024	-0.00163	-0.00074	0.00049	0.00221	0.00391	0.00453	0.00361	0.00142	-0.00154	-0.0049	-0.00825	-0.01095	-0.01224	-0.01207	-0.01127	-0.01048	-0.00977
Randecker_Maar_Block3-unpatinated-1_2020-02-18T13-49-41	Tertiary chert		-0.00097	-0.00097	-0.00097	-0.00097	-0.00097	-0.00122	-0.00154	-0.00195	-0.00245	-0.00302	-0.00369	-0.00451	-0.0055	-0.00672	-0.00819	-0.00985	-0.01147	-0.01272	-0.01331	-0.01312	-0.01222	-0.01077	-0.00901	-0.00724	-0.00575	-0.00469	-0.00396	-0.00338	-0.00279	-0.0021	-0.00135	-0.00049	0.00071	0.0024	0.00405	0.00462	0.00366	0.00147	-0.00149	-0.00481	-0.0081	-0.01072	-0.01195	-0.01174	-0.01089	-0.01005	-0.00932
TH.RandeckerMaar.1435_2022-05-02T16-48-13	Tertiary chert		-0.00066	-0.00066	-0.00066	-0.00066	-0.00066	-0.00093	-0.00126	-0.00156	-0.00198	-0.00242	-0.00266	-0.00287	-0.00307	-0.00315	-0.00316	-0.00324	-0.00338	-0.00362	-0.00383	-0.00386	-0.00396	-0.0043	-0.00453	-0.00453	-0.00448	-0.00456	-0.00481	-0.00504	-0.00513	-0.00524	-0.00536	-0.00534	-0.00517	-0.00479	-0.00427	-0.00404	-0.00409	-0.00424	-0.00485	-0.0058	-0.00695	-0.00824	-0.00941	-0.01062	-0.01197	-0.01296	-0.0133
TH.Tuelingerberg.1554_2022-07-21T16-51-42	Tertiary chert		-0.00035	-0.00035	-0.00035	-0.00035	-0.00035	-0.00044	-0.00053	-0.00079	-0.00111	-0.00161	-0.00228	-0.00276	-0.0032	-0.00442	-0.00659	-0.00907	-0.01145	-0.01366	-0.0147	-0.01428	-0.01286	-0.01093	-0.00862	-0.00631	-0.00419	-0.00238	-0.00138	-0.00086	0.00024	0.00148	0.00204	0.00232	0.00321	0.00464	0.00616	0.00711	0.00603	0.00276	-0.00079	-0.00401	-0.00763	-0.01107	-0.01284	-0.01308	-0.01212	-0.01092	-0.01036
TH.RandeckerMaar.1415_2022-05-02T16-02-50	Tertiary chert		-0.00048	-0.00048	-0.00048	-0.00048	-0.00048	-0.00061	-0.00079	-0.00101	-0.00132	-0.00175	-0.00235	-0.00321	-0.00444	-0.00609	-0.00814	-0.01046	-0.01272	-0.01447	-0.01534	-0.0151	-0.01385	-0.01186	-0.00947	-0.00715	-0.00528	-0.00396	-0.00305	-0.00241	-0.00186	-0.00117	-0.00037	0.00057	0.00191	0.0039	0.00613	0.00746	0.00693	0.00445	0.00067	-0.00386	-0.0086	-0.01262	-0.01486	-0.01501	-0.01385	-0.01227	-0.01082
TH.Tuelingerberg.1542_2022-07-21T16-07-13	Tertiary chert		-0.00066	-0.00066	-0.00066	-0.00066	-0.00066	-0.0007	-0.00081	-0.0011	-0.00152	-0.00194	-0.00249	-0.00346	-0.00496	-0.00697	-0.00938	-0.01195	-0.01461	-0.01679	-0.01745	-0.01672	-0.01487	-0.01219	-0.0092	-0.00637	-0.00399	-0.00241	-0.00135	-0.00038	0.00036	0.00119	0.00218	0.0031	0.00427	0.00587	0.0074	0.00822	0.00757	0.00507	0.00155	-0.00261	-0.00743	-0.01185	-0.01449	-0.01515	-0.01453	-0.01345	-0.01217
Randecker_Maar_Block2-unpatinated-24_2020-02-18T13-35-26	Tertiary chert		-0.00052	-0.00052	-0.00052	-0.00052	-0.00052	-0.00069	-0.00094	-0.00125	-0.00158	-0.0019	-0.00221	-0.00252	-0.00287	-0.00328	-0.00383	-0.00455	-0.00539	-0.00621	-0.00684	-0.00716	-0.00716	-0.00686	-0.00636	-0.00577	-0.00526	-0.00493	-0.00482	-0.00486	-0.0049	-0.00487	-0.00475	-0.00452	-0.00396	-0.00291	-0.0017	-0.00107	-0.00139	-0.00251	-0.0042	-0.00629	-0.00854	-0.01058	-0.01185	-0.01217	-0.01199	-0.01165	-0.0112
TH.Tuelingerberg.1550_2022-07-21T16-38-19	Tertiary chert		-0.00027	-0.00027	-0.00027	-0.00027	-0.00027	-0.00029	-0.00042	-0.00091	-0.00136	-0.00177	-0.00266	-0.00413	-0.0055	-0.00678	-0.00836	-0.01045	-0.01296	-0.01509	-0.01601	-0.01574	-0.01455	-0.0125	-0.00969	-0.00649	-0.0036	-0.00157	-0.00039	-2e-05	0.00022	0.00087	0.00167	0.0024	0.00342	0.00527	0.00742	0.00856	0.00759	0.00475	0.00088	-0.00355	-0.00774	-0.01126	-0.01362	-0.01447	-0.01399	-0.01299	-0.0117
JH.HdhKalkwerk.256_2021-06-30T19-00-58	Jurassic chert Central Swabian Jura		-0.00049	-0.00049	-0.00049	-0.00049	-0.00049	-0.0006	-0.00072	-0.00087	-0.00122	-0.00166	-0.00222	-0.00316	-0.0044	-0.00615	-0.00882	-0.01216	-0.01548	-0.0182	-0.01971	-0.01965	-0.01791	-0.01456	-0.01015	-0.00589	-0.00244	0	0.00136	0.00183	0.00185	0.0019	0.0021	0.00253	0.00357	0.00556	0.0075	0.00768	0.00579	0.00271	-0.0007	-0.00428	-0.0078	-0.01036	-0.01075	-0.0094	-0.00808	-0.00763	-0.00769
JH.Dollnstein.1190_2022-04-05T16-20-39	Jurassic chert Central Swabian Jura		-0.0004	-0.0004	-0.0004	-0.0004	-0.0004	-0.00052	-0.00062	-0.00075	-0.001	-0.00139	-0.00195	-0.00273	-0.00391	-0.00575	-0.00862	-0.0126	-0.01715	-0.02124	-0.02379	-0.02412	-0.0221	-0.01808	-0.01278	-0.00735	-0.00299	-0.00024	0.00103	0.00143	0.00158	0.00176	0.00199	0.0024	0.00351	0.00584	0.0082	0.00842	0.00616	0.00272	-0.00102	-0.00477	-0.00827	-0.01066	-0.0106	-0.00848	-0.0063	-0.00513	-0.00463
JH.BernstadtHeimersberg.973_2022-01-13T17-59-29	Jurassic chert Central Swabian Jura		-0.00036	-0.00036	-0.00036	-0.00036	-0.00036	-0.00048	-0.00064	-0.00087	-0.00114	-0.00148	-0.00197	-0.00266	-0.00371	-0.00531	-0.00765	-0.01083	-0.01441	-0.01749	-0.01924	-0.01934	-0.01785	-0.01476	-0.01063	-0.00658	-0.00335	-0.00124	-0.00029	8e-05	0.00029	0.0003	0.00047	0.00104	0.00212	0.00425	0.00651	0.00678	0.00476	0.00175	-0.00151	-0.00491	-0.00812	-0.01024	-0.01018	-0.0085	-0.00713	-0.00693	-0.00731
JH.Heimersberg.1347_2022-04-08T14-14-24	Jurassic chert Central Swabian Jura		-0.00078	-0.00078	-0.00078	-0.00078	-0.00078	-0.00092	-0.00113	-0.00141	-0.00175	-0.00226	-0.00298	-0.00394	-0.00523	-0.00706	-0.00957	-0.01265	-0.01588	-0.01848	-0.01977	-0.01939	-0.01746	-0.01434	-0.01058	-0.00687	-0.00393	-0.00213	-0.00125	-0.00082	-0.00051	-0.00019	0.00016	0.00071	0.00197	0.00435	0.00679	0.00736	0.00569	0.0027	-0.00084	-0.00457	-0.00818	-0.01082	-0.01124	-0.00969	-0.00809	-0.00738	-0.00713
Jurahornstein_Blauber_Block1-unpatinated-19_2020-02-18T11-02-30	Jurassic chert Central Swabian Jura		-0.00055	-0.00055	-0.00055	-0.00055	-0.00055	-0.00066	-0.00081	-0.00103	-0.00136	-0.00183	-0.00247	-0.00336	-0.00463	-0.00645	-0.00906	-0.01244	-0.01614	-0.01925	-0.02096	-0.02082	-0.01882	-0.0153	-0.01093	-0.00658	-0.00312	-0.00096	0.00013	0.00059	0.00081	0.00106	0.00139	0.0019	0.00299	0.00504	0.00702	0.00722	0.00537	0.00242	-0.00092	-0.00432	-0.00748	-0.0096	-0.00965	-0.00808	-0.00662	-0.0061	-0.00615
JH.Heldenfingen.484_2021-09-29T10-50-11	Jurassic chert Central Swabian Jura		-0.00023	-0.00023	-0.00023	-0.00023	-0.00023	-0.00041	-0.00052	-0.00065	-0.00087	-0.0012	-0.00168	-0.00241	-0.00336	-0.00476	-0.00694	-0.00985	-0.01339	-0.01683	-0.01877	-0.01883	-0.01759	-0.01476	-0.01051	-0.00611	-0.00236	0.00011	0.00107	0.00146	0.00181	0.00181	0.00172	0.00184	0.00251	0.00443	0.00656	0.00676	0.00484	0.00172	-0.00173	-0.00519	-0.00885	-0.01136	-0.0114	-0.01002	-0.00866	-0.00778	-0.00762
JH.Pfaffenbuegel.1119_2022-01-28T13-37-02	Jurassic chert Central Swabian Jura		-0.0009	-0.0009	-0.0009	-0.0009	-0.0009	-0.00106	-0.00128	-0.00159	-0.00203	-0.00264	-0.00344	-0.00448	-0.00591	-0.00787	-0.0105	-0.01372	-0.01709	-0.0198	-0.02102	-0.02037	-0.01797	-0.01425	-0.00987	-0.00564	-0.00237	-0.00043	0.00039	0.0006	0.00061	0.00064	0.00079	0.00116	0.00213	0.00411	0.00616	0.00654	0.00498	0.00241	-0.00053	-0.00357	-0.00645	-0.00847	-0.00859	-0.00717	-0.00591	-0.00559	-0.0058
JH.Hirschhalde.921_2022-01-12T16-55-03	Jurassic chert Central Swabian Jura		-0.00039	-0.00039	-0.00039	-0.00039	-0.00039	-0.00043	-0.00055	-0.00073	-0.00097	-0.00134	-0.00191	-0.00272	-0.00383	-0.00545	-0.00793	-0.01124	-0.01474	-0.01754	-0.019	-0.01856	-0.01625	-0.01246	-0.00791	-0.00366	-0.00061	0.00108	0.00161	0.00126	0.00077	0.0006	0.00061	0.0008	0.00157	0.00335	0.00531	0.00574	0.00417	0.00149	-0.00148	-0.0045	-0.00738	-0.00943	-0.00966	-0.00832	-0.0071	-0.00678	-0.00716
JH.Pfaffenbuegel.1121_2022-01-28T13-41-08	Jurassic chert Central Swabian Jura		-0.00064	-0.00064	-0.00064	-0.00064	-0.00064	-0.0008	-0.00099	-0.00122	-0.00162	-0.0022	-0.00292	-0.00386	-0.0052	-0.00714	-0.00988	-0.01337	-0.01711	-0.02018	-0.02168	-0.02113	-0.01862	-0.01462	-0.00989	-0.00533	-0.00182	0.00014	0.00086	0.00094	0.00084	0.00081	0.00096	0.00135	0.00237	0.00449	0.00666	0.00698	0.00529	0.00256	-0.00056	-0.00375	-0.00673	-0.00881	-0.0089	-0.00737	-0.00608	-0.00582	-0.00616
JH.Blauberg.626_2021-11-12T09-51-57	Jurassic chert Central Swabian Jura		-0.00058	-0.00058	-0.00058	-0.00058	-0.00058	-0.00065	-0.00076	-0.0009	-0.00119	-0.00166	-0.00225	-0.00316	-0.00456	-0.00645	-0.00912	-0.01266	-0.01655	-0.01987	-0.0216	-0.02129	-0.01913	-0.01554	-0.01093	-0.00623	-0.0025	-0.00019	0.00089	0.00129	0.00147	0.00168	0.00187	0.00223	0.00329	0.00526	0.00719	0.00739	0.00548	0.00249	-0.00079	-0.00422	-0.00744	-0.00949	-0.00966	-0.00844	-0.00729	-0.00692	-0.00697
JH.Nebelsee.689_2021-11-26T12-33-15	Jurassic chert Central Swabian Jura		-0.00032	-0.00032	-0.00032	-0.00032	-0.00032	-0.00043	-0.00056	-0.00071	-0.00099	-0.00143	-0.00188	-0.00247	-0.00341	-0.00485	-0.00695	-0.00969	-0.01261	-0.01508	-0.0165	-0.01629	-0.01444	-0.01138	-0.00758	-0.00389	-0.00108	0.00061	0.00133	0.00147	0.00127	0.00097	0.00083	0.00091	0.00155	0.00327	0.00516	0.00565	0.00437	0.00189	-0.00107	-0.00411	-0.0072	-0.00963	-0.01021	-0.00922	-0.00803	-0.00765	-0.00793
JH.Galgenberg.957_2022-01-13T17-11-58	Jurassic chert Central Swabian Jura		-0.00023	-0.00023	-0.00023	-0.00023	-0.00023	-0.00036	-0.00055	-0.0007	-0.00091	-0.00116	-0.00151	-0.0022	-0.00321	-0.00453	-0.00654	-0.0093	-0.01245	-0.01538	-0.01697	-0.0167	-0.01497	-0.01206	-0.00832	-0.00451	-0.00128	0.00083	0.00153	0.00136	0.00101	0.00082	0.00095	0.0013	0.00212	0.00392	0.00572	0.00594	0.00424	0.00127	-0.00209	-0.00531	-0.0083	-0.01039	-0.01066	-0.00973	-0.00899	-0.00884	-0.0089
JH.Bernstadt.1351_2022-04-13T17-00-46	Jurassic chert Central Swabian Jura		-0.00034	-0.00034	-0.00034	-0.00034	-0.00034	-0.00043	-0.00053	-0.00068	-0.00095	-0.00132	-0.00183	-0.00253	-0.00356	-0.00512	-0.00738	-0.01025	-0.01331	-0.016	-0.01755	-0.01746	-0.01583	-0.01303	-0.00948	-0.00598	-0.00321	-0.00141	-0.00056	-0.00023	7e-05	0.00038	0.00077	0.00142	0.00252	0.00443	0.00645	0.00696	0.00546	0.00267	-0.00069	-0.00417	-0.00744	-0.0098	-0.01034	-0.00916	-0.00776	-0.00716	-0.0072
JH.Blauberg.1227_2022-04-06T16-56-08	Jurassic chert Central Swabian Jura		-0.00053	-0.00053	-0.00053	-0.00053	-0.00053	-0.00062	-0.00078	-0.00103	-0.0014	-0.00189	-0.00252	-0.00338	-0.00464	-0.00645	-0.00896	-0.01214	-0.01561	-0.01853	-0.02009	-0.01985	-0.01784	-0.01448	-0.01038	-0.00633	-0.00311	-0.00111	-0.00014	0.00026	0.00046	0.00067	0.00099	0.00152	0.00263	0.00472	0.00689	0.00735	0.00565	0.00264	-0.00088	-0.00453	-0.00797	-0.01043	-0.01081	-0.00936	-0.00785	-0.00722	-0.0072
JH.RandeckZipfelbach.231_2021-06-30T17-49-48	Jurassic chert Central Swabian Jura		-0.00019	-0.00019	-0.00019	-0.00019	-0.00019	-0.00025	-0.00035	-0.00048	-0.00064	-0.00082	-0.00109	-0.00162	-0.00253	-0.00394	-0.00595	-0.00883	-0.01242	-0.0158	-0.01796	-0.0184	-0.01693	-0.0137	-0.0091	-0.00387	0.00064	0.00354	0.0049	0.00513	0.00462	0.00368	0.00268	0.00219	0.00273	0.00417	0.00537	0.00483	0.00263	0	-0.00268	-0.00545	-0.00783	-0.00919	-0.00885	-0.00737	-0.00628	-0.00573	-0.00506
JH.OellingenBW.138_2021-06-30T10-22-48	Jurassic chert Central Swabian Jura		-0.00037	-0.00037	-0.00037	-0.00037	-0.00037	-0.00047	-0.00066	-0.00088	-0.00115	-0.00152	-0.00205	-0.00271	-0.00357	-0.00496	-0.00722	-0.01042	-0.0141	-0.01737	-0.01937	-0.01955	-0.01782	-0.01463	-0.01059	-0.00633	-0.00288	-0.0008	0.00019	0.00043	0.00043	0.00061	0.00087	0.00118	0.0022	0.00436	0.00645	0.00682	0.00517	0.00221	-0.00135	-0.00496	-0.00824	-0.01055	-0.01068	-0.00926	-0.00809	-0.00763	-0.00763
JH.Pfaffenbuegel.1135_2022-01-28T14-13-37	Jurassic chert Central Swabian Jura		-0.00052	-0.00052	-0.00052	-0.00052	-0.00052	-0.00066	-0.00087	-0.00112	-0.00147	-0.00203	-0.00279	-0.00375	-0.00506	-0.00694	-0.00965	-0.01297	-0.01634	-0.01904	-0.02043	-0.02009	-0.01806	-0.01467	-0.01057	-0.00661	-0.00353	-0.00154	-0.00045	0.0001	0.00041	0.00065	0.00094	0.00147	0.00267	0.00485	0.00707	0.00761	0.00598	0.00302	-0.00063	-0.0046	-0.00837	-0.011	-0.01149	-0.0102	-0.00873	-0.00795	-0.00754
Jurahornstein_Blauber_Block1-unpatinated-21_2020-02-18T11-04-52	Jurassic chert Central Swabian Jura		-0.00054	-0.00054	-0.00054	-0.00054	-0.00054	-0.00065	-0.00082	-0.00105	-0.00138	-0.00186	-0.0025	-0.0034	-0.00466	-0.00651	-0.00915	-0.01263	-0.01648	-0.01977	-0.02155	-0.02136	-0.0192	-0.01541	-0.01069	-0.00596	-0.00218	0.00013	0.00116	0.0015	0.00162	0.00177	0.00198	0.00235	0.00332	0.00528	0.00727	0.00749	0.0056	0.0026	-0.00077	-0.00421	-0.00743	-0.0097	-0.00993	-0.00846	-0.00702	-0.00652	-0.00661
JH.Preith.1288_2022-04-07T14-08-57	Jurassic chert Central Swabian Jura		-0.00034	-0.00034	-0.00034	-0.00034	-0.00034	-0.00046	-0.00061	-0.00075	-0.00097	-0.00132	-0.00187	-0.00263	-0.00368	-0.0053	-0.00769	-0.0109	-0.01455	-0.01778	-0.0197	-0.01983	-0.01814	-0.01486	-0.01069	-0.00644	-0.003	-0.00089	6e-05	0.00037	0.00058	0.00086	0.00118	0.00175	0.00288	0.00492	0.00698	0.00722	0.00533	0.00247	-0.00081	-0.00437	-0.00769	-0.00998	-0.01035	-0.00912	-0.00793	-0.00763	-0.00765
JH.Hohlheim.319_2021-07-02T14-59-08	Jurassic chert Central Swabian Jura		-0.00054	-0.00054	-0.00054	-0.00054	-0.00054	-0.00061	-0.00077	-0.00102	-0.00134	-0.0018	-0.00248	-0.00335	-0.00452	-0.00617	-0.00844	-0.01137	-0.01462	-0.01747	-0.0192	-0.0193	-0.01773	-0.01486	-0.01114	-0.00718	-0.0038	-0.00155	-0.00038	0.00014	0.00047	0.00081	0.00113	0.00159	0.0027	0.00485	0.00693	0.00711	0.00517	0.0021	-0.00142	-0.00511	-0.00863	-0.01112	-0.01144	-0.01005	-0.00863	-0.00793	-0.00758
JH.Bernstadt.1352_2022-04-13T17-03-29	Jurassic chert Central Swabian Jura		-0.00037	-0.00037	-0.00037	-0.00037	-0.00037	-0.00044	-0.00053	-0.00068	-0.00095	-0.00133	-0.00181	-0.0025	-0.00351	-0.00497	-0.00703	-0.00973	-0.01274	-0.01539	-0.01692	-0.01694	-0.01554	-0.01295	-0.00959	-0.00616	-0.0034	-0.00168	-0.00092	-0.00057	-0.00021	0.00023	0.00075	0.0015	0.00277	0.00484	0.00677	0.00704	0.00542	0.00265	-0.00057	-0.0039	-0.00698	-0.0091	-0.00934	-0.00801	-0.00668	-0.00607	-0.00595
JH.Nonnenbuehl.1055_2022-01-27T18-23-35	Jurassic chert Central Swabian Jura		-0.00066	-0.00066	-0.00066	-0.00066	-0.00066	-0.00079	-0.00099	-0.00126	-0.00162	-0.00209	-0.00276	-0.00367	-0.00493	-0.00674	-0.00922	-0.01237	-0.01573	-0.01845	-0.01981	-0.01946	-0.01744	-0.01409	-0.01007	-0.00614	-0.00307	-0.00122	-0.00038	-9e-05	3e-05	0.00016	0.00038	0.00082	0.0019	0.00408	0.00635	0.00682	0.00518	0.00238	-0.00092	-0.00439	-0.0077	-0.01006	-0.01035	-0.0089	-0.00751	-0.00702	-0.00703
JH.Pfaffenbuegel.1128_2022-01-28T13-57-16	Jurassic chert Central Swabian Jura		-0.00063	-0.00063	-0.00063	-0.00063	-0.00063	-0.00078	-0.00098	-0.00127	-0.00165	-0.00217	-0.00292	-0.004	-0.00554	-0.00767	-0.01049	-0.01391	-0.01757	-0.02059	-0.022	-0.02141	-0.01904	-0.01537	-0.01094	-0.00649	-0.00288	-0.00065	0.00037	0.00081	0.0011	0.00131	0.00157	0.00206	0.00318	0.0053	0.00753	0.00807	0.0064	0.00332	-0.00045	-0.00447	-0.00829	-0.01111	-0.0118	-0.01049	-0.00888	-0.00804	-0.00761
JH.Herbrechtingen.731_2021-11-26T15-11-28	Jurassic chert Central Swabian Jura		-0.00026	-0.00026	-0.00026	-0.00026	-0.00026	-0.00031	-0.00048	-0.0008	-0.00115	-0.00147	-0.00184	-0.00235	-0.00322	-0.00471	-0.00694	-0.01005	-0.01371	-0.01679	-0.01846	-0.0184	-0.01632	-0.01265	-0.00821	-0.00387	-0.00065	0.00113	0.00188	0.00183	0.00124	0.00088	0.00081	0.00095	0.00184	0.00351	0.00522	0.00569	0.00442	0.00197	-0.00095	-0.00405	-0.00723	-0.0097	-0.01051	-0.00983	-0.00894	-0.00857	-0.00852
JH.BartholomaeSchopfNordhang.75_2021-06-29T14-55-02	Jurassic chert Central Swabian Jura		-0.00043	-0.00043	-0.00043	-0.00043	-0.00043	-0.00054	-0.0007	-0.00089	-0.00118	-0.00155	-0.00202	-0.00274	-0.00384	-0.00547	-0.00776	-0.01059	-0.01368	-0.01645	-0.01809	-0.01815	-0.01667	-0.01392	-0.01042	-0.00678	-0.00363	-0.00143	-0.00022	0.00039	0.00077	0.00109	0.00138	0.00173	0.00259	0.00434	0.00618	0.00648	0.00473	0.00184	-0.00151	-0.00499	-0.00826	-0.01065	-0.01109	-0.00979	-0.0084	-0.00775	-0.00753
JH.Muendling1.394_2021-07-06T18-27-46	Jurassic chert Central Swabian Jura		-0.00017	-0.00017	-0.00017	-0.00017	-0.00017	-0.00033	-0.00048	-0.00053	-0.00061	-0.00086	-0.00131	-0.00207	-0.00307	-0.00461	-0.00721	-0.01055	-0.01416	-0.0177	-0.01994	-0.02001	-0.01829	-0.01457	-0.00947	-0.00468	-0.00058	0.00204	0.00267	0.00274	0.00288	0.00235	0.00213	0.00275	0.00372	0.00549	0.00713	0.00694	0.00513	0.00238	-0.00118	-0.00478	-0.00817	-0.01115	-0.01223	-0.01102	-0.00986	-0.00994	-0.01006
JH.Pfaffenbuegel.1123_2022-01-28T13-45-39	Jurassic chert Central Swabian Jura		-0.00063	-0.00063	-0.00063	-0.00063	-0.00063	-0.00081	-0.00102	-0.00128	-0.00163	-0.00211	-0.00278	-0.00373	-0.00507	-0.00699	-0.00968	-0.01311	-0.01677	-0.0197	-0.02104	-0.02046	-0.01807	-0.0143	-0.00979	-0.00544	-0.00216	-0.00031	0.00043	0.00064	0.00073	0.00082	0.00097	0.00138	0.00245	0.00452	0.0065	0.00668	0.00489	0.00212	-0.001	-0.00422	-0.00723	-0.00927	-0.00932	-0.00782	-0.00661	-0.00642	-0.00681
JH.Blauberg.612_2021-11-03T18-26-01	Jurassic chert Central Swabian Jura		-0.00034	-0.00034	-0.00034	-0.00034	-0.00034	-0.00037	-0.00043	-0.00058	-0.00081	-0.00112	-0.0016	-0.00226	-0.00327	-0.00486	-0.00712	-0.01023	-0.01389	-0.01707	-0.01893	-0.01905	-0.01749	-0.01451	-0.01051	-0.00636	-0.00313	-0.00119	-0.00018	0.00021	0.00042	0.00069	0.00111	0.00186	0.00303	0.0049	0.0068	0.0071	0.00521	0.00212	-0.00124	-0.00467	-0.0078	-0.01003	-0.01038	-0.00899	-0.0075	-0.00696	-0.00701
JH.RandeckZipfelbach.233_2021-06-30T17-55-22	Jurassic chert Central Swabian Jura		-0.0003	-0.0003	-0.0003	-0.0003	-0.0003	-0.00037	-0.00045	-0.00061	-0.0008	-0.00097	-0.00125	-0.00172	-0.00237	-0.00343	-0.00514	-0.00754	-0.01057	-0.01344	-0.01531	-0.01607	-0.01555	-0.01353	-0.01024	-0.00655	-0.00363	-0.00192	-0.00104	-0.00071	-0.00066	-0.00065	-0.00065	-0.00051	0.00045	0.00244	0.00464	0.00532	0.00379	0.00091	-0.0025	-0.00611	-0.00985	-0.01304	-0.01382	-0.01186	-0.00861	-0.00486	-0.00162
JH.Nassenfels.1180_2022-04-05T15-53-58	Jurassic chert Central Swabian Jura		-0.00024	-0.00024	-0.00024	-0.00024	-0.00024	-0.00029	-0.00039	-0.00053	-0.00075	-0.00106	-0.00148	-0.00205	-0.00303	-0.00478	-0.00754	-0.01149	-0.01633	-0.02085	-0.02361	-0.02376	-0.02087	-0.0155	-0.00884	-0.00213	0.00323	0.0062	0.00684	0.00605	0.00466	0.00335	0.00247	0.00217	0.00287	0.00499	0.00715	0.00733	0.00533	0.00228	-0.00121	-0.0047	-0.00783	-0.00992	-0.0099	-0.00853	-0.00746	-0.00739	-0.00821
JH.Tauchenweiler.49_2021-06-28T13-16-17	Jurassic chert Central Swabian Jura		-0.00053	-0.00053	-0.00053	-0.00053	-0.00053	-0.00063	-0.00082	-0.00107	-0.00136	-0.00187	-0.0025	-0.0033	-0.00454	-0.00635	-0.00872	-0.01176	-0.01515	-0.01801	-0.01956	-0.01937	-0.01742	-0.01411	-0.01014	-0.00628	-0.00318	-0.0012	-0.00026	0.00024	0.00053	0.00073	0.00118	0.00203	0.00318	0.00499	0.00702	0.00753	0.00593	0.00287	-0.00083	-0.00463	-0.00813	-0.01076	-0.01161	-0.01059	-0.00906	-0.00829	-0.00819
JH.Preith.1295_2022-04-07T14-29-39	Jurassic chert Central Swabian Jura		-0.00032	-0.00032	-0.00032	-0.00032	-0.00032	-0.0004	-0.00045	-0.00056	-0.00084	-0.00124	-0.00181	-0.00255	-0.00362	-0.00534	-0.00792	-0.01128	-0.01503	-0.01839	-0.02035	-0.02022	-0.01813	-0.01449	-0.00994	-0.00553	-0.00208	8e-05	0.00089	0.00094	0.00093	0.00099	0.0012	0.00162	0.00251	0.00439	0.00648	0.00708	0.00554	0.00256	-0.00089	-0.00421	-0.00742	-0.00997	-0.0106	-0.00938	-0.00802	-0.00766	-0.00801
JH.Heimersberg.1338_2022-04-08T13-48-56	Jurassic chert Central Swabian Jura		-0.00054	-0.00054	-0.00054	-0.00054	-0.00054	-0.00069	-0.00091	-0.00115	-0.00143	-0.00185	-0.00248	-0.00337	-0.00463	-0.00643	-0.00894	-0.01209	-0.01552	-0.01846	-0.02007	-0.01988	-0.01791	-0.01458	-0.01056	-0.00652	-0.00322	-0.00118	-0.00025	0.00012	0.00032	0.00058	0.00097	0.00154	0.00272	0.00499	0.00732	0.00786	0.00615	0.00313	-0.00042	-0.0042	-0.00779	-0.01033	-0.01073	-0.00931	-0.00781	-0.00713	-0.00697
JH.Moehren.373_2021-07-06T17-01-44	Jurassic chert Central Swabian Jura		-0.00064	-0.00064	-0.00064	-0.00064	-0.00064	-0.00074	-0.0009	-0.00117	-0.00155	-0.0021	-0.00281	-0.0037	-0.00496	-0.00677	-0.00926	-0.01247	-0.01598	-0.01891	-0.02047	-0.0202	-0.01815	-0.01475	-0.01063	-0.00648	-0.0032	-0.00121	-0.00028	4e-05	0.0002	0.00044	0.00077	0.00126	0.0024	0.00451	0.00651	0.00674	0.00497	0.00215	-0.00104	-0.00432	-0.00732	-0.00929	-0.00932	-0.0079	-0.00672	-0.00645	-0.00663
JH.Dollnstein.1229_2022-04-06T17-02-29	Jurassic chert Central Swabian Jura		-0.00069	-0.00069	-0.00069	-0.00069	-0.00069	-0.00081	-0.00099	-0.00126	-0.00163	-0.00215	-0.00285	-0.00378	-0.00507	-0.00694	-0.00958	-0.01302	-0.01676	-0.01981	-0.02126	-0.02065	-0.01806	-0.01395	-0.0091	-0.0045	-0.00106	0.00081	0.00136	0.00122	0.00093	0.00078	0.00083	0.00112	0.00204	0.00399	0.00595	0.00612	0.00441	0.00187	-0.00091	-0.00376	-0.00643	-0.00821	-0.00814	-0.00672	-0.00574	-0.00583	-0.00646
JH.Wittislingen1.347_2021-07-02T16-49-17	Jurassic chert Central Swabian Jura		-0.00038	-0.00038	-0.00038	-0.00038	-0.00038	-0.00048	-0.00063	-0.0008	-0.00095	-0.00124	-0.00175	-0.00255	-0.00369	-0.00521	-0.00718	-0.00979	-0.01269	-0.01518	-0.01676	-0.01706	-0.01617	-0.01426	-0.01161	-0.00864	-0.00601	-0.00415	-0.00297	-0.00207	-0.00117	-0.00025	0.00061	0.00137	0.00265	0.00483	0.00689	0.00718	0.00541	0.00231	-0.00146	-0.00538	-0.00913	-0.01205	-0.01309	-0.01216	-0.01066	-0.0094	-0.00837
JH.Boehmenkirch.48_2021-06-28T13-00-48	Jurassic chert Central Swabian Jura		-0.00042	-0.00042	-0.00042	-0.00042	-0.00042	-0.00045	-0.00057	-0.00079	-0.001	-0.00141	-0.0019	-0.0025	-0.00346	-0.00496	-0.00704	-0.00974	-0.01265	-0.01523	-0.0169	-0.01698	-0.01568	-0.01342	-0.01024	-0.00667	-0.00375	-0.00203	-0.00117	-0.00059	0.00011	0.00058	0.00071	0.00112	0.00265	0.00501	0.00681	0.00678	0.00506	0.00249	-0.00066	-0.00386	-0.00673	-0.00855	-0.00859	-0.0072	-0.00566	-0.00495	-0.00502
JH.Gaimersheim.1172_2022-03-18T14-53-03	Jurassic chert Central Swabian Jura		-0.00027	-0.00027	-0.00027	-0.00027	-0.00027	-0.00037	-0.00051	-0.00062	-0.00073	-0.00107	-0.00167	-0.00242	-0.00359	-0.00557	-0.00862	-0.01281	-0.01737	-0.02126	-0.02353	-0.02305	-0.01959	-0.01415	-0.00788	-0.00187	0.00265	0.0051	0.00568	0.0049	0.00374	0.00279	0.00214	0.0019	0.00242	0.00415	0.00619	0.00653	0.0049	0.00248	-0.00052	-0.00376	-0.0067	-0.00884	-0.0089	-0.00739	-0.00658	-0.00686	-0.00751
JH.Galgenberg.953_2022-01-13T17-02-05	Jurassic chert Central Swabian Jura		-0.0003	-0.0003	-0.0003	-0.0003	-0.0003	-0.00036	-0.00044	-0.00062	-0.00092	-0.00128	-0.00172	-0.00241	-0.00355	-0.00536	-0.00799	-0.0114	-0.0151	-0.01824	-0.0198	-0.0193	-0.01686	-0.01294	-0.00831	-0.00384	-0.00058	0.0012	0.00185	0.00182	0.00152	0.00145	0.00157	0.00188	0.00301	0.00504	0.00692	0.00721	0.00533	0.00209	-0.00158	-0.00536	-0.00879	-0.01111	-0.01138	-0.01	-0.00865	-0.00807	-0.00801
JH.Ballendorf.700_2021-11-26T13-18-51	Jurassic chert Central Swabian Jura		-0.00062	-0.00062	-0.00062	-0.00062	-0.00062	-0.00076	-0.00098	-0.00126	-0.00162	-0.00214	-0.00285	-0.0038	-0.0051	-0.00689	-0.00935	-0.01244	-0.01569	-0.01829	-0.01957	-0.01923	-0.01734	-0.01421	-0.01041	-0.00671	-0.00385	-0.00213	-0.00124	-0.00076	-0.00047	-0.00019	0.0002	0.00077	0.00193	0.00412	0.00636	0.00687	0.00522	0.00232	-0.00109	-0.00465	-0.00807	-0.01054	-0.01092	-0.00948	-0.008	-0.00743	-0.00732
JH.Blauberg.611_2021-11-03T18-23-49	Jurassic chert Central Swabian Jura		-0.00036	-0.00036	-0.00036	-0.00036	-0.00036	-0.00045	-0.00059	-0.00077	-0.00095	-0.00123	-0.00175	-0.00248	-0.00354	-0.00518	-0.00758	-0.01079	-0.01446	-0.0177	-0.01975	-0.02014	-0.01864	-0.01541	-0.01102	-0.00644	-0.00259	1e-05	0.0015	0.00224	0.00263	0.00299	0.00338	0.00376	0.00457	0.00626	0.0079	0.00781	0.0056	0.00229	-0.00121	-0.00462	-0.00787	-0.01032	-0.01087	-0.00964	-0.00818	-0.00757	-0.00735
JH.Muendling.288_2021-07-01T15-54-41	Jurassic chert Central Swabian Jura		-0.00027	-0.00027	-0.00027	-0.00027	-0.00027	-0.00029	-0.00042	-0.00061	-0.00088	-0.00122	-0.00174	-0.00252	-0.00367	-0.0054	-0.0079	-0.01121	-0.0149	-0.01819	-0.02007	-0.02009	-0.01839	-0.0151	-0.01074	-0.00618	-0.00237	0.00019	0.00148	0.00188	0.00202	0.00216	0.00214	0.00218	0.00301	0.00482	0.00642	0.0064	0.00455	0.00157	-0.00166	-0.00497	-0.00823	-0.01028	-0.0102	-0.00888	-0.00777	-0.0072	-0.00725
JH.Blauberg.629_2021-11-12T10-01-50	Jurassic chert Central Swabian Jura		-0.00052	-0.00052	-0.00052	-0.00052	-0.00052	-0.00063	-0.00081	-0.00111	-0.00151	-0.00197	-0.00263	-0.00353	-0.00473	-0.00651	-0.00903	-0.01221	-0.01569	-0.01859	-0.02007	-0.01983	-0.01787	-0.01446	-0.01035	-0.00628	-0.00298	-0.00094	2e-05	0.00048	0.00077	0.00107	0.00145	0.00184	0.00271	0.00462	0.0065	0.0067	0.00495	0.00208	-0.00112	-0.0043	-0.00734	-0.00957	-0.00984	-0.00845	-0.00708	-0.00669	-0.00693
JH.Herbrechtingen.719_2021-11-26T14-26-52	Jurassic chert Central Swabian Jura		-0.00055	-0.00055	-0.00055	-0.00055	-0.00055	-0.00068	-0.00086	-0.00115	-0.00154	-0.00196	-0.0025	-0.00326	-0.00446	-0.00627	-0.0087	-0.01172	-0.015	-0.0178	-0.01938	-0.01925	-0.01738	-0.01423	-0.01048	-0.00664	-0.00338	-0.00123	-6e-05	0.00036	0.00043	0.00065	0.00099	0.00142	0.00255	0.00461	0.0066	0.00701	0.0053	0.00219	-0.0014	-0.00518	-0.00882	-0.01131	-0.0117	-0.01033	-0.00873	-0.00786	-0.00749
JH.Pfaffenbuegel1.1147_2022-03-18T13-45-34	Jurassic chert Central Swabian Jura		-0.00065	-0.00065	-0.00065	-0.00065	-0.00065	-0.00078	-0.00098	-0.00127	-0.00167	-0.00219	-0.00287	-0.00381	-0.00518	-0.00718	-0.01001	-0.0137	-0.01767	-0.02085	-0.02231	-0.02158	-0.01875	-0.01436	-0.00917	-0.00418	-0.0005	0.0014	0.00197	0.00188	0.0016	0.0014	0.00136	0.00159	0.00256	0.00457	0.00649	0.00665	0.00492	0.00227	-0.00067	-0.00367	-0.00648	-0.00839	-0.00839	-0.00693	-0.0058	-0.00578	-0.00635
JH.Preith.1238_2022-04-07T10-33-11	Jurassic chert Central Swabian Jura		-0.00054	-0.00054	-0.00054	-0.00054	-0.00054	-0.00065	-0.00081	-0.00103	-0.00134	-0.00182	-0.0025	-0.00344	-0.00479	-0.00671	-0.00941	-0.0129	-0.01666	-0.01974	-0.0213	-0.02088	-0.01858	-0.01483	-0.01031	-0.00588	-0.00244	-0.0004	0.00047	0.00074	0.00085	0.00098	0.00123	0.0017	0.00279	0.00492	0.00709	0.00742	0.00559	0.00255	-0.00097	-0.00464	-0.00811	-0.0106	-0.01097	-0.00955	-0.00817	-0.00769	-0.00769
JH.Kagberg1.465_2021-09-29T09-47-21	Jurassic chert Central Swabian Jura		-0.00055	-0.00055	-0.00055	-0.00055	-0.00055	-0.00066	-0.0008	-0.00101	-0.00134	-0.00181	-0.00246	-0.00332	-0.00454	-0.00629	-0.00866	-0.01158	-0.01473	-0.01739	-0.01886	-0.01866	-0.0168	-0.0137	-0.00992	-0.00603	-0.00289	-0.00091	6e-05	0.00041	0.00056	0.00065	0.00073	0.00103	0.00203	0.00395	0.00591	0.00634	0.00488	0.0023	-0.00088	-0.00443	-0.00778	-0.01018	-0.0108	-0.00984	-0.00879	-0.0084	-0.00836
JH.Bopfingen.1045_2022-01-21T16-45-17	Jurassic chert Central Swabian Jura		-0.00046	-0.00046	-0.00046	-0.00046	-0.00046	-0.00051	-0.0006	-0.00075	-0.00099	-0.00127	-0.00164	-0.00228	-0.00337	-0.00492	-0.00703	-0.00984	-0.01278	-0.01515	-0.01659	-0.01669	-0.01529	-0.01262	-0.00922	-0.00598	-0.00358	-0.00209	-0.00122	-0.00077	-0.0005	-0.00029	0.00022	0.00124	0.00261	0.00448	0.00617	0.00635	0.0048	0.00203	-0.00161	-0.00524	-0.00814	-0.0102	-0.01066	-0.00967	-0.00845	-0.00772	-0.00758
Jurahornstein_Blauber_Block1-unpatinated-5_2020-02-18T10-45-22	Jurassic chert Central Swabian Jura		-0.00063	-0.00063	-0.00063	-0.00063	-0.00063	-0.00077	-0.00097	-0.00124	-0.0016	-0.00212	-0.00285	-0.00384	-0.00519	-0.00711	-0.00983	-0.01335	-0.01713	-0.02022	-0.02181	-0.02145	-0.01917	-0.01537	-0.01076	-0.00625	-0.00272	-0.00059	0.00039	0.00074	0.0009	0.0011	0.0014	0.00186	0.00293	0.00503	0.00715	0.00744	0.00559	0.00259	-0.00085	-0.00442	-0.0078	-0.01019	-0.01049	-0.00905	-0.00766	-0.00718	-0.00717
JH.Bopfingen.1047_2022-01-21T16-49-53	Jurassic chert Central Swabian Jura		-0.00071	-0.00071	-0.00071	-0.00071	-0.00071	-0.00072	-0.00082	-0.00111	-0.00154	-0.0021	-0.00287	-0.00387	-0.00522	-0.00707	-0.00949	-0.01244	-0.01562	-0.01822	-0.01943	-0.01897	-0.01698	-0.01379	-0.01009	-0.00648	-0.00358	-0.00182	-0.00093	-0.00037	4e-05	0.00043	0.0009	0.00146	0.00246	0.00445	0.00663	0.00717	0.00551	0.00252	-0.00102	-0.00475	-0.00829	-0.01083	-0.01136	-0.01008	-0.00855	-0.0078	-0.00761
JH.Osterstetten.495_2021-09-29T11-27-15	Jurassic chert Central Swabian Jura		-4e-05	-4e-05	-4e-05	-4e-05	-4e-05	-0.00013	-0.00057	-0.00105	-0.00127	-0.00141	-0.00157	-0.00208	-0.00288	-0.00389	-0.00576	-0.00897	-0.01257	-0.0152	-0.01647	-0.01677	-0.01613	-0.01385	-0.01017	-0.00653	-0.00396	-0.00254	-0.00119	0.0002	0.00065	0.00035	0.00042	0.00091	0.00184	0.00377	0.00557	0.00593	0.00455	0.00173	-0.00159	-0.00511	-0.00909	-0.01262	-0.0131	-0.01085	-0.00898	-0.00848	-0.00847
JH.BallendorfWaldflucht.149_2021-06-30T11-27-43	Jurassic chert Central Swabian Jura		-0.00069	-0.00069	-0.00069	-0.00069	-0.00069	-0.00082	-0.00102	-0.00132	-0.00172	-0.00223	-0.00291	-0.00382	-0.00503	-0.00667	-0.00889	-0.01167	-0.01466	-0.01722	-0.01864	-0.01858	-0.01708	-0.01438	-0.01093	-0.00737	-0.00437	-0.00233	-0.00116	-0.00048	1e-05	0.0004	0.00073	0.00118	0.00216	0.00403	0.00592	0.0062	0.00456	0.00185	-0.00135	-0.00477	-0.00807	-0.01048	-0.01102	-0.00987	-0.00849	-0.00769	-0.00722
JH.Blauberg.607_2021-11-03T18-14-04	Jurassic chert Central Swabian Jura		-0.00022	-0.00022	-0.00022	-0.00022	-0.00022	-0.00034	-0.00041	-0.00049	-0.00071	-0.00111	-0.00152	-0.00198	-0.00275	-0.00416	-0.0063	-0.00915	-0.01251	-0.01571	-0.0178	-0.01818	-0.01672	-0.01379	-0.01014	-0.00641	-0.00328	-0.0011	0.00014	0.0005	0.00046	0.00064	0.0011	0.00158	0.0024	0.00404	0.00587	0.00625	0.00437	0.00132	-0.00194	-0.00534	-0.00855	-0.01088	-0.01117	-0.00962	-0.00837	-0.00858	-0.00889
JH.Herdtlinsweiler.63_2021-06-28T14-36-24	Jurassic chert Central Swabian Jura		-0.00026	-0.00026	-0.00026	-0.00026	-0.00026	-0.0003	-0.00048	-0.0008	-0.00108	-0.00136	-0.00181	-0.00255	-0.0037	-0.00534	-0.00788	-0.01131	-0.01526	-0.01891	-0.02107	-0.02117	-0.01915	-0.01542	-0.01062	-0.00576	-0.00161	0.0009	0.00182	0.00181	0.00153	0.00152	0.00158	0.00176	0.00272	0.00478	0.00651	0.00651	0.00479	0.00219	-0.00057	-0.00356	-0.00631	-0.00831	-0.00876	-0.00771	-0.00663	-0.0067	-0.00749
JH.Mehrstetten.479_2021-09-29T10-34-56	Jurassic chert Central Swabian Jura		-0.0007	-0.0007	-0.0007	-0.0007	-0.0007	-0.00073	-0.00087	-0.00117	-0.00162	-0.0022	-0.00294	-0.0039	-0.00528	-0.00728	-0.01	-0.01358	-0.01756	-0.02094	-0.02279	-0.02264	-0.02049	-0.01677	-0.01208	-0.00723	-0.0033	-0.00083	0.00053	0.00122	0.00157	0.0018	0.00202	0.00249	0.00371	0.00591	0.00796	0.00799	0.00583	0.0026	-0.00099	-0.00463	-0.00795	-0.01004	-0.00981	-0.00782	-0.006	-0.00521	-0.00496
JH.Haertsfeldhausen.211_2021-06-30T16-32-20	Jurassic chert Central Swabian Jura		-0.00065	-0.00065	-0.00065	-0.00065	-0.00065	-0.00079	-0.00104	-0.00136	-0.00173	-0.00222	-0.00287	-0.00378	-0.00504	-0.00681	-0.00926	-0.01233	-0.01558	-0.01834	-0.01984	-0.01964	-0.01782	-0.01468	-0.01075	-0.00681	-0.00355	-0.00134	-0.00016	0.0004	0.00079	0.00112	0.00146	0.00202	0.0031	0.00509	0.00719	0.00754	0.00568	0.00258	-0.00093	-0.00456	-0.00793	-0.01042	-0.01099	-0.00965	-0.00807	-0.00731	-0.00706
JH.Dollnstein.1189_2022-04-05T16-18-21	Jurassic chert Central Swabian Jura		-0.00055	-0.00055	-0.00055	-0.00055	-0.00055	-0.00064	-0.00078	-0.00099	-0.0013	-0.00179	-0.00246	-0.00335	-0.00463	-0.00652	-0.00925	-0.01285	-0.01683	-0.02021	-0.022	-0.02162	-0.01911	-0.01497	-0.00995	-0.00504	-0.00126	0.00091	0.00169	0.00174	0.00162	0.00151	0.00151	0.0018	0.00277	0.00478	0.00674	0.00686	0.00502	0.00229	-0.00077	-0.00387	-0.00674	-0.00867	-0.00858	-0.00704	-0.00593	-0.00591	-0.00648
JH.Blauberg.610_2021-11-03T18-21-26	Jurassic chert Central Swabian Jura		-0.00039	-0.00039	-0.00039	-0.00039	-0.00039	-0.00048	-0.00063	-0.00081	-0.00112	-0.00165	-0.00219	-0.00282	-0.00383	-0.00529	-0.00738	-0.01031	-0.01362	-0.01652	-0.01836	-0.01859	-0.01716	-0.01438	-0.01062	-0.0067	-0.00352	-0.00144	-0.00038	8e-05	0.00028	0.00043	0.00075	0.00136	0.0025	0.00455	0.0065	0.00662	0.00469	0.00161	-0.00187	-0.00524	-0.00827	-0.01044	-0.0105	-0.00906	-0.008	-0.00773	-0.00789
JH.Heimersberg.1346_2022-04-08T14-11-12	Jurassic chert Central Swabian Jura		-0.00055	-0.00055	-0.00055	-0.00055	-0.00055	-0.00065	-0.0008	-0.00102	-0.00141	-0.00194	-0.00256	-0.00335	-0.00454	-0.00635	-0.00886	-0.01203	-0.01555	-0.0186	-0.02038	-0.02039	-0.01855	-0.01531	-0.01132	-0.00724	-0.00388	-0.00177	-0.00071	-0.00029	-0.00014	8e-05	0.00044	0.00098	0.00229	0.00488	0.00754	0.00811	0.0062	0.00289	-0.00096	-0.00497	-0.00886	-0.01159	-0.01182	-0.00995	-0.00809	-0.00732	-0.00712
JH.Wemding.364_2021-07-02T17-39-03	Jurassic chert Central Swabian Jura		-0.00054	-0.00054	-0.00054	-0.00054	-0.00054	-0.00055	-0.0007	-0.00099	-0.00127	-0.0016	-0.0021	-0.0029	-0.00412	-0.0056	-0.00756	-0.01033	-0.01346	-0.01617	-0.01783	-0.01805	-0.0169	-0.0146	-0.0114	-0.00797	-0.00506	-0.00293	-0.00155	-0.00076	-0.00029	5e-05	0.00047	0.00111	0.00224	0.00432	0.00653	0.00713	0.00566	0.00265	-0.0012	-0.00524	-0.00893	-0.0117	-0.01246	-0.01121	-0.00964	-0.00852	-0.00775
JH.Kreuzaecker.1019_2022-01-21T15-42-50	Jurassic chert Central Swabian Jura		-0.00021	-0.00021	-0.00021	-0.00021	-0.00021	-0.00035	-0.00049	-0.00063	-0.00086	-0.00127	-0.00181	-0.00247	-0.00366	-0.00574	-0.00863	-0.01249	-0.01725	-0.02139	-0.02325	-0.02258	-0.01959	-0.01499	-0.00949	-0.00348	0.00149	0.00395	0.00454	0.00461	0.00417	0.0034	0.00287	0.00264	0.00331	0.00531	0.00714	0.00719	0.00542	0.00261	-0.00073	-0.00395	-0.00688	-0.00891	-0.00895	-0.00774	-0.00677	-0.00647	-0.00672
JH.Pfaffenbuegel1.1141_2022-03-18T13-30-47	Jurassic chert Central Swabian Jura		-0.00066	-0.00066	-0.00066	-0.00066	-0.00066	-0.00078	-0.00096	-0.00121	-0.00156	-0.00207	-0.0028	-0.0038	-0.00521	-0.00716	-0.00985	-0.01332	-0.01706	-0.02012	-0.02161	-0.0211	-0.01869	-0.01483	-0.0102	-0.00569	-0.00221	-0.00015	0.00067	0.00085	0.00088	0.00095	0.00114	0.00154	0.00255	0.00464	0.00673	0.00693	0.00507	0.00225	-0.00087	-0.00409	-0.00712	-0.00918	-0.00918	-0.00761	-0.0064	-0.0063	-0.00672
JH.Preith.1243_2022-04-07T10-45-04	Jurassic chert Central Swabian Jura		-0.00035	-0.00035	-0.00035	-0.00035	-0.00035	-0.0004	-0.0005	-0.00066	-0.00095	-0.00131	-0.00178	-0.0025	-0.0036	-0.00526	-0.00772	-0.01092	-0.01453	-0.0178	-0.01966	-0.01967	-0.01795	-0.01472	-0.01065	-0.0065	-0.00305	-0.00095	-7e-05	0.00028	0.00048	0.00072	0.00102	0.00146	0.00257	0.0048	0.00708	0.00761	0.00583	0.00263	-0.00111	-0.00503	-0.00881	-0.01161	-0.0123	-0.011	-0.00938	-0.00864	-0.0086
JH.Schopf.1075_2022-01-27T19-12-14	Jurassic chert Central Swabian Jura		-0.00055	-0.00055	-0.00055	-0.00055	-0.00055	-0.00062	-0.00077	-0.00098	-0.00121	-0.00156	-0.00214	-0.00299	-0.00424	-0.00601	-0.00834	-0.01131	-0.01458	-0.01726	-0.01856	-0.01815	-0.01614	-0.01297	-0.00926	-0.00553	-0.00247	-0.00073	-7e-05	0.00022	0.00046	0.00075	0.0011	0.00161	0.00273	0.00472	0.0066	0.00684	0.00516	0.00237	-0.00087	-0.00415	-0.00707	-0.00907	-0.00934	-0.00807	-0.00673	-0.00631	-0.00648
JH.Dollnstein.1315_2022-04-07T16-13-10	Jurassic chert Central Swabian Jura		-0.00052	-0.00052	-0.00052	-0.00052	-0.00052	-0.00067	-0.0009	-0.00118	-0.00148	-0.00189	-0.0025	-0.00335	-0.00463	-0.0065	-0.00914	-0.01258	-0.01637	-0.01952	-0.02109	-0.02064	-0.01828	-0.01444	-0.00982	-0.00537	-0.00191	0.00017	0.00096	0.00105	0.00102	0.0011	0.0013	0.0017	0.00264	0.00456	0.0065	0.00662	0.00474	0.002	-0.00099	-0.00404	-0.00687	-0.00882	-0.00883	-0.00733	-0.00619	-0.00608	-0.00644
JH.BallendorfAmWald.206_2021-06-30T16-12-36	Jurassic chert Central Swabian Jura		-0.00029	-0.00029	-0.00029	-0.00029	-0.00029	-0.00039	-0.00051	-0.00068	-0.00093	-0.00128	-0.00173	-0.00234	-0.00334	-0.00503	-0.00775	-0.01163	-0.01624	-0.02064	-0.02387	-0.02514	-0.02395	-0.02033	-0.01482	-0.00861	-0.00296	0.0014	0.00437	0.00598	0.00641	0.00607	0.00535	0.00477	0.00493	0.00636	0.00767	0.0068	0.00405	0.00089	-0.00209	-0.00485	-0.00739	-0.00885	-0.00793	-0.00564	-0.00435	-0.0044	-0.00482
JH.Dollnstein.1237_2022-04-06T17-21-37	Jurassic chert Central Swabian Jura		-0.00061	-0.00061	-0.00061	-0.00061	-0.00061	-0.00076	-0.00096	-0.00124	-0.00162	-0.00212	-0.0028	-0.00376	-0.00512	-0.00706	-0.00981	-0.01333	-0.01716	-0.02037	-0.02198	-0.02149	-0.01901	-0.01496	-0.01011	-0.00541	-0.00178	0.00032	0.00108	0.00113	0.00102	0.00099	0.00109	0.0014	0.00237	0.00446	0.00657	0.00684	0.00513	0.00242	-0.00063	-0.00376	-0.0067	-0.00866	-0.00866	-0.00714	-0.00587	-0.00563	-0.00602
JH.Schopf.1074_2022-01-27T19-10-18	Jurassic chert Central Swabian Jura		-0.00057	-0.00057	-0.00057	-0.00057	-0.00057	-0.0006	-0.0007	-0.00085	-0.00115	-0.00161	-0.00228	-0.00325	-0.00454	-0.00629	-0.00872	-0.01181	-0.01517	-0.01805	-0.01944	-0.01892	-0.01689	-0.01371	-0.0098	-0.00586	-0.00273	-0.0008	6e-05	0.00038	0.00071	0.00105	0.00128	0.00173	0.0028	0.00478	0.00685	0.00741	0.00589	0.00307	-0.00019	-0.0037	-0.00706	-0.00938	-0.00979	-0.00853	-0.00708	-0.0065	-0.00653
JH.Gaimersheim.1160_2022-03-18T14-22-42	Jurassic chert Central Swabian Jura		-0.00039	-0.00039	-0.00039	-0.00039	-0.00039	-0.0005	-0.00063	-0.00084	-0.00113	-0.00154	-0.00214	-0.003	-0.00428	-0.00632	-0.00952	-0.01405	-0.01943	-0.024	-0.02608	-0.02496	-0.0209	-0.01458	-0.00711	-0.00015	0.00477	0.00689	0.00672	0.00551	0.00421	0.00331	0.00281	0.00285	0.00371	0.00543	0.00693	0.00669	0.00454	0.00165	-0.00115	-0.00393	-0.00656	-0.00801	-0.00763	-0.00628	-0.0054	-0.00567	-0.00662
JH.AlbeckHuelen.249_2021-06-30T18-38-39	Jurassic chert Central Swabian Jura		-0.00056	-0.00056	-0.00056	-0.00056	-0.00056	-0.00067	-0.00081	-0.00102	-0.00137	-0.00189	-0.00252	-0.00332	-0.00448	-0.00622	-0.00865	-0.01178	-0.01538	-0.01861	-0.02052	-0.02073	-0.01912	-0.01599	-0.012	-0.00777	-0.00402	-0.00153	-0.00027	0.00049	0.00105	0.00147	0.00184	0.00226	0.00333	0.00556	0.00767	0.00769	0.0056	0.00254	-0.00097	-0.00459	-0.00792	-0.01013	-0.01012	-0.00832	-0.0066	-0.00595	-0.00597
JH.Ochsenfeld.1306_2022-04-07T15-47-46	Jurassic chert Central Swabian Jura		-0.0006	-0.0006	-0.0006	-0.0006	-0.0006	-0.00069	-0.00077	-0.00102	-0.00141	-0.00186	-0.00245	-0.00331	-0.00457	-0.00637	-0.00887	-0.01218	-0.01595	-0.01924	-0.02094	-0.02046	-0.01794	-0.01396	-0.0092	-0.00462	-0.00115	0.0008	0.00137	0.00123	0.00102	0.001	0.00123	0.00163	0.00248	0.00431	0.00613	0.00612	0.00429	0.00167	-0.00127	-0.00417	-0.00681	-0.00852	-0.00826	-0.00675	-0.00576	-0.00573	-0.00612
JH.Wippingen.1755_2022-08-02T16-42-47	Jurassic chert Central Swabian Jura		-0.00048	-0.00048	-0.00048	-0.00048	-0.00048	-0.00061	-0.00078	-0.00103	-0.00142	-0.00192	-0.00253	-0.00333	-0.00448	-0.00619	-0.00867	-0.01184	-0.01525	-0.01817	-0.01984	-0.01972	-0.0178	-0.01455	-0.01063	-0.00674	-0.00364	-0.00172	-0.00079	-0.00043	-0.0003	-0.00018	6e-05	0.00053	0.0017	0.00391	0.00613	0.00653	0.00485	0.002	-0.00132	-0.00472	-0.00801	-0.01035	-0.01058	-0.00909	-0.0077	-0.0074	-0.00759
JH.Pfaffenbuegel1.1146_2022-03-18T13-43-21	Jurassic chert Central Swabian Jura		-0.00071	-0.00071	-0.00071	-0.00071	-0.00071	-0.00087	-0.00108	-0.00136	-0.00177	-0.00235	-0.0031	-0.00412	-0.00555	-0.00761	-0.01049	-0.01416	-0.01809	-0.02125	-0.0227	-0.02201	-0.01926	-0.01498	-0.00994	-0.00509	-0.00139	0.0007	0.00151	0.00167	0.00164	0.00164	0.00178	0.00216	0.00316	0.00515	0.00709	0.00717	0.00533	0.00255	-0.00057	-0.00369	-0.00651	-0.00835	-0.00818	-0.00649	-0.00517	-0.00493	-0.00526
Jurahornstein_Blauberg_Block2-unpatinated-27_2020-02-18T11-39-11	Jurassic chert Central Swabian Jura		-0.00053	-0.00053	-0.00053	-0.00053	-0.00053	-0.00064	-0.00081	-0.00105	-0.00139	-0.00187	-0.00251	-0.00338	-0.00461	-0.00635	-0.00883	-0.01205	-0.01554	-0.01841	-0.01989	-0.01963	-0.01769	-0.01441	-0.01034	-0.00628	-0.00308	-0.00114	-0.00019	0.00026	0.00057	0.00092	0.00131	0.00189	0.00305	0.00507	0.00702	0.00724	0.00544	0.00257	-0.00067	-0.00397	-0.007	-0.00903	-0.00914	-0.00766	-0.00623	-0.0057	-0.00577
JH.Wittislingen.259_2021-07-01T10-13-51	Jurassic chert Central Swabian Jura		-0.00053	-0.00053	-0.00053	-0.00053	-0.00053	-0.00062	-0.00079	-0.00105	-0.00137	-0.00178	-0.00238	-0.00326	-0.00451	-0.00625	-0.00868	-0.01185	-0.01536	-0.0184	-0.02017	-0.02022	-0.01858	-0.01551	-0.01152	-0.00737	-0.00388	-0.00148	-0.00011	0.00063	0.00111	0.00153	0.00195	0.0025	0.00354	0.00543	0.00726	0.00734	0.00538	0.00231	-0.00122	-0.00485	-0.00816	-0.01042	-0.01068	-0.00922	-0.00764	-0.00676	-0.00635
JH.Hermaringen.46_2021-06-28T12-53-44	Jurassic chert Central Swabian Jura		-0.0005	-0.0005	-0.0005	-0.0005	-0.0005	-0.00058	-0.00071	-0.00092	-0.00122	-0.0017	-0.00231	-0.00309	-0.00424	-0.00582	-0.00789	-0.01065	-0.01397	-0.0171	-0.01931	-0.02021	-0.01966	-0.01777	-0.01485	-0.01136	-0.00809	-0.00568	-0.00403	-0.00278	-0.00174	-0.00082	4e-05	0.00099	0.00261	0.00546	0.00824	0.00866	0.00651	0.00317	-0.00064	-0.00465	-0.00838	-0.0109	-0.01096	-0.00894	-0.00706	-0.00623	-0.00577
JH.Sontheim.202_2021-06-30T15-58-04	Jurassic chert Central Swabian Jura		-0.00028	-0.00028	-0.00028	-0.00028	-0.00028	-0.00028	-0.00033	-0.0005	-0.00081	-0.00115	-0.00148	-0.00198	-0.00281	-0.0041	-0.00603	-0.00856	-0.01149	-0.01437	-0.01602	-0.01592	-0.01468	-0.0125	-0.00944	-0.00629	-0.00358	-0.00184	-0.00125	-0.00069	0.00032	0.00105	0.00119	0.00124	0.00218	0.00421	0.0058	0.00574	0.00432	0.00205	-0.00087	-0.00428	-0.00779	-0.01033	-0.01073	-0.00977	-0.0087	-0.00786	-0.00735
JH.Ballendorf.715_2021-11-26T14-05-31	Jurassic chert Central Swabian Jura		-0.00063	-0.00063	-0.00063	-0.00063	-0.00063	-0.00076	-0.00098	-0.00124	-0.0016	-0.00211	-0.00279	-0.00367	-0.00485	-0.0065	-0.00889	-0.0119	-0.01506	-0.01763	-0.01891	-0.01862	-0.0169	-0.01402	-0.0105	-0.00707	-0.00435	-0.00255	-0.00153	-0.00094	-0.00051	-0.00012	0.00024	0.00075	0.00186	0.00399	0.00626	0.00687	0.00532	0.00239	-0.00121	-0.00505	-0.00865	-0.01122	-0.01171	-0.01033	-0.00879	-0.00796	-0.00752
JH.Dollnstein.1231_2022-04-06T17-06-51	Jurassic chert Central Swabian Jura		-0.00047	-0.00047	-0.00047	-0.00047	-0.00047	-0.00058	-0.00071	-0.00087	-0.00113	-0.00151	-0.00206	-0.00283	-0.00398	-0.0057	-0.00822	-0.0116	-0.01544	-0.0188	-0.02068	-0.02061	-0.01861	-0.01503	-0.01047	-0.00581	-0.00208	0.00016	0.00109	0.00131	0.00125	0.00117	0.00121	0.00154	0.00261	0.00477	0.00684	0.00696	0.00505	0.00217	-0.00103	-0.00421	-0.00711	-0.00906	-0.00894	-0.00722	-0.00596	-0.00591	-0.00643
JH.RechbergerBuch.1005_2022-01-21T14-57-55	Jurassic chert Central Swabian Jura		-0.00035	-0.00035	-0.00035	-0.00035	-0.00035	-0.00041	-0.00049	-0.00058	-0.00079	-0.00114	-0.00158	-0.00213	-0.00299	-0.00431	-0.00618	-0.00864	-0.01129	-0.01365	-0.01512	-0.01516	-0.01391	-0.01162	-0.00872	-0.00584	-0.0035	-0.00195	-0.00121	-0.00089	-0.00049	0	0.00047	0.00107	0.00211	0.00408	0.00619	0.00679	0.00542	0.00279	-0.00035	-0.00384	-0.00724	-0.00979	-0.01065	-0.0096	-0.00801	-0.00708	-0.00672
Jurahornstein_Blauberg_Block2-unpatinated-32_2020-02-18T11-44-26	Jurassic chert Central Swabian Jura		-0.00065	-0.00065	-0.00065	-0.00065	-0.00065	-0.00079	-0.00097	-0.00124	-0.00163	-0.00218	-0.00293	-0.00395	-0.00536	-0.00737	-0.01019	-0.01382	-0.01773	-0.02097	-0.02263	-0.02228	-0.01995	-0.01604	-0.01121	-0.00642	-0.00263	-0.00028	0.00089	0.0014	0.00168	0.00194	0.00226	0.00276	0.00386	0.00593	0.00792	0.00806	0.00605	0.00289	-0.00069	-0.00435	-0.00774	-0.01006	-0.01026	-0.00871	-0.00719	-0.00656	-0.00645
JH.BernstadtHeimersberg.977_2022-01-13T18-08-24	Jurassic chert Central Swabian Jura		-0.00055	-0.00055	-0.00055	-0.00055	-0.00055	-0.00059	-0.00069	-0.00087	-0.00108	-0.00136	-0.00178	-0.00242	-0.00354	-0.00534	-0.00791	-0.01122	-0.01486	-0.01794	-0.01968	-0.01963	-0.01767	-0.01419	-0.01002	-0.00586	-0.00247	-0.00035	0.00084	0.00139	0.00133	0.00123	0.00152	0.00205	0.00314	0.00501	0.00668	0.00682	0.00502	0.00198	-0.00138	-0.00467	-0.00775	-0.00978	-0.00984	-0.00852	-0.00762	-0.0079	-0.00839
JH.OellingenBW1.147_2021-06-30T10-58-43	Jurassic chert Central Swabian Jura		-0.00035	-0.00035	-0.00035	-0.00035	-0.00035	-0.00048	-0.00062	-0.00084	-0.00116	-0.00153	-0.00194	-0.0026	-0.00365	-0.00511	-0.00719	-0.00996	-0.01311	-0.01604	-0.01796	-0.01827	-0.017	-0.01443	-0.01097	-0.00731	-0.00426	-0.0022	-0.0011	-0.00068	-0.00052	-0.00028	9e-05	0.00057	0.00164	0.00374	0.00588	0.00636	0.00481	0.00192	-0.0016	-0.00531	-0.00902	-0.01175	-0.01228	-0.01101	-0.00956	-0.00862	-0.008
JH.Herbrechtingen.725_2021-11-26T14-45-36	Jurassic chert Central Swabian Jura		-0.00069	-0.00069	-0.00069	-0.00069	-0.00069	-0.00084	-0.00101	-0.00121	-0.00151	-0.00197	-0.00264	-0.00351	-0.00468	-0.00644	-0.0088	-0.01149	-0.01419	-0.01643	-0.01763	-0.01743	-0.01583	-0.0131	-0.00984	-0.00666	-0.00395	-0.00219	-0.00132	-0.00086	-0.00058	-0.0003	4e-05	0.00052	0.00159	0.00365	0.00574	0.00627	0.00492	0.00221	-0.00117	-0.00477	-0.00829	-0.01097	-0.01176	-0.01082	-0.00948	-0.00865	-0.00832
JH.WesterheimWestenberg.229_2021-06-30T17-43-13	Jurassic chert Central Swabian Jura		-0.00058	-0.00058	-0.00058	-0.00058	-0.00058	-0.00069	-0.00084	-0.00107	-0.00135	-0.00178	-0.00243	-0.00334	-0.00462	-0.00632	-0.00846	-0.01125	-0.01445	-0.01729	-0.01912	-0.01959	-0.01865	-0.01659	-0.01367	-0.01044	-0.0077	-0.00567	-0.00425	-0.00326	-0.00224	-0.00104	0.0002	0.0015	0.00323	0.00582	0.00844	0.00906	0.00699	0.00335	-0.00081	-0.00521	-0.00945	-0.01255	-0.01333	-0.01195	-0.00996	-0.00844	-0.00741
JH.Dollnstein.1210_2022-04-05T17-19-31	Jurassic chert Central Swabian Jura		-0.00065	-0.00065	-0.00065	-0.00065	-0.00065	-0.00079	-0.00102	-0.00134	-0.00179	-0.00236	-0.00307	-0.00406	-0.00548	-0.00745	-0.01015	-0.01352	-0.01701	-0.0198	-0.02115	-0.0206	-0.01826	-0.01461	-0.01028	-0.00608	-0.00282	-0.00083	0.00011	0.00044	0.00063	0.00086	0.00111	0.00155	0.00262	0.00469	0.00681	0.00721	0.00554	0.00264	-0.00081	-0.00446	-0.00784	-0.01023	-0.01059	-0.00918	-0.00766	-0.0069	-0.00666
JH.Dollnstein.360_2021-07-02T17-24-55	Jurassic chert Central Swabian Jura		-0.00063	-0.00063	-0.00063	-0.00063	-0.00063	-0.00078	-0.00088	-0.00105	-0.00144	-0.00198	-0.0026	-0.00336	-0.00452	-0.00634	-0.00886	-0.01198	-0.01548	-0.0186	-0.02034	-0.02016	-0.01801	-0.01432	-0.00988	-0.00554	-0.00203	3e-05	0.00076	0.00091	0.00096	0.001	0.00116	0.00162	0.00269	0.00465	0.00648	0.00642	0.00459	0.00214	-0.00064	-0.00361	-0.0064	-0.00821	-0.00806	-0.00639	-0.00514	-0.00495	-0.00524
Jurahornstein_Blauberg_Block2-unpatinated-31_2020-02-18T11-43-38	Jurassic chert Central Swabian Jura		-0.00056	-0.00056	-0.00056	-0.00056	-0.00056	-0.00068	-0.00085	-0.00108	-0.00142	-0.0019	-0.00256	-0.00346	-0.00472	-0.00655	-0.00916	-0.01256	-0.01628	-0.01945	-0.02125	-0.02119	-0.01924	-0.01569	-0.01117	-0.00659	-0.00286	-0.00045	0.00081	0.00137	0.00165	0.00189	0.00218	0.00267	0.00372	0.0057	0.00769	0.0079	0.00597	0.00285	-0.0007	-0.00434	-0.00772	-0.01009	-0.01036	-0.0088	-0.00715	-0.00635	-0.00611
JH.Pfaffenbuegel.1130_2022-01-28T14-01-17	Jurassic chert Central Swabian Jura		-0.00082	-0.00082	-0.00082	-0.00082	-0.00082	-0.00093	-0.0011	-0.00139	-0.0018	-0.00232	-0.00305	-0.00407	-0.00551	-0.00752	-0.01018	-0.01339	-0.01669	-0.01925	-0.02039	-0.0198	-0.01758	-0.01415	-0.01008	-0.00618	-0.00317	-0.0013	-0.00033	0.00011	0.00036	0.00063	0.00099	0.00155	0.00264	0.00464	0.00683	0.0075	0.00604	0.00309	-0.00052	-0.00433	-0.00795	-0.01068	-0.01149	-0.01035	-0.00875	-0.00783	-0.00746
JH.OellingenBW1.146_2021-06-30T10-56-33	Jurassic chert Central Swabian Jura		-0.00057	-0.00057	-0.00057	-0.00057	-0.00057	-0.00073	-0.00083	-0.00098	-0.00123	-0.00164	-0.00224	-0.00297	-0.00414	-0.00609	-0.00871	-0.01188	-0.01545	-0.01859	-0.02031	-0.0202	-0.01811	-0.01444	-0.01009	-0.00569	-0.00201	0.00025	0.0012	0.00138	0.00122	0.00115	0.00127	0.0016	0.00257	0.00447	0.0062	0.00639	0.00474	0.0018	-0.00156	-0.00479	-0.00775	-0.00982	-0.00997	-0.00866	-0.00748	-0.00718	-0.00748
JH.Zang25_2021-06-25T16-41-36	Jurassic chert Central Swabian Jura		-0.00034	-0.00034	-0.00034	-0.00034	-0.00034	-0.00044	-0.00057	-0.00071	-0.00093	-0.00131	-0.00179	-0.00241	-0.00336	-0.00479	-0.0069	-0.00981	-0.01317	-0.01629	-0.01839	-0.01885	-0.01748	-0.01461	-0.01076	-0.00663	-0.00314	-0.00081	0.00043	0.00081	0.00078	0.0008	0.00091	0.00122	0.00218	0.00425	0.00651	0.00705	0.00534	0.0024	-0.00088	-0.00424	-0.00739	-0.00965	-0.01001	-0.00869	-0.00736	-0.00708	-0.00735
JH.Ebnat7_2021-06-25T15-16-15	Jurassic chert Central Swabian Jura		-0.00068	-0.00068	-0.00068	-0.00068	-0.00068	-0.00073	-0.0009	-0.00123	-0.00161	-0.00208	-0.00277	-0.00374	-0.0051	-0.00691	-0.00929	-0.01228	-0.01538	-0.0179	-0.01928	-0.01913	-0.01749	-0.01464	-0.01103	-0.00736	-0.00435	-0.00223	-0.00095	-0.00028	0.00021	0.00068	0.00116	0.00183	0.00304	0.00509	0.0072	0.00771	0.00605	0.00299	-0.00072	-0.00473	-0.00861	-0.01143	-0.01217	-0.01098	-0.00932	-0.00809	-0.00724
JH.Eitersheim.1272_2022-04-07T12-03-00	Jurassic chert Central Swabian Jura		-0.00062	-0.00062	-0.00062	-0.00062	-0.00062	-0.0007	-0.00087	-0.00114	-0.00151	-0.00205	-0.00272	-0.00364	-0.00499	-0.00685	-0.00934	-0.01247	-0.01577	-0.01849	-0.01986	-0.01938	-0.01723	-0.01389	-0.00993	-0.00613	-0.00316	-0.00134	-0.00055	-0.00028	-6e-05	0.00027	0.00075	0.00143	0.00262	0.00472	0.00686	0.00737	0.00574	0.00277	-0.00078	-0.00455	-0.00809	-0.01058	-0.0111	-0.0099	-0.00847	-0.00774	-0.00749
JH.Gaimersheim.1162_2022-03-18T14-27-41	Jurassic chert Central Swabian Jura		-0.00049	-0.00049	-0.00049	-0.00049	-0.00049	-0.00062	-0.00075	-0.00091	-0.00116	-0.00156	-0.00206	-0.00273	-0.00402	-0.00637	-0.00998	-0.01495	-0.02066	-0.02535	-0.0275	-0.02636	-0.02173	-0.01463	-0.00672	0.00066	0.00583	0.00789	0.00778	0.00651	0.00468	0.00333	0.00282	0.00274	0.00341	0.00514	0.00669	0.00662	0.00482	0.002	-0.00106	-0.0038	-0.00617	-0.00774	-0.00767	-0.00638	-0.00551	-0.00587	-0.00696
JH.Bartholomae.28_2021-06-28T11-21-09	Jurassic chert Central Swabian Jura		-0.00043	-0.00043	-0.00043	-0.00043	-0.00043	-0.00045	-0.0005	-0.00071	-0.00105	-0.00148	-0.00205	-0.00279	-0.0038	-0.0053	-0.00753	-0.01048	-0.0138	-0.0169	-0.01885	-0.01907	-0.01764	-0.0148	-0.01103	-0.00711	-0.00368	-0.00129	-0.00021	0.0002	0.00073	0.00124	0.00161	0.00218	0.00347	0.00572	0.00784	0.00799	0.00573	0.0024	-0.00106	-0.00454	-0.00765	-0.00955	-0.00931	-0.00737	-0.00553	-0.00469	-0.00455
JH.BlaubeurenBlauberg.225_2021-06-30T17-24-39	Jurassic chert Central Swabian Jura		-0.00018	-0.00018	-0.00018	-0.00018	-0.00018	-0.0002	-0.0003	-0.00044	-0.00065	-0.00096	-0.00135	-0.00201	-0.00293	-0.00416	-0.00597	-0.00842	-0.01141	-0.01437	-0.01627	-0.01672	-0.01584	-0.0137	-0.01053	-0.00701	-0.0037	-0.00118	0.00027	0.00108	0.00172	0.00203	0.00221	0.00264	0.00362	0.0054	0.00723	0.0074	0.00552	0.00241	-0.00144	-0.00535	-0.00872	-0.01108	-0.01158	-0.01028	-0.00875	-0.00799	-0.00772
JH.Dollnstein.1206_2022-04-05T17-08-53	Jurassic chert Central Swabian Jura		-0.00043	-0.00043	-0.00043	-0.00043	-0.00043	-0.00051	-0.00066	-0.00087	-0.00119	-0.00166	-0.00231	-0.0032	-0.00443	-0.00621	-0.00876	-0.01205	-0.01564	-0.01872	-0.02044	-0.02031	-0.01842	-0.0151	-0.01099	-0.00685	-0.00348	-0.00137	-0.00031	0.00019	0.00047	0.00081	0.00126	0.0018	0.00289	0.00503	0.00722	0.00775	0.0061	0.00296	-0.00078	-0.00461	-0.00827	-0.01092	-0.01148	-0.01011	-0.00843	-0.00757	-0.00732
JH.Dollnstein.1217_2022-04-05T17-36-20	Jurassic chert Central Swabian Jura		-0.0004	-0.0004	-0.0004	-0.0004	-0.0004	-0.00056	-0.00071	-0.00089	-0.00122	-0.0017	-0.00232	-0.00314	-0.00438	-0.00616	-0.00864	-0.01179	-0.01512	-0.0179	-0.01942	-0.01925	-0.01742	-0.01435	-0.01054	-0.00671	-0.00365	-0.00163	-0.00055	-6e-05	0.00023	0.00056	0.00089	0.00127	0.00222	0.00421	0.00638	0.00688	0.00516	0.00223	-0.00111	-0.00468	-0.00822	-0.01077	-0.01124	-0.00995	-0.00858	-0.00811	-0.00811
JH.BallendorfWaldflucht.151_2021-06-30T11-38-04	Jurassic chert Central Swabian Jura		-0.00036	-0.00036	-0.00036	-0.00036	-0.00036	-0.00037	-0.00048	-0.0007	-0.00098	-0.00138	-0.00196	-0.00277	-0.00386	-0.00537	-0.00749	-0.01039	-0.01377	-0.01678	-0.01859	-0.01883	-0.01759	-0.01503	-0.01142	-0.00748	-0.00412	-0.002	-0.00087	-3e-05	0.00066	0.00102	0.0013	0.00187	0.00295	0.00481	0.00652	0.00653	0.00471	0.00181	-0.00165	-0.0051	-0.00815	-0.01037	-0.01079	-0.00955	-0.00827	-0.00776	-0.00769
JH.Nonnenbuehl.1056_2022-01-27T18-25-52	Jurassic chert Central Swabian Jura		-0.00058	-0.00058	-0.00058	-0.00058	-0.00058	-0.00068	-0.00082	-0.00107	-0.00148	-0.00201	-0.00265	-0.00351	-0.00476	-0.00659	-0.00914	-0.01237	-0.01586	-0.01881	-0.02034	-0.02001	-0.0179	-0.01444	-0.01029	-0.0062	-0.00299	-0.00101	-0.00012	0.00015	0.00027	0.00041	0.00064	0.00105	0.00208	0.00429	0.00661	0.00706	0.00536	0.00247	-0.00094	-0.00449	-0.00786	-0.01033	-0.01063	-0.00916	-0.0079	-0.00758	-0.00768
JH.SuppingerBerg.196_2021-06-30T15-38-24	Jurassic chert Central Swabian Jura		-0.00034	-0.00034	-0.00034	-0.00034	-0.00034	-0.00044	-0.00052	-0.0006	-0.00075	-0.00107	-0.00155	-0.00218	-0.00314	-0.00474	-0.00723	-0.01079	-0.01499	-0.01876	-0.02121	-0.02164	-0.01968	-0.01568	-0.0104	-0.00482	1e-05	0.00328	0.005	0.00563	0.00574	0.00583	0.00599	0.00619	0.00679	0.00826	0.00952	0.00897	0.00642	0.00281	-0.00102	-0.00481	-0.00831	-0.01059	-0.01079	-0.00967	-0.00844	-0.00772	-0.00764
JH.Preith.1283_2022-04-07T13-53-03	Jurassic chert Central Swabian Jura		-0.00031	-0.00031	-0.00031	-0.00031	-0.00031	-0.00038	-0.0005	-0.00067	-0.00089	-0.00121	-0.00176	-0.00249	-0.00351	-0.00515	-0.00766	-0.01112	-0.0152	-0.01895	-0.02117	-0.02126	-0.0191	-0.01505	-0.00999	-0.00485	-0.00075	0.00162	0.00249	0.00253	0.00226	0.002	0.00187	0.002	0.00297	0.00494	0.00675	0.0069	0.00505	0.00216	-0.00095	-0.00411	-0.00708	-0.00891	-0.00862	-0.00683	-0.0053	-0.00493	-0.0053
JH.Bopfingen.1043_2022-01-21T16-40-44	Jurassic chert Central Swabian Jura		-0.00034	-0.00034	-0.00034	-0.00034	-0.00034	-0.00044	-0.00065	-0.00089	-0.00115	-0.00154	-0.0021	-0.00291	-0.00411	-0.00576	-0.00802	-0.01106	-0.01449	-0.01739	-0.01912	-0.01937	-0.01807	-0.01541	-0.01187	-0.00804	-0.00481	-0.00263	-0.0013	-0.0005	4e-05	0.00054	0.00101	0.00158	0.00274	0.00484	0.00708	0.00768	0.00601	0.00295	-0.00074	-0.00477	-0.00872	-0.01167	-0.0125	-0.0113	-0.00961	-0.00848	-0.00775
JH.Haertsfeldhausen.209_2021-06-30T16-26-48	Jurassic chert Central Swabian Jura		-0.00147	-0.00147	-0.00147	-0.00147	-0.00147	-0.00148	-0.00137	-0.00112	-0.00091	-0.00089	-0.00117	-0.00189	-0.003	-0.0046	-0.00705	-0.01035	-0.01396	-0.01715	-0.01925	-0.01971	-0.01824	-0.01501	-0.01072	-0.00636	-0.0027	-0.00015	0.00127	0.00183	0.00191	0.00191	0.0021	0.0025	0.00334	0.00511	0.00698	0.00712	0.00519	0.00202	-0.00161	-0.00509	-0.00828	-0.01063	-0.01081	-0.00921	-0.00779	-0.00726	-0.00735
JH.Stoetten9_2021-06-25T15-23-29	Jurassic chert Central Swabian Jura		-0.00067	-0.00067	-0.00067	-0.00067	-0.00067	-0.00076	-0.00084	-0.001	-0.00132	-0.00176	-0.00238	-0.00322	-0.00438	-0.00602	-0.00819	-0.01079	-0.01361	-0.01605	-0.0173	-0.01701	-0.01527	-0.01254	-0.00934	-0.00604	-0.00333	-0.00169	-0.00095	-0.00057	-0.00012	0.00041	0.00093	0.00158	0.00272	0.00462	0.00644	0.00662	0.00494	0.00237	-0.00057	-0.00364	-0.00646	-0.00846	-0.00876	-0.00744	-0.00607	-0.00558	-0.00568
JH.Ballendorf.708_2021-11-26T13-48-16	Jurassic chert Central Swabian Jura		-0.00058	-0.00058	-0.00058	-0.00058	-0.00058	-0.00072	-0.00089	-0.00112	-0.00149	-0.00203	-0.00271	-0.00358	-0.0048	-0.00658	-0.00903	-0.01206	-0.01531	-0.01804	-0.01952	-0.01937	-0.01753	-0.01434	-0.01049	-0.0067	-0.00363	-0.00165	-0.00064	-0.00021	-5e-05	0.00012	0.00042	0.00087	0.00186	0.00388	0.00604	0.00652	0.00493	0.00214	-0.00118	-0.00467	-0.00807	-0.01057	-0.01103	-0.0097	-0.00825	-0.0076	-0.00739
JH.Pfaffenbuegel.1126_2022-01-28T13-52-36	Jurassic chert Central Swabian Jura		-0.00076	-0.00076	-0.00076	-0.00076	-0.00076	-0.00093	-0.00113	-0.00141	-0.00183	-0.00244	-0.00325	-0.00433	-0.00583	-0.00804	-0.01117	-0.01509	-0.0192	-0.02246	-0.0239	-0.0231	-0.02017	-0.01559	-0.01022	-0.00511	-0.00121	0.00103	0.00191	0.00211	0.00211	0.00211	0.00223	0.00256	0.00354	0.00562	0.0076	0.00762	0.00561	0.00266	-0.00053	-0.00369	-0.00654	-0.00833	-0.008	-0.00613	-0.00466	-0.0043	-0.00454
JH.Bernstadt.1357_2022-04-13T17-22-04	Jurassic chert Central Swabian Jura		-0.00036	-0.00036	-0.00036	-0.00036	-0.00036	-0.00039	-0.00047	-0.00059	-0.00077	-0.00104	-0.00145	-0.00215	-0.00323	-0.00472	-0.00686	-0.00967	-0.01274	-0.0155	-0.01719	-0.01732	-0.01586	-0.01309	-0.00956	-0.00594	-0.00296	-0.00101	-2e-05	0.00043	0.00063	0.00086	0.00121	0.00169	0.00273	0.00469	0.00659	0.00694	0.00533	0.00255	-0.00054	-0.00373	-0.00688	-0.00922	-0.00957	-0.00816	-0.00656	-0.00596	-0.00608
JH.Eitersheim.1277_2022-04-07T12-15-59	Jurassic chert Central Swabian Jura		-0.00051	-0.00051	-0.00051	-0.00051	-0.00051	-0.00055	-0.00076	-0.001	-0.00126	-0.00167	-0.00227	-0.00316	-0.00452	-0.0065	-0.00935	-0.01292	-0.01668	-0.01968	-0.02087	-0.02009	-0.01749	-0.01327	-0.00842	-0.00395	-0.00043	0.00147	0.00193	0.00194	0.00182	0.00161	0.0016	0.0019	0.00266	0.00434	0.00625	0.00661	0.00495	0.00217	-0.00103	-0.00435	-0.00745	-0.00974	-0.01031	-0.00927	-0.00794	-0.00726	-0.00743
JH.Preith.1289_2022-04-07T14-11-33	Jurassic chert Central Swabian Jura		-0.00028	-0.00028	-0.00028	-0.00028	-0.00028	-0.00037	-0.00049	-0.00067	-0.00094	-0.00127	-0.00175	-0.00252	-0.00369	-0.00539	-0.00795	-0.0116	-0.01579	-0.01928	-0.02107	-0.02091	-0.01889	-0.01508	-0.01009	-0.00506	-0.00127	0.00074	0.00153	0.00182	0.00184	0.00164	0.00149	0.00173	0.00284	0.00495	0.00693	0.00711	0.00527	0.00253	-0.00056	-0.00416	-0.00771	-0.00998	-0.01015	-0.00875	-0.0075	-0.0073	-0.00757
JH.Dollnstein.359_2021-07-02T17-22-49	Jurassic chert Central Swabian Jura		-0.00054	-0.00054	-0.00054	-0.00054	-0.00054	-0.0007	-0.00088	-0.00108	-0.0014	-0.00191	-0.0026	-0.00349	-0.00461	-0.00622	-0.00859	-0.01159	-0.01483	-0.01774	-0.01953	-0.01974	-0.01823	-0.01522	-0.0113	-0.00732	-0.00399	-0.00172	-0.00048	0.00012	0.00034	0.00053	0.00081	0.00127	0.00237	0.0045	0.00668	0.00709	0.00536	0.00239	-0.00102	-0.00461	-0.00802	-0.01037	-0.01053	-0.0089	-0.00738	-0.00684	-0.0067
JH.RandeckerMaar.219_2021-06-30T17-06-22	Jurassic chert Central Swabian Jura		-0.00049	-0.00049	-0.00049	-0.00049	-0.00049	-0.00053	-0.00067	-0.00093	-0.00121	-0.00168	-0.00239	-0.00323	-0.00431	-0.00583	-0.0079	-0.01047	-0.01323	-0.01567	-0.01717	-0.01749	-0.01644	-0.01418	-0.01117	-0.00795	-0.00514	-0.00311	-0.00187	-0.00105	-0.00052	-9e-05	0.00044	0.00103	0.0022	0.00426	0.00603	0.00605	0.0043	0.00155	-0.00176	-0.00532	-0.0088	-0.01122	-0.01149	-0.0103	-0.00904	-0.00821	-0.00755
Jurahornstein_Blauberg_Block2-unpatinated-5_2020-02-18T11-13-59	Jurassic chert Central Swabian Jura		-0.00059	-0.00059	-0.00059	-0.00059	-0.00059	-0.00072	-0.00089	-0.00113	-0.0015	-0.00201	-0.0027	-0.00362	-0.00492	-0.00678	-0.00939	-0.01273	-0.01633	-0.01928	-0.0208	-0.02048	-0.01839	-0.0149	-0.01063	-0.0064	-0.00309	-0.00105	-5e-05	0.0004	0.00068	0.00101	0.00141	0.00201	0.00315	0.00521	0.00722	0.00747	0.00563	0.00269	-0.00064	-0.00403	-0.00717	-0.0093	-0.00943	-0.00793	-0.0065	-0.00599	-0.00606
JH.Ballendorf.70_2021-06-29T14-40-16	Jurassic chert Central Swabian Jura		-0.00034	-0.00034	-0.00034	-0.00034	-0.00034	-0.00042	-0.00051	-0.00068	-0.00096	-0.00137	-0.00191	-0.0026	-0.00352	-0.00495	-0.00702	-0.00972	-0.01282	-0.01566	-0.01778	-0.01861	-0.0175	-0.01482	-0.01137	-0.00771	-0.00451	-0.00223	-0.00068	0.00017	0.00053	0.00112	0.00185	0.00231	0.0032	0.00496	0.00646	0.0064	0.00459	0.00174	-0.00134	-0.00455	-0.00798	-0.01058	-0.0112	-0.01024	-0.00906	-0.00847	-0.0084
JH.Pfaffenbuegel1.1143_2022-03-18T13-35-49	Jurassic chert Central Swabian Jura		-0.00086	-0.00086	-0.00086	-0.00086	-0.00086	-0.00101	-0.00125	-0.00158	-0.00206	-0.00273	-0.00365	-0.00491	-0.00667	-0.0092	-0.01278	-0.01739	-0.02231	-0.02619	-0.02783	-0.02675	-0.02312	-0.01755	-0.01104	-0.00486	-0.00024	0.00231	0.00324	0.00336	0.00324	0.00317	0.00328	0.0037	0.0048	0.00691	0.00887	0.00881	0.00662	0.00343	-2e-05	-0.00337	-0.0063	-0.00806	-0.00763	-0.00556	-0.00389	-0.00343	-0.00363
JH.Bartholomae.29_2021-06-28T11-23-57	Jurassic chert Central Swabian Jura		-0.00061	-0.00061	-0.00061	-0.00061	-0.00061	-0.00068	-0.00082	-0.00103	-0.00128	-0.00163	-0.00213	-0.00288	-0.00409	-0.00593	-0.00857	-0.01208	-0.01607	-0.01965	-0.02179	-0.02192	-0.02001	-0.01637	-0.01166	-0.0068	-0.0027	-9e-05	0.00104	0.00139	0.00144	0.00147	0.0016	0.0019	0.00281	0.00496	0.00718	0.00732	0.0052	0.00216	-0.00106	-0.00436	-0.00751	-0.00963	-0.00957	-0.00788	-0.00639	-0.00598	-0.00622
Jurahornstein_Blauberg_Block2-unpatinated-33_2020-02-18T11-45-24	Jurassic chert Central Swabian Jura		-0.00053	-0.00053	-0.00053	-0.00053	-0.00053	-0.00065	-0.00082	-0.00105	-0.00139	-0.00186	-0.0025	-0.00338	-0.00461	-0.00636	-0.00885	-0.01211	-0.01571	-0.0188	-0.02059	-0.02062	-0.01882	-0.01547	-0.01114	-0.00669	-0.00299	-0.00053	0.00083	0.00149	0.00185	0.00213	0.00243	0.00287	0.00387	0.0058	0.00765	0.00772	0.00576	0.00269	-0.00079	-0.00439	-0.00775	-0.01007	-0.01033	-0.0089	-0.00743	-0.00676	-0.00656
JH.Sigmaringen.31_2021-06-28T11-32-11	Jurassic chert Central Swabian Jura		-0.00064	-0.00064	-0.00064	-0.00064	-0.00064	-0.00074	-0.0009	-0.00114	-0.00148	-0.00191	-0.00254	-0.0034	-0.00449	-0.00596	-0.008	-0.01053	-0.01322	-0.01563	-0.01718	-0.0175	-0.01659	-0.01454	-0.01178	-0.00888	-0.00634	-0.00444	-0.00319	-0.00238	-0.00166	-0.00087	-4e-05	0.00088	0.00228	0.00452	0.00666	0.00706	0.00535	0.00232	-0.00124	-0.00492	-0.00843	-0.011	-0.01161	-0.01044	-0.00892	-0.00781	-0.00706
JH.Tiecherstal.1366_2022-04-13T17-48-32	Jurassic chert Central Swabian Jura		-0.00049	-0.00049	-0.00049	-0.00049	-0.00049	-0.00059	-0.00075	-0.00096	-0.00124	-0.00165	-0.00224	-0.00307	-0.00423	-0.0059	-0.00829	-0.01139	-0.01481	-0.01775	-0.01941	-0.01934	-0.01754	-0.01431	-0.01029	-0.00626	-0.00303	-0.00108	-0.00024	7e-05	0.00023	0.00037	0.00061	0.00105	0.00212	0.00419	0.00624	0.00649	0.00482	0.00216	-0.00095	-0.00425	-0.00737	-0.00955	-0.00976	-0.00833	-0.00701	-0.00672	-0.00706
JH.Kreuzaecker.1026_2022-01-21T15-58-19	Jurassic chert Central Swabian Jura		-0.00015	-0.00015	-0.00015	-0.00015	-0.00015	-0.00013	-0.00031	-0.00067	-0.00095	-0.00121	-0.00151	-0.002	-0.00299	-0.00437	-0.00627	-0.00963	-0.0141	-0.01748	-0.01865	-0.01822	-0.01671	-0.01362	-0.0089	-0.00359	0.00048	0.00226	0.00291	0.00339	0.00339	0.00272	0.00189	0.00155	0.00202	0.0035	0.00506	0.00512	0.00355	0.00148	-0.00055	-0.00289	-0.00558	-0.00789	-0.00851	-0.0074	-0.00674	-0.00668	-0.00619
JH.Blauberg.1368_2022-04-13T17-54-36	Jurassic chert Central Swabian Jura		-0.00057	-0.00057	-0.00057	-0.00057	-0.00057	-0.00065	-0.00078	-0.00098	-0.0013	-0.00179	-0.00247	-0.00343	-0.00474	-0.00657	-0.00916	-0.01239	-0.01583	-0.01867	-0.02013	-0.01976	-0.0176	-0.01401	-0.0097	-0.00557	-0.00231	-0.00029	0.00064	0.00097	0.00112	0.00129	0.00157	0.00209	0.00309	0.0049	0.00677	0.007	0.00523	0.00236	-0.00091	-0.00434	-0.0075	-0.0097	-0.01008	-0.00885	-0.00757	-0.00706	-0.00709
JH.Erlingshofen.273_2021-07-01T12-16-34	Jurassic chert Central Swabian Jura		-0.00054	-0.00054	-0.00054	-0.00054	-0.00054	-0.00061	-0.00061	-0.00069	-0.00093	-0.00136	-0.0019	-0.00257	-0.00364	-0.0052	-0.00735	-0.01034	-0.0137	-0.01678	-0.01875	-0.01886	-0.01706	-0.01369	-0.00931	-0.00475	-0.0011	0.00105	0.00187	0.00194	0.0017	0.00141	0.0013	0.00146	0.00231	0.00423	0.00604	0.0064	0.0051	0.00246	-0.00097	-0.00471	-0.00812	-0.01056	-0.01118	-0.01025	-0.00903	-0.00845	-0.00839
JH.Eitersheim.1259_2022-04-07T11-27-07	Jurassic chert Central Swabian Jura		-0.00038	-0.00038	-0.00038	-0.00038	-0.00038	-0.00053	-0.00072	-0.00094	-0.00119	-0.00157	-0.0022	-0.0031	-0.00435	-0.00615	-0.00871	-0.01189	-0.01521	-0.01794	-0.01931	-0.01892	-0.01681	-0.01334	-0.00927	-0.00529	-0.00208	-8e-05	0.00076	0.00102	0.0012	0.00147	0.00183	0.00237	0.00341	0.00533	0.00733	0.00779	0.00617	0.00327	-0.00035	-0.00434	-0.00812	-0.01093	-0.01174	-0.01067	-0.00925	-0.00846	-0.00809
JH.Schopf.1085_2022-01-27T19-34-36	Jurassic chert Central Swabian Jura		-0.0004	-0.0004	-0.0004	-0.0004	-0.0004	-0.00037	-0.00041	-0.00063	-0.00089	-0.00122	-0.00167	-0.00234	-0.0035	-0.00533	-0.00808	-0.01172	-0.01565	-0.01909	-0.02105	-0.02065	-0.01801	-0.01389	-0.0089	-0.00394	-0.00038	0.00147	0.00205	0.00181	0.00139	0.00107	0.00103	0.00132	0.0023	0.00444	0.00667	0.0071	0.00527	0.00233	-0.00128	-0.00502	-0.00815	-0.01029	-0.01027	-0.00871	-0.00772	-0.00771	-0.00776
JH.Herbrechtingen.730_2021-11-26T15-04-57	Jurassic chert Central Swabian Jura		-0.00053	-0.00053	-0.00053	-0.00053	-0.00053	-0.0007	-0.00075	-0.00072	-0.00077	-0.00096	-0.00135	-0.00205	-0.00299	-0.00439	-0.0068	-0.01009	-0.01362	-0.01672	-0.01864	-0.01842	-0.01614	-0.01231	-0.00744	-0.00284	0.00054	0.00242	0.00285	0.0022	0.00118	0.00055	0.00045	0.00071	0.00137	0.00303	0.00514	0.0058	0.00433	0.00129	-0.00217	-0.00495	-0.00721	-0.0092	-0.00988	-0.00879	-0.00763	-0.00768	-0.00842
Jurahornstein_Blauber_Block1-unpatinated-10_2020-02-18T10-51-55	Jurassic chert Central Swabian Jura		-0.00033	-0.00033	-0.00033	-0.00033	-0.00033	-0.00041	-0.00052	-0.00068	-0.00092	-0.00126	-0.00172	-0.00235	-0.00324	-0.00459	-0.00656	-0.0092	-0.01222	-0.01498	-0.01682	-0.01733	-0.01634	-0.01397	-0.01065	-0.00705	-0.00391	-0.00168	-0.00033	0.00041	0.00084	0.00118	0.00154	0.00205	0.00312	0.00514	0.00714	0.00739	0.00553	0.00248	-0.00105	-0.00474	-0.00823	-0.01073	-0.01118	-0.00984	-0.00832	-0.00748	-0.00704
JH.Schopf.1070_2022-01-27T19-01-52	Jurassic chert Central Swabian Jura		-0.0006	-0.0006	-0.0006	-0.0006	-0.0006	-0.00059	-0.00065	-0.00088	-0.00123	-0.00169	-0.00233	-0.00328	-0.00458	-0.00636	-0.00886	-0.01198	-0.01522	-0.01789	-0.01926	-0.01885	-0.0169	-0.01376	-0.00984	-0.00604	-0.0031	-0.00125	-0.00042	-0.0001	0.00027	0.0006	0.00075	0.00111	0.00215	0.00432	0.0066	0.007	0.00523	0.0025	-0.00063	-0.00413	-0.0076	-0.01014	-0.01063	-0.00926	-0.00787	-0.00751	-0.0075
JH.Heldenfingen.51_2021-06-28T13-24-43	Jurassic chert Central Swabian Jura		-0.0008	-0.0008	-0.0008	-0.0008	-0.0008	-0.00069	-0.00072	-0.00102	-0.00131	-0.00162	-0.00242	-0.00369	-0.00506	-0.00664	-0.00909	-0.01231	-0.01562	-0.01841	-0.01972	-0.01936	-0.01749	-0.01417	-0.00999	-0.0061	-0.00299	-0.00091	8e-05	0.00035	0.00058	0.00106	0.0015	0.00174	0.00244	0.00433	0.00648	0.00703	0.00532	0.00227	-0.00076	-0.00362	-0.00679	-0.00929	-0.00963	-0.0082	-0.00698	-0.00677	-0.00697
JH.Heldenfingen.483_2021-09-29T10-46-59	Jurassic chert Central Swabian Jura		-0.00052	-0.00052	-0.00052	-0.00052	-0.00052	-0.00065	-0.00091	-0.00117	-0.00138	-0.00177	-0.00233	-0.00303	-0.00418	-0.00599	-0.00854	-0.01178	-0.01522	-0.01812	-0.01975	-0.01972	-0.01797	-0.01484	-0.01091	-0.00693	-0.00361	-0.00144	-0.00036	0.00023	0.00072	0.00104	0.00134	0.00195	0.00313	0.00515	0.00707	0.00722	0.00543	0.0026	-0.00072	-0.00426	-0.00748	-0.00964	-0.00984	-0.00838	-0.00689	-0.0062	-0.00613
JH.Erkenbrechtsweiler.1451_2022-06-01T16-44-51	Jurassic chert Central Swabian Jura		-0.00078	-0.00078	-0.00078	-0.00078	-0.00078	-0.00084	-0.001	-0.00127	-0.00158	-0.00209	-0.00285	-0.00381	-0.00511	-0.00699	-0.00972	-0.01335	-0.01723	-0.02028	-0.02171	-0.02112	-0.0185	-0.01428	-0.00926	-0.00449	-0.00101	0.00089	0.00157	0.00153	0.00137	0.00133	0.00139	0.00175	0.00274	0.00462	0.00646	0.00649	0.00458	0.00184	-0.00109	-0.00412	-0.00687	-0.00854	-0.00836	-0.00683	-0.00566	-0.0056	-0.00614
JH.Heimersberg.1339_2022-04-08T13-51-31	Jurassic chert Central Swabian Jura		-0.00033	-0.00033	-0.00033	-0.00033	-0.00033	-0.00044	-0.00057	-0.00078	-0.00106	-0.00141	-0.00195	-0.00268	-0.00372	-0.00527	-0.00755	-0.01065	-0.01434	-0.01775	-0.01984	-0.02014	-0.01865	-0.01553	-0.01132	-0.00693	-0.00331	-0.00104	3e-05	0.00038	0.00045	0.00047	0.00052	0.00091	0.00213	0.00471	0.00747	0.00816	0.0062	0.00287	-0.00092	-0.0049	-0.00876	-0.01175	-0.01245	-0.01092	-0.00914	-0.00827	-0.00806
JH.Kitzinghof.1009_2022-01-21T15-16-54	Jurassic chert Central Swabian Jura		-0.00047	-0.00047	-0.00047	-0.00047	-0.00047	-0.0006	-0.00079	-0.00104	-0.00138	-0.00182	-0.00248	-0.00344	-0.00477	-0.00672	-0.00957	-0.01314	-0.01684	-0.01978	-0.02111	-0.02043	-0.0178	-0.01373	-0.00913	-0.00478	-0.00142	0.00053	0.00129	0.0014	0.00133	0.00145	0.00171	0.00209	0.0031	0.00517	0.00729	0.00771	0.00601	0.00307	-0.0004	-0.00411	-0.00761	-0.01009	-0.01064	-0.00947	-0.00821	-0.00781	-0.008
JH.Galgenberg.950_2022-01-13T16-52-49	Jurassic chert Central Swabian Jura		-0.00011	-0.00011	-0.00011	-0.00011	-0.00011	-0.00014	-0.0002	-0.00027	-0.00043	-0.00072	-0.00107	-0.00148	-0.00216	-0.00334	-0.00522	-0.00815	-0.01209	-0.01595	-0.01834	-0.01851	-0.01612	-0.01146	-0.00556	0.00038	0.00503	0.00715	0.0069	0.00577	0.00429	0.00298	0.00222	0.00191	0.00237	0.0039	0.00519	0.00474	0.0028	0.00045	-0.00182	-0.00436	-0.00695	-0.00841	-0.00792	-0.00667	-0.00627	-0.00689	-0.00829
JH.Galgenberg.948_2022-01-13T16-47-55	Jurassic chert Central Swabian Jura		-0.00029	-0.00029	-0.00029	-0.00029	-0.00029	-0.00032	-0.00041	-0.00054	-0.00074	-0.00102	-0.00138	-0.00191	-0.00279	-0.00415	-0.00622	-0.00919	-0.01264	-0.01573	-0.01761	-0.01768	-0.01594	-0.0126	-0.00827	-0.0039	-0.00036	0.00177	0.00242	0.00222	0.00176	0.00125	0.00095	0.00108	0.00194	0.0039	0.00597	0.00631	0.00456	0.00164	-0.00172	-0.00523	-0.00845	-0.01069	-0.01111	-0.00999	-0.00884	-0.00864	-0.00897
JH.Mehrstetten.477_2021-09-29T10-30-14	Jurassic chert Central Swabian Jura		-0.00057	-0.00057	-0.00057	-0.00057	-0.00057	-0.00058	-0.00048	-0.00052	-0.00075	-0.00097	-0.00125	-0.00189	-0.00286	-0.00427	-0.00631	-0.00906	-0.01263	-0.01626	-0.01848	-0.01859	-0.01688	-0.01374	-0.00942	-0.00484	-0.00129	0.00079	0.00141	0.00095	0.00049	0.00049	0.00056	0.0009	0.00175	0.00326	0.00514	0.00562	0.00371	0.0008	-0.00209	-0.00502	-0.00788	-0.01001	-0.0101	-0.00859	-0.00754	-0.00778	-0.0085
JH.Nebelsee.696_2021-11-26T12-55-49	Jurassic chert Central Swabian Jura		-0.00033	-0.00033	-0.00033	-0.00033	-0.00033	-0.00039	-0.00048	-0.00058	-0.00079	-0.00118	-0.00162	-0.0022	-0.00319	-0.00459	-0.00658	-0.00933	-0.01237	-0.01484	-0.01607	-0.01581	-0.01399	-0.01103	-0.00747	-0.00387	-0.00105	0.00054	0.001	0.00093	0.00068	0.00053	0.00058	0.00091	0.00173	0.00337	0.00521	0.00568	0.00416	0.00144	-0.00163	-0.00464	-0.00723	-0.00899	-0.00949	-0.00862	-0.00751	-0.00731	-0.00773
JH.OellingenBW1.145_2021-06-30T10-53-23	Jurassic chert Central Swabian Jura		-0.00027	-0.00027	-0.00027	-0.00027	-0.00027	-0.00027	-0.0004	-0.00067	-0.00089	-0.00116	-0.00168	-0.00237	-0.00328	-0.00462	-0.00655	-0.00912	-0.01218	-0.01511	-0.01713	-0.01768	-0.01677	-0.01467	-0.01178	-0.00868	-0.00574	-0.00343	-0.00215	-0.00145	-0.00065	0.00014	0.00071	0.00139	0.00252	0.00449	0.00656	0.00676	0.0046	0.00138	-0.00216	-0.00588	-0.00927	-0.01172	-0.01233	-0.01119	-0.00974	-0.00897	-0.00872
JH.AschHagenbucherTal.193_2021-06-30T14-58-49	Jurassic chert Central Swabian Jura		-0.00062	-0.00062	-0.00062	-0.00062	-0.00062	-0.00064	-0.00081	-0.00109	-0.00143	-0.0019	-0.00247	-0.00324	-0.0044	-0.00591	-0.00796	-0.01081	-0.0142	-0.01734	-0.01954	-0.02025	-0.01947	-0.01753	-0.01455	-0.01115	-0.00814	-0.00594	-0.00448	-0.00336	-0.00223	-0.00116	-0.00011	0.00119	0.00314	0.00606	0.00874	0.009	0.00676	0.00325	-0.00086	-0.00513	-0.00902	-0.01159	-0.01172	-0.00981	-0.00788	-0.00685	-0.00619
JH.Muendling1.399_2021-07-06T18-40-49	Jurassic chert Central Swabian Jura		-0.00058	-0.00058	-0.00058	-0.00058	-0.00058	-0.00065	-0.00083	-0.00112	-0.00152	-0.00203	-0.00272	-0.00365	-0.00485	-0.0065	-0.00882	-0.01172	-0.01482	-0.01747	-0.01897	-0.01898	-0.01751	-0.01481	-0.01136	-0.00778	-0.00474	-0.00266	-0.00147	-0.00078	-0.00023	0.00035	0.00091	0.00156	0.00275	0.00489	0.00703	0.0074	0.00557	0.00243	-0.00124	-0.00505	-0.00865	-0.01127	-0.01181	-0.01051	-0.00893	-0.00794	-0.00735
JH.Nonnenbuehl.1054_2022-01-27T18-20-50	Jurassic chert Central Swabian Jura		-0.00061	-0.00061	-0.00061	-0.00061	-0.00061	-0.0007	-0.00085	-0.00108	-0.00138	-0.00183	-0.00246	-0.00332	-0.00458	-0.0064	-0.00885	-0.01189	-0.01519	-0.01791	-0.01927	-0.01895	-0.01702	-0.01382	-0.00997	-0.00616	-0.00309	-0.00119	-0.00032	5e-05	0.00033	0.00063	0.00099	0.00147	0.00244	0.0044	0.00652	0.00689	0.00517	0.00237	-0.00082	-0.00411	-0.00723	-0.00956	-0.0099	-0.00848	-0.0071	-0.00666	-0.00681
JH.Hilberhof15_2021-06-25T15-55-18	Jurassic chert Central Swabian Jura		-0.00056	-0.00056	-0.00056	-0.00056	-0.00056	-0.00072	-0.0009	-0.0011	-0.00143	-0.00194	-0.00259	-0.00347	-0.00471	-0.00652	-0.00911	-0.01234	-0.01573	-0.01865	-0.02046	-0.02058	-0.019	-0.01606	-0.0122	-0.00816	-0.00472	-0.00231	-0.00094	-0.00021	0.0003	0.00067	0.00092	0.00133	0.00259	0.00496	0.00725	0.00761	0.00577	0.00265	-0.001	-0.00479	-0.00845	-0.01108	-0.01146	-0.00993	-0.00831	-0.00748	-0.00699
JH.Hirschhalde.932_2022-01-12T17-21-56	Jurassic chert Central Swabian Jura		-0.00024	-0.00024	-0.00024	-0.00024	-0.00024	-0.00033	-0.00041	-0.00053	-0.00078	-0.0011	-0.0015	-0.00209	-0.00295	-0.00421	-0.00628	-0.00914	-0.01227	-0.01505	-0.01675	-0.01689	-0.0155	-0.01278	-0.00907	-0.0052	-0.00199	0.00012	0.00115	0.00161	0.00184	0.00196	0.00208	0.00237	0.00329	0.005	0.00651	0.00644	0.0046	0.00188	-0.00102	-0.00387	-0.0064	-0.00801	-0.00793	-0.00638	-0.00511	-0.00491	-0.00512
JH.Pfaffenbuegel.1124_2022-01-28T13-48-13	Jurassic chert Central Swabian Jura		-0.00076	-0.00076	-0.00076	-0.00076	-0.00076	-0.00092	-0.00112	-0.00138	-0.00176	-0.00229	-0.00304	-0.00404	-0.00539	-0.00729	-0.00992	-0.01322	-0.01672	-0.01952	-0.02082	-0.02024	-0.01791	-0.01416	-0.00969	-0.00542	-0.00214	-0.00024	0.0005	0.00065	0.00067	0.00072	0.00087	0.00126	0.00223	0.0042	0.00623	0.00657	0.00494	0.00233	-0.00061	-0.00366	-0.00655	-0.00859	-0.00872	-0.00727	-0.00602	-0.00579	-0.00609
JH.SontheimSchotter.227_2021-06-30T17-31-05	Jurassic chert Central Swabian Jura		-0.00047	-0.00047	-0.00047	-0.00047	-0.00047	-0.00051	-0.00062	-0.00078	-0.00098	-0.00137	-0.00182	-0.0025	-0.0037	-0.00545	-0.00791	-0.01125	-0.01489	-0.01792	-0.01964	-0.01969	-0.01794	-0.01459	-0.01035	-0.00604	-0.00241	-8e-05	0.00109	0.00152	0.0015	0.00142	0.00135	0.00137	0.00201	0.00398	0.00637	0.00704	0.0055	0.00266	-0.00065	-0.00417	-0.00758	-0.01028	-0.01107	-0.01015	-0.00907	-0.00856	-0.00848
Jurahornstein_Blauber_Block1-unpatinated-12_2020-02-18T10-54-01	Jurassic chert Central Swabian Jura		-0.00064	-0.00064	-0.00064	-0.00064	-0.00064	-0.00077	-0.00096	-0.00124	-0.00162	-0.00213	-0.00283	-0.00378	-0.00508	-0.00691	-0.00945	-0.01268	-0.01612	-0.01891	-0.0203	-0.01992	-0.01781	-0.01435	-0.01017	-0.00609	-0.00291	-0.00097	-3e-05	0.00035	0.00056	0.0008	0.00114	0.00163	0.00265	0.00462	0.0066	0.00689	0.00516	0.00231	-0.00099	-0.00438	-0.00757	-0.00983	-0.01014	-0.00879	-0.00745	-0.00696	-0.00699
Jurahornstein_Blauber_Block1-unpatinated-2_2020-02-18T10-40-45	Jurassic chert Central Swabian Jura		-0.00054	-0.00054	-0.00054	-0.00054	-0.00054	-0.00065	-0.00081	-0.00104	-0.00138	-0.00189	-0.00258	-0.0035	-0.00478	-0.00662	-0.00926	-0.01269	-0.01643	-0.01953	-0.02118	-0.02095	-0.01885	-0.01524	-0.0108	-0.00642	-0.00299	-0.0009	9e-05	0.00052	0.00073	0.00095	0.00129	0.0018	0.00287	0.00496	0.00708	0.00738	0.00555	0.00254	-0.00093	-0.00454	-0.00796	-0.01039	-0.01072	-0.0093	-0.0079	-0.00739	-0.00736
JH.RandeckerMaar.220_2021-06-30T17-08-45	Jurassic chert Central Swabian Jura		-0.00058	-0.00058	-0.00058	-0.00058	-0.00058	-0.00069	-0.00084	-0.00104	-0.00134	-0.00172	-0.00218	-0.00289	-0.00401	-0.00566	-0.00779	-0.01038	-0.01335	-0.01613	-0.01774	-0.01787	-0.01676	-0.01457	-0.01161	-0.00847	-0.00563	-0.00352	-0.00222	-0.00134	-0.00057	-2e-05	0.00044	0.00109	0.0023	0.00445	0.00668	0.00712	0.00536	0.00231	-0.00131	-0.00518	-0.00885	-0.01142	-0.01188	-0.01049	-0.00887	-0.00789	-0.00731
JH.Hohlheim.321_2021-07-02T15-03-31	Jurassic chert Central Swabian Jura		-0.00057	-0.00057	-0.00057	-0.00057	-0.00057	-0.00071	-0.00086	-0.00105	-0.00136	-0.00184	-0.00248	-0.00333	-0.00452	-0.00625	-0.0087	-0.01178	-0.01511	-0.01804	-0.01984	-0.01997	-0.01833	-0.0152	-0.01113	-0.00698	-0.00354	-0.00117	0.00017	0.00076	0.00099	0.00112	0.0013	0.00172	0.00271	0.00464	0.00662	0.00703	0.00541	0.00257	-0.00087	-0.00458	-0.0081	-0.01062	-0.01109	-0.00974	-0.00827	-0.00756	-0.00721
JH.Blauberg.1332_2022-04-08T13-30-48	Jurassic chert Central Swabian Jura		-0.00052	-0.00052	-0.00052	-0.00052	-0.00052	-0.00063	-0.00082	-0.00105	-0.00136	-0.00182	-0.00248	-0.0034	-0.00467	-0.00649	-0.00913	-0.01259	-0.01629	-0.01933	-0.0209	-0.02058	-0.01834	-0.01455	-0.01	-0.00564	-0.00228	-0.00028	0.00061	0.00088	0.00094	0.00111	0.00142	0.00187	0.00289	0.00493	0.00699	0.0073	0.00548	0.00249	-0.0009	-0.00439	-0.00769	-0.01004	-0.01034	-0.00888	-0.00752	-0.00712	-0.00726
JH.Dollnstein.1232_2022-04-06T17-09-22	Jurassic chert Central Swabian Jura		-0.00062	-0.00062	-0.00062	-0.00062	-0.00062	-0.00076	-0.00095	-0.00121	-0.00157	-0.00207	-0.00273	-0.00364	-0.00493	-0.00681	-0.00946	-0.01287	-0.01657	-0.01966	-0.02121	-0.02081	-0.01852	-0.01472	-0.01013	-0.0057	-0.00232	-0.00039	0.00038	0.00057	0.00058	0.00061	0.00077	0.00116	0.00219	0.00429	0.00638	0.00667	0.00495	0.00219	-0.0009	-0.00411	-0.00717	-0.00929	-0.00936	-0.00782	-0.00659	-0.00642	-0.00681
JH.Pfaffenbuegel1.1142_2022-03-18T13-33-21	Jurassic chert Central Swabian Jura		-0.00088	-0.00088	-0.00088	-0.00088	-0.00088	-0.00103	-0.00125	-0.00156	-0.002	-0.0026	-0.00337	-0.00439	-0.00577	-0.00768	-0.01027	-0.01347	-0.01679	-0.01941	-0.02056	-0.01989	-0.0175	-0.01383	-0.00959	-0.00555	-0.00247	-0.00069	4e-05	0.00023	0.0003	0.00042	0.00063	0.00101	0.00199	0.00401	0.00604	0.00631	0.00464	0.00202	-0.00093	-0.00398	-0.00688	-0.00889	-0.00896	-0.00751	-0.00634	-0.00617	-0.0065
JH.Blauberg.616_2021-11-03T18-35-22	Jurassic chert Central Swabian Jura		-0.00051	-0.00051	-0.00051	-0.00051	-0.00051	-0.00053	-0.00056	-0.00067	-0.00079	-0.00095	-0.00125	-0.00181	-0.00288	-0.00461	-0.00697	-0.00994	-0.01342	-0.01675	-0.01873	-0.01877	-0.01715	-0.01437	-0.01078	-0.00685	-0.00335	-0.00113	-0.00025	0.00023	0.00093	0.00149	0.00162	0.00176	0.00283	0.00494	0.00683	0.00676	0.00452	0.00128	-0.00213	-0.0056	-0.00894	-0.01105	-0.01127	-0.01022	-0.00913	-0.00888	-0.00911
JH.Preith.1296_2022-04-07T14-31-55	Jurassic chert Central Swabian Jura		-0.00036	-0.00036	-0.00036	-0.00036	-0.00036	-0.00047	-0.00059	-0.00078	-0.00108	-0.00156	-0.00223	-0.00305	-0.00421	-0.00607	-0.00883	-0.01257	-0.01673	-0.02014	-0.02188	-0.02149	-0.01889	-0.01447	-0.00921	-0.00419	-0.00047	0.00139	0.00182	0.00144	0.00086	0.00064	0.00082	0.00137	0.00279	0.00532	0.00764	0.00803	0.00617	0.00293	-0.00071	-0.00439	-0.00787	-0.01014	-0.0102	-0.00868	-0.00738	-0.00713	-0.00757
JH.Wittislingen.265_2021-07-01T11-30-53	Jurassic chert Central Swabian Jura		-0.0006	-0.0006	-0.0006	-0.0006	-0.0006	-0.00074	-0.0009	-0.00113	-0.00151	-0.00201	-0.00264	-0.00353	-0.00475	-0.00643	-0.00884	-0.01192	-0.01522	-0.01805	-0.01968	-0.01968	-0.01798	-0.01484	-0.01079	-0.00665	-0.00323	-0.00094	0.00034	0.00096	0.00123	0.00136	0.0015	0.00185	0.00285	0.00481	0.00677	0.00707	0.00539	0.0025	-0.00095	-0.00455	-0.00794	-0.01037	-0.01078	-0.00943	-0.00787	-0.00701	-0.00667
JH.Buxheim.389_2021-07-06T17-57-49	Jurassic chert Central Swabian Jura		-0.00071	-0.00071	-0.00071	-0.00071	-0.00071	-0.00087	-0.00106	-0.00128	-0.00163	-0.00213	-0.00279	-0.00366	-0.0049	-0.00665	-0.00898	-0.01174	-0.01456	-0.01684	-0.01805	-0.0179	-0.01638	-0.01377	-0.01061	-0.00748	-0.0049	-0.00318	-0.00218	-0.00154	-0.00099	-0.00043	0.00011	0.00077	0.00199	0.00413	0.00631	0.00691	0.00536	0.00239	-0.00127	-0.00517	-0.0089	-0.01167	-0.01247	-0.01137	-0.00981	-0.00875	-0.00813
JH.Eitersheim.1270_2022-04-07T11-58-09	Jurassic chert Central Swabian Jura		-0.00047	-0.00047	-0.00047	-0.00047	-0.00047	-0.00058	-0.00071	-0.00089	-0.0012	-0.00162	-0.00222	-0.00308	-0.0043	-0.00599	-0.0083	-0.01115	-0.01413	-0.01656	-0.01788	-0.0177	-0.01603	-0.01323	-0.00981	-0.0064	-0.0037	-0.00196	-0.00101	-0.00062	-0.00035	0.00011	0.00068	0.00137	0.00255	0.00448	0.00655	0.00727	0.00587	0.00301	-0.00042	-0.00419	-0.00799	-0.01088	-0.01194	-0.01121	-0.00984	-0.00898	-0.0086
JH.Schopf.1073_2022-01-27T19-08-19	Jurassic chert Central Swabian Jura		-0.00038	-0.00038	-0.00038	-0.00038	-0.00038	-0.00049	-0.00067	-0.00086	-0.00104	-0.00136	-0.00187	-0.00254	-0.00355	-0.0051	-0.00744	-0.01064	-0.01408	-0.01692	-0.01851	-0.01852	-0.01685	-0.01367	-0.00965	-0.00584	-0.00302	-0.0011	-0.00012	0.00016	0.00026	0.00044	0.00094	0.00182	0.00307	0.00507	0.00727	0.00771	0.0058	0.00279	-0.00054	-0.00405	-0.00745	-0.00994	-0.01024	-0.00876	-0.00737	-0.00685	-0.00687
JH.Dollnstein.1208_2022-04-05T17-14-49	Jurassic chert Central Swabian Jura		-0.00061	-0.00061	-0.00061	-0.00061	-0.00061	-0.00073	-0.0009	-0.00115	-0.00154	-0.00203	-0.00267	-0.00363	-0.00504	-0.00703	-0.00984	-0.01343	-0.01729	-0.02053	-0.02224	-0.02191	-0.01959	-0.01566	-0.01086	-0.00616	-0.00247	-0.00025	0.00075	0.0011	0.00121	0.00133	0.00159	0.00209	0.00322	0.00537	0.00743	0.00762	0.00574	0.00274	-0.00078	-0.00442	-0.0078	-0.01016	-0.0104	-0.00889	-0.00743	-0.00679	-0.00666
JH.Erlingshofen.274_2021-07-01T12-18-57	Jurassic chert Central Swabian Jura		-0.00063	-0.00063	-0.00063	-0.00063	-0.00063	-0.00078	-0.00087	-0.00104	-0.00132	-0.00172	-0.00232	-0.00311	-0.00422	-0.00593	-0.00841	-0.01155	-0.01484	-0.0175	-0.01896	-0.01878	-0.01673	-0.01326	-0.00921	-0.00531	-0.00224	-0.00029	0.00067	0.00088	0.00084	0.00108	0.0015	0.00182	0.00257	0.00435	0.00628	0.00673	0.00519	0.00234	-0.00102	-0.00461	-0.00809	-0.01055	-0.01108	-0.01002	-0.00873	-0.00805	-0.00788
JH.BernstadtHeimersberg.962_2022-01-13T17-32-12	Jurassic chert Central Swabian Jura		-0.00043	-0.00043	-0.00043	-0.00043	-0.00043	-0.00039	-0.00046	-0.00082	-0.00131	-0.00173	-0.00214	-0.00285	-0.00422	-0.00633	-0.00911	-0.01247	-0.01623	-0.01988	-0.02203	-0.02153	-0.01851	-0.014	-0.00894	-0.00417	-0.00023	0.00241	0.00282	0.00176	0.00105	0.00091	0.00081	0.00112	0.00234	0.00464	0.00709	0.00764	0.00555	0.00217	-0.00138	-0.00491	-0.00823	-0.01058	-0.01102	-0.00982	-0.00846	-0.00795	-0.00817
JH.Tiecherstal.1358_2022-04-13T17-27-29	Jurassic chert Central Swabian Jura		-0.00043	-0.00043	-0.00043	-0.00043	-0.00043	-0.00054	-0.00068	-0.00084	-0.00107	-0.00145	-0.00199	-0.00271	-0.00377	-0.0054	-0.00779	-0.01099	-0.01455	-0.01759	-0.01929	-0.01917	-0.01727	-0.01401	-0.00999	-0.00599	-0.00289	-0.00108	-0.00031	2e-05	0.00026	0.00049	0.00074	0.00117	0.00218	0.00424	0.00634	0.00667	0.00504	0.00229	-0.00104	-0.0045	-0.0077	-0.01009	-0.01044	-0.00899	-0.00771	-0.00745	-0.00775
JH.Hohlheim.318_2021-07-02T14-56-47	Jurassic chert Central Swabian Jura		-0.0004	-0.0004	-0.0004	-0.0004	-0.0004	-0.0005	-0.00065	-0.00087	-0.00114	-0.00152	-0.00206	-0.0028	-0.00388	-0.00549	-0.00773	-0.01069	-0.01409	-0.01717	-0.01913	-0.01947	-0.01806	-0.01516	-0.01128	-0.00712	-0.00352	-0.00099	0.00041	0.001	0.00128	0.00154	0.00182	0.0023	0.00331	0.00523	0.00724	0.00748	0.00551	0.00241	-0.00113	-0.00486	-0.00837	-0.01088	-0.01135	-0.01002	-0.00857	-0.00789	-0.00757
JH.Nonnenbuehl.1061_2022-01-27T18-37-06	Jurassic chert Central Swabian Jura		-0.00053	-0.00053	-0.00053	-0.00053	-0.00053	-0.00061	-0.00068	-0.00081	-0.00107	-0.00146	-0.002	-0.00285	-0.00409	-0.00588	-0.00837	-0.01156	-0.0151	-0.01816	-0.01988	-0.01962	-0.0175	-0.01409	-0.00993	-0.00568	-0.00231	-0.00033	0.00049	0.00065	0.00072	0.00094	0.00112	0.00146	0.0025	0.00457	0.0067	0.00715	0.00548	0.00261	-0.00076	-0.00436	-0.00786	-0.01044	-0.0109	-0.00942	-0.00791	-0.00745	-0.00765
JH.Nebelsee.690_2021-11-26T12-37-37	Jurassic chert Central Swabian Jura		-0.00031	-0.00031	-0.00031	-0.00031	-0.00031	-0.00034	-0.00043	-0.00052	-0.00061	-0.00091	-0.00144	-0.00207	-0.00291	-0.00432	-0.00648	-0.00934	-0.01233	-0.01455	-0.01574	-0.01569	-0.01394	-0.01094	-0.0076	-0.00447	-0.00215	-0.00088	-0.00039	-0.00028	-0.00031	-9e-05	0.00041	0.00097	0.00196	0.00383	0.00572	0.00594	0.00434	0.00184	-0.00113	-0.00403	-0.00665	-0.00865	-0.00906	-0.0078	-0.00658	-0.00621	-0.00618
JH.Leibertingen16_2021-06-25T16-08-15	Jurassic chert Central Swabian Jura		-0.00054	-0.00054	-0.00054	-0.00054	-0.00054	-0.00069	-0.0008	-0.00097	-0.00129	-0.00178	-0.00245	-0.00333	-0.00441	-0.00595	-0.00831	-0.01151	-0.01501	-0.01802	-0.01986	-0.02002	-0.01841	-0.01519	-0.01091	-0.00651	-0.00292	-0.00056	0.0006	0.00096	0.00114	0.00135	0.00165	0.00204	0.00303	0.00506	0.00706	0.00714	0.00503	0.00199	-0.00109	-0.0043	-0.00783	-0.01032	-0.01044	-0.00898	-0.00761	-0.00711	-0.00719
JH.Kitzinghof.1014_2022-01-21T15-27-45	Jurassic chert Central Swabian Jura		-0.00047	-0.00047	-0.00047	-0.00047	-0.00047	-0.00058	-0.00066	-0.00085	-0.00125	-0.00178	-0.00245	-0.00338	-0.00475	-0.00684	-0.00985	-0.01379	-0.01821	-0.02187	-0.02371	-0.02317	-0.02027	-0.01551	-0.00979	-0.0042	8e-05	0.00243	0.00322	0.00314	0.00274	0.00241	0.00235	0.00272	0.00385	0.00599	0.0081	0.00838	0.00652	0.00344	-0.00015	-0.00398	-0.00758	-0.00999	-0.01028	-0.00884	-0.00732	-0.00669	-0.00671
JH.Blauberg.1377_2022-04-13T18-16-31	Jurassic chert Central Swabian Jura		-0.00048	-0.00048	-0.00048	-0.00048	-0.00048	-0.0006	-0.0007	-0.00088	-0.00123	-0.00176	-0.00237	-0.00315	-0.00437	-0.00616	-0.0086	-0.01163	-0.01492	-0.01768	-0.01916	-0.01891	-0.01698	-0.01379	-0.00997	-0.00614	-0.00307	-0.0012	-0.00025	0.00023	0.00053	0.00083	0.0012	0.00171	0.00272	0.00458	0.00646	0.00677	0.00508	0.00222	-0.00112	-0.00456	-0.00774	-0.01001	-0.01041	-0.00917	-0.00779	-0.00724	-0.00736
JH.Nonnenbuehl.1063_2022-01-27T18-41-39	Jurassic chert Central Swabian Jura		-0.00049	-0.00049	-0.00049	-0.00049	-0.00049	-0.00057	-0.0007	-0.0009	-0.00118	-0.00162	-0.00226	-0.00311	-0.00428	-0.00609	-0.00877	-0.01225	-0.01603	-0.01919	-0.02091	-0.02066	-0.01838	-0.01455	-0.00997	-0.00552	-0.00205	0	0.0009	0.00109	0.00103	0.00109	0.0013	0.00165	0.00262	0.00468	0.00679	0.00721	0.00556	0.00265	-0.00073	-0.00415	-0.0074	-0.00975	-0.01001	-0.00862	-0.00737	-0.00699	-0.00717
JH.Dollnstein.1235_2022-04-06T17-17-04	Jurassic chert Central Swabian Jura		-0.00085	-0.00085	-0.00085	-0.00085	-0.00085	-0.00102	-0.00123	-0.00153	-0.00196	-0.0026	-0.00344	-0.00453	-0.00601	-0.00811	-0.01101	-0.01467	-0.01854	-0.02158	-0.02287	-0.02202	-0.01916	-0.01477	-0.00967	-0.00485	-0.00127	0.00068	0.00133	0.00135	0.00121	0.00117	0.00127	0.00162	0.00261	0.00467	0.00669	0.00684	0.00502	0.0023	-0.0007	-0.00375	-0.0066	-0.00851	-0.00842	-0.00683	-0.00565	-0.00558	-0.00603
JH.Blauberg.1369_2022-04-13T17-56-51	Jurassic chert Central Swabian Jura		-0.00057	-0.00057	-0.00057	-0.00057	-0.00057	-0.00068	-0.00084	-0.00107	-0.00138	-0.00176	-0.00232	-0.0032	-0.00452	-0.00638	-0.00896	-0.01227	-0.01584	-0.01877	-0.02022	-0.01981	-0.01765	-0.01412	-0.00985	-0.00566	-0.00235	-0.00034	0.00062	0.00108	0.00138	0.00172	0.00212	0.00267	0.00369	0.00549	0.00718	0.00723	0.00539	0.00245	-0.00085	-0.00415	-0.00717	-0.00923	-0.00936	-0.00784	-0.00634	-0.00573	-0.00576
JH.StoettenWetterstation.54_2021-06-28T13-34-07	Jurassic chert Central Swabian Jura		-0.00029	-0.00029	-0.00029	-0.00029	-0.00029	-0.00032	-0.00064	-0.00091	-0.00106	-0.00142	-0.002	-0.00283	-0.00404	-0.00583	-0.00854	-0.01225	-0.01636	-0.01988	-0.02187	-0.02167	-0.01898	-0.01452	-0.00914	-0.00402	0.00013	0.00277	0.0038	0.00365	0.00311	0.00298	0.00296	0.003	0.00357	0.00498	0.00624	0.00584	0.00381	0.00113	-0.00149	-0.00404	-0.00645	-0.0077	-0.00726	-0.00613	-0.00573	-0.00638	-0.00766
JH.Blauberg.1371_2022-04-13T18-02-16	Jurassic chert Central Swabian Jura		-0.00035	-0.00035	-0.00035	-0.00035	-0.00035	-0.00048	-0.00059	-0.00073	-0.00097	-0.00136	-0.00191	-0.00264	-0.00374	-0.00542	-0.00767	-0.0105	-0.0137	-0.01659	-0.0183	-0.01822	-0.01648	-0.01356	-0.00993	-0.00614	-0.00305	-0.00117	-0.0003	5e-05	0.00034	0.00072	0.00113	0.00164	0.00258	0.00429	0.00609	0.00645	0.00491	0.00219	-0.00103	-0.00437	-0.00759	-0.00999	-0.01046	-0.00933	-0.00812	-0.00761	-0.00766
JH.Oberriffingen.59_2021-06-28T14-16-52	Jurassic chert Central Swabian Jura		-0.00034	-0.00034	-0.00034	-0.00034	-0.00034	-0.00037	-0.00055	-0.00093	-0.00124	-0.00149	-0.00199	-0.00286	-0.00408	-0.00593	-0.00846	-0.01184	-0.01595	-0.01964	-0.02175	-0.02205	-0.02016	-0.01623	-0.01131	-0.00639	-0.00231	0.00035	0.00148	0.0016	0.00132	0.00129	0.00142	0.00168	0.0028	0.00509	0.00721	0.00726	0.00512	0.00205	-0.00096	-0.00427	-0.00785	-0.01033	-0.01045	-0.00903	-0.00784	-0.00754	-0.00777
JH.Schopf.1069_2022-01-27T18-59-45	Jurassic chert Central Swabian Jura		-0.00019	-0.00019	-0.00019	-0.00019	-0.00019	-0.00024	-0.00049	-0.00087	-0.0012	-0.00163	-0.0023	-0.00314	-0.00426	-0.00589	-0.00838	-0.01199	-0.01609	-0.01957	-0.02168	-0.02171	-0.01946	-0.01555	-0.01055	-0.00541	-0.00139	0.00106	0.00214	0.00219	0.00205	0.00213	0.00204	0.00226	0.00339	0.00541	0.00733	0.0075	0.00544	0.00224	-0.00101	-0.00445	-0.00795	-0.01046	-0.01084	-0.00936	-0.00776	-0.00734	-0.00772
Jurahornstein_Blauber_Block1-unpatinated-13_2020-02-18T10-55-00	Jurassic chert Central Swabian Jura		-0.00072	-0.00072	-0.00072	-0.00072	-0.00072	-0.00087	-0.00107	-0.00135	-0.00175	-0.00229	-0.003	-0.00396	-0.00529	-0.00713	-0.0097	-0.01295	-0.01639	-0.01918	-0.02056	-0.02016	-0.01805	-0.01458	-0.01038	-0.00629	-0.0031	-0.00115	-0.00023	0.00016	0.00039	0.00066	0.00102	0.00156	0.00265	0.00468	0.0067	0.00698	0.00525	0.00245	-0.00076	-0.00406	-0.00716	-0.0093	-0.00949	-0.00807	-0.00674	-0.00631	-0.00643
JH.EttlenschiessHeidenlehen.164_2021-06-30T12-14-54	Jurassic chert Central Swabian Jura		-0.00024	-0.00024	-0.00024	-0.00024	-0.00024	-0.00024	-0.00037	-0.00058	-0.00085	-0.00125	-0.00172	-0.00239	-0.00347	-0.00498	-0.00704	-0.00964	-0.01254	-0.01525	-0.01701	-0.01737	-0.0162	-0.01379	-0.01052	-0.00703	-0.00395	-0.00179	-0.00055	8e-05	0.00025	0.00033	0.00071	0.00143	0.00263	0.00463	0.00646	0.00671	0.00508	0.00216	-0.0013	-0.00458	-0.00732	-0.00913	-0.00925	-0.00787	-0.00666	-0.00643	-0.00658
JH.Kreuzaecker.1025_2022-01-21T15-56-08	Jurassic chert Central Swabian Jura		-0.00032	-0.00032	-0.00032	-0.00032	-0.00032	-0.00042	-0.0006	-0.00073	-0.00089	-0.00144	-0.00226	-0.00308	-0.0042	-0.00596	-0.00859	-0.01223	-0.01651	-0.02012	-0.02186	-0.02131	-0.01844	-0.01403	-0.00895	-0.00382	0.00022	0.00241	0.00308	0.00316	0.0033	0.00337	0.00302	0.00276	0.00327	0.00461	0.0059	0.0058	0.00406	0.00169	-0.00118	-0.00453	-0.0074	-0.00882	-0.00815	-0.00629	-0.00516	-0.00544	-0.00607
JH.Wittislingen.260_2021-07-01T10-57-42	Jurassic chert Central Swabian Jura		-0.00088	-0.00088	-0.00088	-0.00088	-0.00088	-0.00101	-0.00122	-0.00154	-0.00196	-0.00253	-0.00327	-0.00424	-0.00556	-0.00736	-0.00969	-0.01249	-0.01536	-0.01766	-0.01883	-0.01855	-0.01681	-0.01393	-0.01047	-0.00705	-0.00426	-0.0024	-0.00134	-0.00078	-0.00042	-6e-05	0.00035	0.00087	0.00198	0.00405	0.00617	0.00659	0.00499	0.0022	-0.00114	-0.00468	-0.00811	-0.01059	-0.01102	-0.00967	-0.00819	-0.00744	-0.00707
JH.BallendorfRotensohl.247_2021-06-30T18-31-49	Jurassic chert Central Swabian Jura		-0.00037	-0.00037	-0.00037	-0.00037	-0.00037	-0.00046	-0.00058	-0.00079	-0.0011	-0.00153	-0.00216	-0.00306	-0.00432	-0.00628	-0.00921	-0.013	-0.01739	-0.02138	-0.02343	-0.0227	-0.0193	-0.01391	-0.00749	-0.00123	0.00361	0.00616	0.00671	0.00602	0.00502	0.00424	0.00366	0.0035	0.00413	0.00541	0.0063	0.00571	0.00365	0.001	-0.00154	-0.00385	-0.00577	-0.00669	-0.00611	-0.00464	-0.00378	-0.00398	-0.00482
JH.BernstadtHeimersberg.976_2022-01-13T18-06-01	Jurassic chert Central Swabian Jura		-0.00013	-0.00013	-0.00013	-0.00013	-0.00013	-0.00028	-0.00047	-0.00074	-0.00112	-0.00151	-0.00201	-0.0028	-0.00387	-0.00547	-0.00801	-0.01161	-0.01579	-0.01935	-0.02094	-0.02038	-0.01806	-0.01416	-0.00932	-0.0046	-0.0011	0.00067	0.00112	0.00114	0.00098	0.00082	0.00102	0.00152	0.00253	0.0046	0.00692	0.00743	0.00557	0.00239	-0.00116	-0.00449	-0.00758	-0.01009	-0.01077	-0.00952	-0.00825	-0.00804	-0.00842
JH.Herbrechtingen.726_2021-11-26T14-50-05	Jurassic chert Central Swabian Jura		-0.00077	-0.00077	-0.00077	-0.00077	-0.00077	-0.00094	-0.00116	-0.0014	-0.00171	-0.00219	-0.00282	-0.00361	-0.00484	-0.00659	-0.00886	-0.01164	-0.01458	-0.01699	-0.01822	-0.01795	-0.01623	-0.01342	-0.01	-0.0066	-0.00383	-0.00206	-0.00122	-0.0008	-0.00046	-0.00018	0.0001	0.00066	0.0018	0.00386	0.00604	0.00657	0.00503	0.00227	-0.00111	-0.00479	-0.00826	-0.01078	-0.01138	-0.01022	-0.00885	-0.00821	-0.00803
JH.Blauberg.599_2021-11-03T17-50-29	Jurassic chert Central Swabian Jura		-0.00047	-0.00047	-0.00047	-0.00047	-0.00047	-0.00056	-0.0007	-0.00086	-0.00111	-0.00154	-0.00212	-0.00281	-0.00382	-0.00537	-0.00771	-0.01103	-0.01474	-0.01777	-0.01942	-0.01944	-0.01772	-0.01455	-0.01055	-0.00651	-0.00337	-0.00145	-0.00039	0.00028	0.0008	0.00121	0.00151	0.00191	0.00289	0.00472	0.00647	0.00654	0.00481	0.00232	-0.00074	-0.00418	-0.00736	-0.00946	-0.00959	-0.00816	-0.00692	-0.00651	-0.00636
JH.Blauberg.597_2021-11-03T17-46-03	Jurassic chert Central Swabian Jura		-0.00073	-0.00073	-0.00073	-0.00073	-0.00073	-0.00075	-0.00077	-0.00095	-0.00127	-0.00169	-0.00226	-0.00298	-0.00416	-0.00612	-0.00876	-0.01203	-0.01573	-0.01903	-0.02086	-0.02053	-0.01813	-0.0144	-0.01011	-0.0058	-0.00223	-0.00016	0.00061	0.00087	0.0011	0.00143	0.00167	0.00192	0.00283	0.00473	0.00656	0.0068	0.00513	0.00234	-0.00078	-0.00403	-0.00719	-0.00952	-0.00991	-0.00855	-0.00716	-0.00675	-0.00683
JH.Schopf.1087_2022-01-27T19-38-55	Jurassic chert Central Swabian Jura		-0.00055	-0.00055	-0.00055	-0.00055	-0.00055	-0.0007	-0.00083	-0.00114	-0.00147	-0.00187	-0.00258	-0.00352	-0.00479	-0.00673	-0.00958	-0.0133	-0.01726	-0.0204	-0.02192	-0.02143	-0.01894	-0.01476	-0.00975	-0.00506	-0.00154	0.00049	0.0013	0.00147	0.00144	0.0014	0.00159	0.00214	0.00336	0.00561	0.00765	0.00763	0.0055	0.00229	-0.0011	-0.00441	-0.00749	-0.0095	-0.00952	-0.00805	-0.0068	-0.00665	-0.00709
Jurahornstein_Blauberg_Block2-unpatinated-8_2020-02-18T11-16-52	Jurassic chert Central Swabian Jura		-0.00071	-0.00071	-0.00071	-0.00071	-0.00071	-0.00086	-0.00107	-0.00136	-0.00176	-0.00233	-0.00309	-0.00412	-0.00554	-0.00753	-0.01028	-0.01376	-0.01744	-0.02038	-0.02174	-0.02114	-0.01868	-0.01477	-0.01011	-0.00562	-0.00217	-0.00013	0.00075	0.00105	0.00118	0.00134	0.0016	0.00206	0.00309	0.00506	0.00702	0.00723	0.00542	0.00252	-0.00077	-0.00413	-0.00727	-0.00946	-0.00969	-0.00826	-0.0069	-0.00645	-0.00653
JH.Preith.1279_2022-04-07T13-43-26	Jurassic chert Central Swabian Jura		-0.00039	-0.00039	-0.00039	-0.00039	-0.00039	-0.00049	-0.00062	-0.00079	-0.00102	-0.00134	-0.00189	-0.00275	-0.00404	-0.00604	-0.00907	-0.01322	-0.01804	-0.02218	-0.02433	-0.02397	-0.02117	-0.01639	-0.01055	-0.0047	-0.00011	0.00243	0.00329	0.00334	0.00315	0.00296	0.0029	0.00313	0.00405	0.00598	0.00783	0.00789	0.0058	0.00266	-0.00073	-0.00419	-0.00743	-0.00949	-0.00927	-0.00737	-0.00572	-0.0054	-0.00584
JH.Rammingen.472_2021-09-29T10-13-33	Jurassic chert Central Swabian Jura		-0.00026	-0.00026	-0.00026	-0.00026	-0.00026	-0.00025	-0.00022	-0.00018	-0.00027	-0.00049	-0.00072	-0.00113	-0.00176	-0.00261	-0.00401	-0.00602	-0.00868	-0.01156	-0.01369	-0.0147	-0.01426	-0.01227	-0.00927	-0.00593	-0.00282	-0.00049	0.00107	0.00198	0.00204	0.0018	0.00173	0.00202	0.00268	0.00365	0.00458	0.00447	0.00309	0.00143	-0.00047	-0.0027	-0.00437	-0.00526	-0.00557	-0.00524	-0.0052	-0.00612	-0.00681
JH.Dollnstein.1314_2022-04-07T16-10-16	Jurassic chert Central Swabian Jura		-0.00048	-0.00048	-0.00048	-0.00048	-0.00048	-0.00065	-0.00084	-0.00107	-0.00139	-0.00188	-0.00253	-0.00338	-0.00459	-0.00641	-0.00902	-0.0124	-0.01606	-0.01906	-0.02057	-0.02021	-0.01802	-0.01435	-0.00987	-0.00551	-0.00216	-0.00022	0.0006	0.0008	0.0008	0.00084	0.00107	0.00159	0.00269	0.0047	0.00669	0.00689	0.00503	0.00213	-0.00112	-0.00438	-0.00727	-0.00931	-0.00947	-0.00797	-0.00675	-0.00661	-0.00702
JH.Eitersheim.1266_2022-04-07T11-46-57	Jurassic chert Central Swabian Jura		-0.00047	-0.00047	-0.00047	-0.00047	-0.00047	-0.00049	-0.00058	-0.0008	-0.00116	-0.00158	-0.0021	-0.00301	-0.00441	-0.00633	-0.00905	-0.01247	-0.01605	-0.01895	-0.02029	-0.01973	-0.01733	-0.01344	-0.00899	-0.00485	-0.00167	0.00019	0.00098	0.00117	0.00111	0.00128	0.00172	0.00217	0.00311	0.00515	0.00741	0.00804	0.00645	0.00344	-0.00014	-0.00397	-0.00794	-0.01109	-0.01204	-0.01094	-0.00936	-0.00853	-0.00843
JH.Blauberg.1336_2022-04-08T13-42-00	Jurassic chert Central Swabian Jura		-0.00035	-0.00035	-0.00035	-0.00035	-0.00035	-0.00048	-0.00067	-0.00091	-0.00122	-0.00162	-0.00216	-0.00295	-0.00411	-0.0058	-0.00831	-0.01173	-0.01546	-0.0186	-0.02028	-0.02002	-0.01792	-0.01432	-0.00984	-0.00548	-0.00219	-0.00028	0.0005	0.00077	0.00092	0.00103	0.00128	0.00177	0.00282	0.00479	0.00677	0.00707	0.00539	0.00252	-0.00087	-0.00435	-0.00759	-0.00993	-0.01037	-0.00907	-0.00762	-0.00707	-0.00731
JH.Heldenfingen.487_2021-09-29T10-57-19	Jurassic chert Central Swabian Jura		-0.00037	-0.00037	-0.00037	-0.00037	-0.00037	-0.0005	-0.00065	-0.00082	-0.0011	-0.0015	-0.00201	-0.00282	-0.00411	-0.00589	-0.00824	-0.0114	-0.015	-0.01818	-0.02019	-0.02031	-0.01845	-0.01516	-0.01092	-0.00642	-0.00273	-0.00023	0.00115	0.00154	0.00169	0.00199	0.00219	0.00249	0.00345	0.0054	0.00748	0.00805	0.0064	0.00314	-0.00077	-0.00487	-0.00884	-0.0118	-0.01252	-0.01127	-0.00962	-0.00834	-0.00763
JH.Preith.1245_2022-04-07T10-50-03	Jurassic chert Central Swabian Jura		-0.00051	-0.00051	-0.00051	-0.00051	-0.00051	-0.0006	-0.00074	-0.00095	-0.00127	-0.00174	-0.00234	-0.00319	-0.0045	-0.00639	-0.00903	-0.01244	-0.01617	-0.01928	-0.02089	-0.02054	-0.01837	-0.01484	-0.0105	-0.00609	-0.00252	-0.00036	0.00058	0.0009	0.00106	0.00121	0.00137	0.00174	0.00278	0.00493	0.00716	0.00764	0.00593	0.00287	-0.00078	-0.00457	-0.00812	-0.01067	-0.01115	-0.00987	-0.00847	-0.00776	-0.00763
JH.Hohlheim.320_2021-07-02T15-01-15	Jurassic chert Central Swabian Jura		-0.00069	-0.00069	-0.00069	-0.00069	-0.00069	-0.00081	-0.001	-0.00129	-0.00168	-0.00221	-0.00289	-0.00379	-0.00506	-0.00685	-0.00929	-0.01233	-0.01552	-0.01818	-0.01963	-0.01944	-0.01761	-0.01447	-0.01061	-0.00671	-0.00345	-0.00124	1e-05	0.00065	0.00103	0.00135	0.0017	0.00215	0.0031	0.005	0.00694	0.00721	0.00546	0.00253	-0.00093	-0.00456	-0.00798	-0.01047	-0.01095	-0.00963	-0.00818	-0.0074	-0.007
JH.BernstadtHeimersberg.963_2022-01-13T17-34-29	Jurassic chert Central Swabian Jura		-0.00055	-0.00055	-0.00055	-0.00055	-0.00055	-0.00063	-0.0007	-0.00076	-0.00089	-0.00136	-0.00209	-0.00285	-0.004	-0.00591	-0.00861	-0.01211	-0.01596	-0.01926	-0.02118	-0.0211	-0.01878	-0.01467	-0.00976	-0.00499	-0.00111	0.00118	0.00179	0.00176	0.00167	0.00142	0.00134	0.00159	0.0025	0.00477	0.00713	0.00738	0.00553	0.0026	-0.00105	-0.00469	-0.00788	-0.01026	-0.01075	-0.00939	-0.00788	-0.0074	-0.0077
JH.Blauberg.633_2021-11-12T10-15-38	Jurassic chert Central Swabian Jura		-0.00056	-0.00056	-0.00056	-0.00056	-0.00056	-0.00068	-0.00085	-0.00109	-0.0014	-0.00188	-0.00253	-0.00342	-0.00474	-0.00663	-0.00916	-0.01234	-0.01576	-0.01862	-0.02012	-0.01982	-0.01777	-0.01441	-0.01029	-0.00616	-0.00286	-0.00084	5e-05	0.00039	0.00063	0.0009	0.00123	0.00177	0.00288	0.00484	0.0067	0.00683	0.00502	0.00226	-0.00086	-0.00411	-0.00708	-0.00919	-0.0095	-0.00821	-0.00697	-0.00668	-0.00691
JH.Erkenbrechtsweiler.1452_2022-06-01T16-46-59	Jurassic chert Central Swabian Jura		-0.00041	-0.00041	-0.00041	-0.00041	-0.00041	-0.00049	-0.00069	-0.0009	-0.0012	-0.00172	-0.00246	-0.00333	-0.00441	-0.00608	-0.00876	-0.01245	-0.01645	-0.0198	-0.0217	-0.02151	-0.019	-0.01451	-0.00908	-0.00398	-8e-05	0.00216	0.0029	0.00266	0.00207	0.00168	0.00166	0.00195	0.00274	0.00444	0.00612	0.00613	0.00435	0.00168	-0.00121	-0.00392	-0.00626	-0.00782	-0.00773	-0.00637	-0.00538	-0.00547	-0.00628
JH.BallendorfWaldflucht.148_2021-06-30T11-25-09	Jurassic chert Central Swabian Jura		-0.00033	-0.00033	-0.00033	-0.00033	-0.00033	-0.00041	-0.00052	-0.00067	-0.00085	-0.0011	-0.00162	-0.00242	-0.00339	-0.00463	-0.00639	-0.00899	-0.01229	-0.01553	-0.01803	-0.01918	-0.01862	-0.01662	-0.01355	-0.00992	-0.00659	-0.0041	-0.00238	-0.00152	-0.00113	-0.00055	0.00033	0.00142	0.00292	0.00517	0.00741	0.00788	0.00593	0.00247	-0.00156	-0.00557	-0.00916	-0.0118	-0.01241	-0.011	-0.0094	-0.0085	-0.0077
JH.Moehren.374_2021-07-06T17-04-01	Jurassic chert Central Swabian Jura		-0.00085	-0.00085	-0.00085	-0.00085	-0.00085	-0.001	-0.00122	-0.00154	-0.00199	-0.00257	-0.00331	-0.0043	-0.00566	-0.00753	-0.01002	-0.01309	-0.01638	-0.01914	-0.02054	-0.02018	-0.01817	-0.01484	-0.01074	-0.00666	-0.00336	-0.00128	-0.0003	8e-05	0.00027	0.00042	0.00063	0.00105	0.00212	0.00423	0.00634	0.00665	0.00497	0.00226	-0.00083	-0.00404	-0.0071	-0.00925	-0.00937	-0.00789	-0.00656	-0.00614	-0.00619
JH.Ballendorf.712_2021-11-26T13-59-01	Jurassic chert Central Swabian Jura		-0.00063	-0.00063	-0.00063	-0.00063	-0.00063	-0.00068	-0.0008	-0.00108	-0.00149	-0.00193	-0.00252	-0.0034	-0.0047	-0.00648	-0.00882	-0.01167	-0.01471	-0.0172	-0.01845	-0.0182	-0.01651	-0.01368	-0.01023	-0.0069	-0.00425	-0.00249	-0.00152	-0.00107	-0.00084	-0.00055	-0.00013	0.00046	0.00161	0.00377	0.00604	0.00665	0.00504	0.00205	-0.00134	-0.00485	-0.00842	-0.0111	-0.01162	-0.0103	-0.00884	-0.00818	-0.00804
JH.Nonnenbuehl.1053_2022-01-27T18-18-16	Jurassic chert Central Swabian Jura		-0.0006	-0.0006	-0.0006	-0.0006	-0.0006	-0.0007	-0.00085	-0.00106	-0.0014	-0.00189	-0.00253	-0.00339	-0.00462	-0.00639	-0.00887	-0.012	-0.01533	-0.01809	-0.01956	-0.01929	-0.01735	-0.01411	-0.01015	-0.00629	-0.00327	-0.00137	-0.00042	0	0.00024	0.00046	0.00076	0.00126	0.00232	0.00444	0.00669	0.00718	0.00553	0.00261	-0.00097	-0.00476	-0.0084	-0.01113	-0.01167	-0.01026	-0.00877	-0.00813	-0.00796
Jurahornstein_Blauberg_Block2-unpatinated-22_2020-02-18T11-34-05	Jurassic chert Central Swabian Jura		-0.00058	-0.00058	-0.00058	-0.00058	-0.00058	-0.0007	-0.00087	-0.0011	-0.00145	-0.00194	-0.0026	-0.00349	-0.00473	-0.00652	-0.00905	-0.01233	-0.01592	-0.01896	-0.02065	-0.02053	-0.01859	-0.01514	-0.01077	-0.00636	-0.00278	-0.00048	0.00075	0.00135	0.0017	0.00202	0.00238	0.00292	0.00399	0.00584	0.00757	0.00758	0.00565	0.00268	-0.00063	-0.00397	-0.00701	-0.00902	-0.00909	-0.00762	-0.0062	-0.00563	-0.00561
JH.Tiecherstal.1363_2022-04-13T17-42-02	Jurassic chert Central Swabian Jura		-0.00038	-0.00038	-0.00038	-0.00038	-0.00038	-0.00043	-0.00052	-0.00066	-0.00096	-0.00141	-0.00195	-0.0027	-0.00383	-0.00556	-0.00813	-0.01147	-0.01522	-0.01872	-0.02095	-0.02122	-0.01951	-0.01607	-0.01164	-0.00713	-0.00325	-0.00062	0.00078	0.00138	0.00161	0.00174	0.002	0.00252	0.00364	0.00578	0.00771	0.00767	0.0056	0.00246	-0.00114	-0.0047	-0.00785	-0.00999	-0.00998	-0.00833	-0.00698	-0.00659	-0.0067
JH.Preith.1239_2022-04-07T10-35-39	Jurassic chert Central Swabian Jura		-0.00047	-0.00047	-0.00047	-0.00047	-0.00047	-0.00055	-0.00067	-0.00085	-0.00113	-0.00153	-0.00212	-0.00302	-0.00439	-0.00648	-0.00947	-0.0133	-0.01747	-0.02104	-0.02305	-0.0229	-0.02057	-0.01658	-0.01167	-0.00676	-0.00284	-0.00042	0.0007	0.00109	0.00129	0.00158	0.00193	0.00251	0.00386	0.00627	0.00857	0.00887	0.00682	0.0034	-0.00059	-0.00474	-0.00858	-0.01124	-0.01151	-0.00976	-0.00781	-0.00676	-0.00643
JH.BissingenLeitenhof.411_2021-07-06T19-12-59	Jurassic chert Central Swabian Jura		-0.00064	-0.00064	-0.00064	-0.00064	-0.00064	-0.00077	-0.00096	-0.00115	-0.00146	-0.00199	-0.00269	-0.00357	-0.00481	-0.00651	-0.00875	-0.01149	-0.01435	-0.01681	-0.01831	-0.01843	-0.01715	-0.01475	-0.01157	-0.00826	-0.00543	-0.00338	-0.00209	-0.0013	-0.00072	-0.00016	0.0004	0.00116	0.00243	0.00458	0.00675	0.00719	0.00544	0.00233	-0.00144	-0.00546	-0.00916	-0.0118	-0.01241	-0.0111	-0.00938	-0.00816	-0.0074
JH.Galgenberg.952_2022-01-13T16-59-49	Jurassic chert Central Swabian Jura		-0.00024	-0.00024	-0.00024	-0.00024	-0.00024	-0.00037	-0.0005	-0.00066	-0.00087	-0.00113	-0.0015	-0.0021	-0.00311	-0.00469	-0.00703	-0.01016	-0.01372	-0.01687	-0.0186	-0.01844	-0.01646	-0.01299	-0.00867	-0.00442	-0.00113	0.00076	0.00137	0.00131	0.00111	0.00104	0.00111	0.00146	0.00252	0.00449	0.0064	0.00669	0.0049	0.00193	-0.00144	-0.00506	-0.00849	-0.01074	-0.01104	-0.00983	-0.00859	-0.00818	-0.00845
JH.Blauberg.1337_2022-04-08T13-44-25	Jurassic chert Central Swabian Jura		-0.00047	-0.00047	-0.00047	-0.00047	-0.00047	-0.00065	-0.00083	-0.001	-0.00121	-0.00158	-0.00224	-0.00313	-0.00432	-0.00613	-0.00879	-0.01226	-0.01603	-0.01911	-0.02076	-0.0207	-0.01866	-0.01499	-0.01056	-0.00612	-0.00259	-0.00049	0.00048	0.00091	0.00114	0.00141	0.00176	0.00227	0.00339	0.00544	0.00744	0.00758	0.00567	0.00268	-0.00083	-0.00443	-0.00776	-0.0102	-0.01059	-0.00907	-0.0074	-0.00663	-0.00657
JH.Kagberg1.466_2021-09-29T09-50-54	Jurassic chert Central Swabian Jura		-0.00042	-0.00042	-0.00042	-0.00042	-0.00042	-0.00054	-0.00065	-0.00081	-0.00105	-0.00139	-0.00193	-0.00269	-0.00371	-0.00532	-0.00789	-0.01147	-0.01549	-0.01882	-0.02059	-0.02034	-0.01805	-0.01408	-0.00913	-0.00425	-0.00053	0.00156	0.00232	0.00216	0.00165	0.00133	0.0013	0.00156	0.00243	0.00433	0.00637	0.00673	0.00485	0.00182	-0.00129	-0.00448	-0.00763	-0.00991	-0.01019	-0.00874	-0.00757	-0.00762	-0.00795
JH.Schopf.1068_2022-01-27T18-57-30	Jurassic chert Central Swabian Jura		-0.00064	-0.00064	-0.00064	-0.00064	-0.00064	-0.00075	-0.00092	-0.00119	-0.00158	-0.00213	-0.00288	-0.00388	-0.00522	-0.00713	-0.00978	-0.01306	-0.01648	-0.0192	-0.02047	-0.01999	-0.01783	-0.01432	-0.0101	-0.00603	-0.00292	-0.00105	-0.00016	0.00022	0.00044	0.00064	0.00089	0.00139	0.00251	0.00464	0.00683	0.00727	0.00562	0.00273	-0.00069	-0.00427	-0.00767	-0.01008	-0.01039	-0.00894	-0.00746	-0.00687	-0.00688
JH.Muendling1.397_2021-07-06T18-35-27	Jurassic chert Central Swabian Jura		-0.00035	-0.00035	-0.00035	-0.00035	-0.00035	-0.00031	-0.00041	-0.00055	-0.00073	-0.00106	-0.00148	-0.00222	-0.00347	-0.00497	-0.0066	-0.00866	-0.0109	-0.01258	-0.01348	-0.01352	-0.01265	-0.01116	-0.00902	-0.00658	-0.00463	-0.0034	-0.0022	-0.0011	-0.00042	0.00027	0.00102	0.00173	0.00269	0.0042	0.00565	0.00584	0.00443	0.00186	-0.00122	-0.0045	-0.00782	-0.01019	-0.01063	-0.00957	-0.00846	-0.00771	-0.00718
JH.Preith.1249_2022-04-07T11-00-30	Jurassic chert Central Swabian Jura		-0.00048	-0.00048	-0.00048	-0.00048	-0.00048	-0.00057	-0.00072	-0.00094	-0.00126	-0.00177	-0.00247	-0.00342	-0.0048	-0.00679	-0.00954	-0.01309	-0.01705	-0.02039	-0.02215	-0.02182	-0.01943	-0.01547	-0.01065	-0.00583	-0.00199	0.00022	0.00109	0.00123	0.00115	0.00114	0.00128	0.00172	0.00289	0.00513	0.00738	0.00775	0.00587	0.00273	-0.00082	-0.00445	-0.00786	-0.01026	-0.01049	-0.00888	-0.0074	-0.00695	-0.00711
JH.Erkenbrechtsweiler.1457_2022-06-01T16-58-23	Jurassic chert Central Swabian Jura		-0.00033	-0.00033	-0.00033	-0.00033	-0.00033	-0.00047	-0.00063	-0.0007	-0.00084	-0.0012	-0.0019	-0.00283	-0.0038	-0.00526	-0.00793	-0.01171	-0.01569	-0.01893	-0.02075	-0.02052	-0.01821	-0.01412	-0.00897	-0.00397	-0.00036	0.00159	0.00229	0.00213	0.00189	0.00176	0.00155	0.00154	0.00223	0.00391	0.00568	0.00583	0.00405	0.0015	-0.00142	-0.00455	-0.00718	-0.00872	-0.00851	-0.00699	-0.00607	-0.00645	-0.00729
JH.Osterstetten.497_2021-09-29T11-51-12	Jurassic chert Central Swabian Jura		-0.00021	-0.00021	-0.00021	-0.00021	-0.00021	-0.00019	-0.00022	-0.00045	-0.00074	-0.00104	-0.00151	-0.00226	-0.00342	-0.00508	-0.00735	-0.01047	-0.01434	-0.01809	-0.02035	-0.02061	-0.01915	-0.0163	-0.01216	-0.00743	-0.00331	-0.00061	0.0004	0.00065	0.00093	0.00099	0.0009	0.00124	0.00239	0.00481	0.00746	0.00782	0.00565	0.00254	-0.00118	-0.00517	-0.00882	-0.01143	-0.01186	-0.01038	-0.00919	-0.00928	-0.00944
JH.Asch.32_2021-06-28T11-42-46	Jurassic chert Central Swabian Jura		-0.00043	-0.00043	-0.00043	-0.00043	-0.00043	-0.00051	-0.00061	-0.00074	-0.00095	-0.00133	-0.00187	-0.00258	-0.00366	-0.00534	-0.00777	-0.01097	-0.01445	-0.01749	-0.01938	-0.01953	-0.01792	-0.01487	-0.01084	-0.00654	-0.00297	-0.00057	0.00073	0.00127	0.0015	0.00162	0.00173	0.00207	0.00308	0.00509	0.0071	0.00728	0.00534	0.00218	-0.00143	-0.00503	-0.00831	-0.01053	-0.01062	-0.00891	-0.00721	-0.0065	-0.00648
JH.Muendling1.398_2021-07-06T18-37-48	Jurassic chert Central Swabian Jura		-0.00056	-0.00056	-0.00056	-0.00056	-0.00056	-0.00057	-0.00061	-0.00078	-0.0011	-0.0016	-0.00224	-0.00313	-0.00439	-0.00607	-0.00839	-0.01149	-0.01491	-0.01788	-0.01973	-0.01991	-0.01822	-0.01517	-0.01129	-0.00718	-0.00378	-0.00138	8e-05	0.00075	0.00102	0.00136	0.00179	0.00236	0.00347	0.00532	0.00722	0.00762	0.00596	0.00292	-0.00073	-0.00451	-0.00788	-0.01008	-0.01043	-0.00917	-0.00778	-0.00725	-0.0072
JH.Hilberhof14_2021-06-25T15-49-45	Jurassic chert Central Swabian Jura		-0.00057	-0.00057	-0.00057	-0.00057	-0.00057	-0.00064	-0.00082	-0.00111	-0.00149	-0.00197	-0.00257	-0.00335	-0.00448	-0.00613	-0.00837	-0.01118	-0.01424	-0.01693	-0.01853	-0.01849	-0.01679	-0.01389	-0.01035	-0.00674	-0.00371	-0.00176	-0.00075	-0.00024	9e-05	0.00043	0.00078	0.00122	0.00223	0.0042	0.00613	0.00643	0.00489	0.00222	-0.00105	-0.0045	-0.00783	-0.01032	-0.01081	-0.00965	-0.00843	-0.00777	-0.00743
JH.Ochsenfeld.350_2021-07-02T16-57-36	Jurassic chert Central Swabian Jura		-0.00043	-0.00043	-0.00043	-0.00043	-0.00043	-0.00054	-0.00075	-0.00094	-0.00112	-0.00146	-0.00201	-0.00278	-0.00392	-0.00562	-0.00815	-0.01161	-0.01565	-0.01945	-0.02175	-0.02181	-0.01965	-0.01567	-0.01064	-0.00545	-0.0011	0.0015	0.00236	0.00235	0.00218	0.002	0.00201	0.00232	0.00335	0.0054	0.00723	0.00716	0.00504	0.00182	-0.00147	-0.00443	-0.00707	-0.00873	-0.00847	-0.0068	-0.00536	-0.00495	-0.0053
JH.Ballendorf.713_2021-11-26T14-01-04	Jurassic chert Central Swabian Jura		-0.00075	-0.00075	-0.00075	-0.00075	-0.00075	-0.00086	-0.00103	-0.0013	-0.0017	-0.00225	-0.00296	-0.00391	-0.00525	-0.00711	-0.00958	-0.01253	-0.01555	-0.01805	-0.01935	-0.01901	-0.01709	-0.01399	-0.01029	-0.00671	-0.00389	-0.00205	-0.0011	-0.00068	-0.00037	0	0.00041	0.00091	0.00201	0.00419	0.00643	0.00683	0.00507	0.0022	-0.00117	-0.00478	-0.00827	-0.01079	-0.01118	-0.00973	-0.00832	-0.00775	-0.00756
JH.Herbrechtingen.722_2021-11-26T14-35-12	Jurassic chert Central Swabian Jura		-0.00062	-0.00062	-0.00062	-0.00062	-0.00062	-0.00078	-0.00102	-0.00132	-0.00168	-0.00214	-0.00276	-0.00365	-0.00496	-0.00675	-0.00913	-0.01204	-0.01503	-0.01738	-0.01847	-0.01805	-0.01625	-0.01338	-0.0099	-0.00651	-0.00386	-0.00218	-0.00128	-0.00082	-0.00049	-0.00011	0.00034	0.00091	0.00196	0.00401	0.0062	0.00674	0.00514	0.00228	-0.00108	-0.00465	-0.00819	-0.01091	-0.01155	-0.01032	-0.00891	-0.00825	-0.00802
JH.Dollnstein.1309_2022-04-07T15-56-24	Jurassic chert Central Swabian Jura		-0.00055	-0.00055	-0.00055	-0.00055	-0.00055	-0.00072	-0.00093	-0.00118	-0.00151	-0.00197	-0.00262	-0.00355	-0.00489	-0.00682	-0.00952	-0.01297	-0.01667	-0.01972	-0.02124	-0.02076	-0.0184	-0.01463	-0.01016	-0.00577	-0.00227	-0.00019	0.00059	0.00074	0.00081	0.00093	0.00112	0.00148	0.0025	0.00462	0.00671	0.00686	0.00497	0.00219	-0.00092	-0.00413	-0.00711	-0.0091	-0.00908	-0.00755	-0.00634	-0.00619	-0.00653
Jurahornstein_Blauberg_Block2-unpatinated-18_2020-02-18T11-29-30	Jurassic chert Central Swabian Jura		-0.00067	-0.00067	-0.00067	-0.00067	-0.00067	-0.00079	-0.00098	-0.00124	-0.00162	-0.00215	-0.00284	-0.00377	-0.00507	-0.00691	-0.00945	-0.01265	-0.01606	-0.01885	-0.02029	-0.02	-0.018	-0.01466	-0.01058	-0.00655	-0.00338	-0.00141	-0.0004	6e-05	0.00032	0.0006	0.00094	0.00145	0.00257	0.00463	0.00666	0.00696	0.00523	0.00237	-0.00093	-0.00438	-0.00764	-0.00991	-0.01018	-0.00879	-0.00741	-0.00688	-0.00685
JH.Blauberg.1331_2022-04-08T13-28-16	Jurassic chert Central Swabian Jura		-0.00043	-0.00043	-0.00043	-0.00043	-0.00043	-0.00052	-0.00062	-0.00084	-0.00113	-0.00147	-0.00198	-0.00282	-0.00407	-0.00591	-0.0085	-0.01191	-0.01578	-0.01914	-0.02093	-0.02077	-0.01874	-0.01508	-0.01048	-0.0059	-0.00221	1e-05	0.00087	0.00107	0.00111	0.00119	0.00142	0.00184	0.00287	0.00499	0.00716	0.00754	0.00563	0.00242	-0.00111	-0.00464	-0.00801	-0.0105	-0.01094	-0.00947	-0.00785	-0.00732	-0.00762
JH.Herdtlinsweiler.62_2021-06-28T14-34-03	Jurassic chert Central Swabian Jura		-0.00022	-0.00022	-0.00022	-0.00022	-0.00022	-0.00048	-0.00075	-0.00105	-0.00139	-0.00168	-0.00206	-0.0028	-0.0039	-0.00558	-0.00828	-0.01201	-0.01624	-0.02018	-0.02279	-0.0233	-0.02162	-0.0181	-0.01307	-0.00738	-0.00234	0.00138	0.00364	0.00467	0.00512	0.00511	0.00443	0.0036	0.00371	0.005	0.00615	0.00561	0.00337	0.00058	-0.00218	-0.00485	-0.00729	-0.00871	-0.00834	-0.00677	-0.00556	-0.00541	-0.00566
JH.Meilenhofen.331_2021-07-02T15-43-40	Jurassic chert Central Swabian Jura		-0.00015	-0.00015	-0.00015	-0.00015	-0.00015	-0.00021	-0.00032	-0.00041	-0.00052	-0.00071	-0.00089	-0.00123	-0.00189	-0.0028	-0.00405	-0.00594	-0.00838	-0.0107	-0.01218	-0.01254	-0.01165	-0.00965	-0.00666	-0.00318	-0.00022	0.00169	0.00283	0.00335	0.00328	0.00305	0.00287	0.00295	0.00354	0.00479	0.00595	0.00593	0.00426	0.00156	-0.00154	-0.00457	-0.00724	-0.00947	-0.00997	-0.00864	-0.00739	-0.00707	-0.00719
JH.BlaubeurenBlauberg.224_2021-06-30T17-22-20	Jurassic chert Central Swabian Jura		-0.0004	-0.0004	-0.0004	-0.0004	-0.0004	-0.00047	-0.00056	-0.00063	-0.00093	-0.00135	-0.00178	-0.00243	-0.0034	-0.00479	-0.00675	-0.0094	-0.0126	-0.01578	-0.01804	-0.01875	-0.01769	-0.01513	-0.01179	-0.00811	-0.00466	-0.0023	-0.00108	-0.00053	-9e-05	0.00052	0.00112	0.00159	0.00238	0.00437	0.00652	0.00676	0.00477	0.00176	-0.00157	-0.00508	-0.00866	-0.01158	-0.01223	-0.01083	-0.00918	-0.00827	-0.00784
JH.KoenigsbronnWollenberg.67_2021-06-28T14-49-33	Jurassic chert Central Swabian Jura		-0.00036	-0.00036	-0.00036	-0.00036	-0.00036	-0.00051	-0.00075	-0.00093	-0.00114	-0.00161	-0.00224	-0.00303	-0.00422	-0.00588	-0.00804	-0.01099	-0.0143	-0.01711	-0.01889	-0.01923	-0.01783	-0.01512	-0.01161	-0.00772	-0.0045	-0.00254	-0.00139	-0.00074	-0.0001	0.00062	0.0013	0.00212	0.00352	0.00582	0.00803	0.00836	0.00634	0.00322	-0.00034	-0.00432	-0.00811	-0.01078	-0.01101	-0.00939	-0.00785	-0.00707	-0.00652
JH.Dollnstein.1194_2022-04-05T16-29-52	Jurassic chert Central Swabian Jura		-0.00087	-0.00087	-0.00087	-0.00087	-0.00087	-0.00103	-0.00125	-0.00155	-0.00199	-0.00258	-0.00336	-0.00438	-0.0058	-0.00774	-0.01035	-0.01358	-0.01702	-0.01978	-0.02103	-0.02039	-0.01796	-0.01417	-0.00971	-0.00542	-0.00212	-0.00023	0.00049	0.00059	0.0005	0.00046	0.00057	0.00092	0.00191	0.00396	0.00604	0.00637	0.00477	0.00219	-0.00071	-0.00371	-0.00657	-0.00856	-0.00863	-0.00721	-0.00607	-0.00593	-0.0063
JH.Moehren1.377_2021-07-06T17-13-47	Jurassic chert Central Swabian Jura		-0.00045	-0.00045	-0.00045	-0.00045	-0.00045	-0.00056	-0.00069	-0.00088	-0.00117	-0.00163	-0.00223	-0.00294	-0.00396	-0.00563	-0.00811	-0.01124	-0.01469	-0.01781	-0.01967	-0.01974	-0.01785	-0.01431	-0.01002	-0.00602	-0.00282	-0.00064	0.00046	0.00078	0.00057	0.0004	0.00073	0.00132	0.00229	0.00408	0.00593	0.00629	0.0048	0.00205	-0.00123	-0.00458	-0.00793	-0.01031	-0.01056	-0.00938	-0.00856	-0.00847	-0.00853
Jurahornstein_Blauberg_Block2-unpatinated-1_2020-02-18T11-09-00	Jurassic chert Central Swabian Jura		-0.00059	-0.00059	-0.00059	-0.00059	-0.00059	-0.00071	-0.00089	-0.00112	-0.00147	-0.00195	-0.00262	-0.0035	-0.00472	-0.00648	-0.00894	-0.01208	-0.01546	-0.01822	-0.01966	-0.01941	-0.01751	-0.01426	-0.01029	-0.00637	-0.00329	-0.00139	-0.00043	3e-05	0.00032	0.00065	0.00105	0.00161	0.00272	0.00469	0.0066	0.00685	0.00514	0.00235	-0.00086	-0.00415	-0.00721	-0.0093	-0.00947	-0.00808	-0.00675	-0.00628	-0.00637
JH.Wittislingen.263_2021-07-01T11-09-57	Jurassic chert Central Swabian Jura		-0.00078	-0.00078	-0.00078	-0.00078	-0.00078	-0.00087	-0.00103	-0.00132	-0.00172	-0.00221	-0.0029	-0.00385	-0.00516	-0.00696	-0.00933	-0.01223	-0.01536	-0.018	-0.01937	-0.0192	-0.01751	-0.01455	-0.01082	-0.00706	-0.00394	-0.00185	-0.00069	-0.0001	0.00025	0.00055	0.00084	0.00128	0.00228	0.00427	0.00643	0.00691	0.00525	0.0023	-0.00112	-0.00468	-0.00811	-0.01065	-0.01117	-0.00981	-0.00826	-0.00742	-0.00709
JH.Preith.1291_2022-04-07T14-19-04	Jurassic chert Central Swabian Jura		-0.00046	-0.00046	-0.00046	-0.00046	-0.00046	-0.00058	-0.00071	-0.00089	-0.00114	-0.00143	-0.00193	-0.0028	-0.00406	-0.00585	-0.00856	-0.01224	-0.01617	-0.01937	-0.02099	-0.02051	-0.018	-0.01394	-0.00892	-0.00409	-0.00067	0.0012	0.00188	0.00171	0.00137	0.00124	0.00115	0.00132	0.00227	0.00428	0.00636	0.00674	0.00499	0.00219	-0.00084	-0.00411	-0.00734	-0.00957	-0.00977	-0.00842	-0.00733	-0.00735	-0.00805
JH.Kagberg.454_2021-09-28T14-43-17	Jurassic chert Central Swabian Jura		-0.00051	-0.00051	-0.00051	-0.00051	-0.00051	-0.00062	-0.00079	-0.00102	-0.00137	-0.00185	-0.00245	-0.00327	-0.00445	-0.00609	-0.00838	-0.01138	-0.01465	-0.01736	-0.0188	-0.01856	-0.01669	-0.0136	-0.00981	-0.006	-0.00296	-0.00109	-0.00019	0.00023	0.00047	0.00069	0.00101	0.00146	0.00245	0.00443	0.0064	0.0067	0.00502	0.00225	-0.00106	-0.00459	-0.00797	-0.01036	-0.01069	-0.0094	-0.00811	-0.00749	-0.00725
JH.Blauberg.624_2021-11-12T09-45-38	Jurassic chert Central Swabian Jura		-0.00044	-0.00044	-0.00044	-0.00044	-0.00044	-0.00056	-0.00069	-0.00081	-0.00105	-0.00149	-0.00211	-0.00295	-0.00416	-0.00595	-0.00855	-0.01193	-0.01568	-0.0189	-0.02077	-0.02071	-0.01864	-0.01502	-0.0105	-0.00591	-0.00236	-0.00023	0.00084	0.00122	0.00137	0.00159	0.00176	0.00209	0.00309	0.00495	0.0068	0.00708	0.00539	0.00254	-0.00088	-0.00449	-0.00796	-0.01051	-0.01103	-0.0098	-0.0085	-0.00795	-0.00781
JH.BallendorfRotensohl.242_2021-06-30T18-19-37	Jurassic chert Central Swabian Jura		-0.00078	-0.00078	-0.00078	-0.00078	-0.00078	-0.00093	-0.00086	-0.00084	-0.00106	-0.00151	-0.00191	-0.00253	-0.00378	-0.00564	-0.00801	-0.01074	-0.01362	-0.01617	-0.01767	-0.01744	-0.01545	-0.01262	-0.00967	-0.00696	-0.00464	-0.00278	-0.00161	-0.00113	-0.00089	-0.0002	0.00095	0.00191	0.00271	0.00418	0.0061	0.00682	0.00526	0.0022	-0.00127	-0.00455	-0.00748	-0.00968	-0.01005	-0.00869	-0.00705	-0.00645	-0.00653
JH.OellingenBW.137_2021-06-30T10-20-12	Jurassic chert Central Swabian Jura		-8e-05	-8e-05	-8e-05	-8e-05	-8e-05	-0.00023	-0.00039	-0.0005	-0.00074	-0.00113	-0.00154	-0.00202	-0.00288	-0.00434	-0.00642	-0.00916	-0.01237	-0.01547	-0.01752	-0.018	-0.01698	-0.01456	-0.01112	-0.00743	-0.00424	-0.00199	-0.00075	0	0.00062	0.00115	0.00165	0.00213	0.00295	0.00444	0.00579	0.0056	0.00357	0.00068	-0.00231	-0.00551	-0.00878	-0.01111	-0.01157	-0.01054	-0.00936	-0.00872	-0.00807
JH.Blauberg.613_2021-11-03T18-28-09	Jurassic chert Central Swabian Jura		-0.0005	-0.0005	-0.0005	-0.0005	-0.0005	-0.00055	-0.00061	-0.00085	-0.00117	-0.00154	-0.00204	-0.00273	-0.00383	-0.00544	-0.00756	-0.01025	-0.01349	-0.01656	-0.01838	-0.01847	-0.01679	-0.01374	-0.01008	-0.00635	-0.00317	-0.0012	-0.00033	-0.00018	-0.00016	9e-05	0.00068	0.00144	0.00268	0.00479	0.0067	0.00695	0.00514	0.00211	-0.00143	-0.00503	-0.00828	-0.01044	-0.01042	-0.0088	-0.00743	-0.00688	-0.00669
JH.Ochsenfeld.1298_2022-04-07T15-26-40	Jurassic chert Central Swabian Jura		-0.00049	-0.00049	-0.00049	-0.00049	-0.00049	-0.00061	-0.00075	-0.00098	-0.0013	-0.00171	-0.00225	-0.00306	-0.00431	-0.00612	-0.00886	-0.01269	-0.01691	-0.02051	-0.02247	-0.02204	-0.01941	-0.015	-0.00954	-0.00437	-0.00062	0.0015	0.0022	0.00202	0.00172	0.00147	0.00144	0.00179	0.00274	0.00461	0.00641	0.00644	0.00454	0.00185	-0.00103	-0.00396	-0.00664	-0.00833	-0.00805	-0.00651	-0.00552	-0.00564	-0.00628
Jurahornstein_Blauber_Block1-unpatinated-1_2020-02-18T10-38-55	Jurassic chert Central Swabian Jura		-0.0006	-0.0006	-0.0006	-0.0006	-0.0006	-0.00073	-0.00092	-0.00118	-0.00155	-0.00206	-0.00275	-0.00366	-0.0049	-0.00664	-0.0091	-0.01228	-0.01572	-0.0186	-0.02014	-0.01996	-0.01808	-0.01476	-0.01062	-0.00652	-0.00325	-0.00121	-0.00019	0.00026	0.00051	0.00075	0.00109	0.0016	0.00268	0.0047	0.00674	0.00705	0.00533	0.00246	-0.00086	-0.00431	-0.00758	-0.0099	-0.01023	-0.00887	-0.00753	-0.00704	-0.00706
JH.BlaubeurenBlauberg.223_2021-06-30T17-19-25	Jurassic chert Central Swabian Jura		-0.00039	-0.00039	-0.00039	-0.00039	-0.00039	-0.00038	-0.00052	-0.00075	-0.00106	-0.00144	-0.00197	-0.00286	-0.00398	-0.00542	-0.00756	-0.01056	-0.01416	-0.01745	-0.01929	-0.01933	-0.01777	-0.01465	-0.01041	-0.0062	-0.00274	-0.00061	0.00022	0.00069	0.00111	0.00134	0.00151	0.00189	0.00294	0.00486	0.00653	0.00645	0.0047	0.00191	-0.0014	-0.00471	-0.00778	-0.00979	-0.00995	-0.0088	-0.00753	-0.00692	-0.00691
JH.Bopfingen.1036_2022-01-21T16-24-56	Jurassic chert Central Swabian Jura		-0.00038	-0.00038	-0.00038	-0.00038	-0.00038	-0.00052	-0.0006	-0.0007	-0.00093	-0.00129	-0.00173	-0.00239	-0.0035	-0.00515	-0.00752	-0.0109	-0.01484	-0.01839	-0.02062	-0.02065	-0.01851	-0.015	-0.01061	-0.00603	-0.00233	5e-05	0.00097	0.00091	0.00108	0.00161	0.00187	0.00221	0.00335	0.00544	0.00738	0.00735	0.00532	0.00257	-0.00045	-0.00365	-0.00651	-0.00823	-0.00803	-0.00643	-0.00498	-0.00426	-0.00409
JH.Eitersheim.1263_2022-04-07T11-36-59	Jurassic chert Central Swabian Jura		-0.0004	-0.0004	-0.0004	-0.0004	-0.0004	-0.00049	-0.00065	-0.00086	-0.00118	-0.0017	-0.00239	-0.0033	-0.00464	-0.00664	-0.00937	-0.01293	-0.01683	-0.02002	-0.02162	-0.02111	-0.01856	-0.01441	-0.00936	-0.00451	-0.0009	0.00127	0.00223	0.00245	0.00244	0.00237	0.00236	0.00275	0.00366	0.00528	0.00713	0.00762	0.00603	0.00309	-0.00043	-0.00423	-0.00792	-0.01059	-0.01122	-0.00999	-0.00844	-0.00774	-0.0077
JH.Nonnenbuehl.1067_2022-01-27T18-52-20	Jurassic chert Central Swabian Jura		-0.00042	-0.00042	-0.00042	-0.00042	-0.00042	-0.00055	-0.00073	-0.00093	-0.00114	-0.00152	-0.00209	-0.00286	-0.00401	-0.00591	-0.00895	-0.01316	-0.0178	-0.02176	-0.02401	-0.02382	-0.02112	-0.01644	-0.01071	-0.00529	-0.00116	0.0014	0.00244	0.00249	0.00226	0.00218	0.0023	0.00268	0.00367	0.00588	0.00829	0.0088	0.00687	0.00361	-0.00014	-0.00402	-0.00778	-0.01044	-0.01052	-0.00851	-0.00654	-0.00582	-0.00576
JH.Osterstetten.496_2021-09-29T11-29-44	Jurassic chert Central Swabian Jura		-0.00057	-0.00057	-0.00057	-0.00057	-0.00057	-0.00068	-0.00072	-0.00078	-0.00089	-0.00119	-0.00181	-0.00271	-0.00375	-0.00529	-0.0077	-0.01106	-0.01481	-0.01786	-0.01969	-0.01996	-0.01875	-0.01608	-0.01179	-0.00678	-0.0029	-0.00052	0.00114	0.00188	0.0022	0.00218	0.00132	0.00132	0.00315	0.00519	0.00628	0.00594	0.00443	0.00215	-0.0012	-0.00556	-0.00883	-0.0098	-0.00951	-0.00886	-0.00848	-0.00819	-0.0075
JH.Muendling.290_2021-07-01T15-59-22	Jurassic chert Central Swabian Jura		-0.00056	-0.00056	-0.00056	-0.00056	-0.00056	-0.00068	-0.00086	-0.00112	-0.00148	-0.00197	-0.00261	-0.00346	-0.00469	-0.00637	-0.00861	-0.0115	-0.01467	-0.0174	-0.01897	-0.01892	-0.01726	-0.01437	-0.0107	-0.00681	-0.00359	-0.00151	-0.00044	9e-05	0.00044	0.0007	0.00091	0.00124	0.00225	0.00435	0.0065	0.00695	0.00534	0.00251	-0.00096	-0.00471	-0.00832	-0.01101	-0.01158	-0.01025	-0.0087	-0.00785	-0.00742
JH.HoheBeet.943_2022-01-13T16-29-41	Jurassic chert Central Swabian Jura		-0.00032	-0.00032	-0.00032	-0.00032	-0.00032	-0.00037	-0.00046	-0.00067	-0.00096	-0.0013	-0.00173	-0.00235	-0.00342	-0.00511	-0.0075	-0.01072	-0.01442	-0.01758	-0.01922	-0.01901	-0.017	-0.01351	-0.00919	-0.00494	-0.00166	0.0002	0.00085	0.00096	0.00093	0.00087	0.00095	0.0014	0.00242	0.00445	0.00666	0.0071	0.00533	0.00235	-0.00121	-0.00503	-0.00859	-0.01113	-0.01169	-0.01053	-0.00924	-0.00859	-0.00837
JH.Eitersheim.1275_2022-04-07T12-10-57	Jurassic chert Central Swabian Jura		-0.00048	-0.00048	-0.00048	-0.00048	-0.00048	-0.00061	-0.00079	-0.00103	-0.0013	-0.00174	-0.00246	-0.00339	-0.00467	-0.00661	-0.0094	-0.01302	-0.01693	-0.02005	-0.02158	-0.02105	-0.01831	-0.01396	-0.00901	-0.0044	-0.00096	0.00091	0.00145	0.00131	0.00093	0.00084	0.00112	0.00157	0.0027	0.00503	0.00742	0.00786	0.00614	0.00313	-0.00057	-0.0045	-0.00832	-0.01098	-0.01134	-0.00997	-0.00874	-0.00836	-0.00832
JH.BernstadtHeimersberg.964_2022-01-13T17-36-37	Jurassic chert Central Swabian Jura		-0.00038	-0.00038	-0.00038	-0.00038	-0.00038	-0.00042	-0.00047	-0.00062	-0.00103	-0.00166	-0.00231	-0.00307	-0.00435	-0.00645	-0.00921	-0.01281	-0.01686	-0.02021	-0.02208	-0.02169	-0.01874	-0.01418	-0.00914	-0.0041	-6e-05	0.00225	0.00336	0.00348	0.00302	0.00259	0.00219	0.00189	0.00237	0.00444	0.00676	0.00725	0.00568	0.00302	-0.00033	-0.00425	-0.00811	-0.01075	-0.0108	-0.0092	-0.00798	-0.00726	-0.00696
JH.Bernstadt.1349_2022-04-13T16-54-47	Jurassic chert Central Swabian Jura		-0.00042	-0.00042	-0.00042	-0.00042	-0.00042	-0.00051	-0.00063	-0.00081	-0.00108	-0.00146	-0.00195	-0.00264	-0.00368	-0.00522	-0.00743	-0.01028	-0.01342	-0.01616	-0.01778	-0.01778	-0.01618	-0.01332	-0.0097	-0.00602	-0.00305	-0.0012	-0.00031	-2e-05	0.00013	0.0004	0.00076	0.00137	0.00258	0.00461	0.00655	0.0069	0.00531	0.0026	-0.00054	-0.00383	-0.00684	-0.00884	-0.00894	-0.00745	-0.00598	-0.0054	-0.00547
JH.BallendorfWaldflucht.153_2021-06-30T11-42-35	Jurassic chert Central Swabian Jura		-0.00037	-0.00037	-0.00037	-0.00037	-0.00037	-0.00051	-0.00067	-0.0009	-0.00123	-0.00166	-0.00214	-0.00278	-0.00373	-0.00518	-0.00724	-0.00997	-0.01319	-0.01618	-0.01809	-0.0185	-0.01739	-0.01492	-0.01142	-0.00763	-0.00433	-0.00198	-0.0006	8e-05	0.00038	0.00054	0.00073	0.00114	0.00212	0.00395	0.00578	0.006	0.00426	0.00141	-0.00177	-0.005	-0.00806	-0.01025	-0.01059	-0.00944	-0.00829	-0.00776	-0.0075
JH.Hohenstadt10_2021-06-25T15-29-20	Jurassic chert Central Swabian Jura		-0.00049	-0.00049	-0.00049	-0.00049	-0.00049	-0.00063	-0.00078	-0.00091	-0.00117	-0.0016	-0.00221	-0.00308	-0.00424	-0.00595	-0.00844	-0.01159	-0.01507	-0.01816	-0.01989	-0.01988	-0.01818	-0.01496	-0.01081	-0.00647	-0.00283	-0.00055	0.00057	0.00126	0.00171	0.0019	0.00208	0.00249	0.00358	0.00553	0.00726	0.00721	0.00525	0.00225	-0.00122	-0.00474	-0.0078	-0.00975	-0.00981	-0.00831	-0.00686	-0.00632	-0.00641
JH.BallendorfbeimStadel.216_2021-06-30T16-55-14	Jurassic chert Central Swabian Jura		-0.00054	-0.00054	-0.00054	-0.00054	-0.00054	-0.00055	-0.00054	-0.0007	-0.00106	-0.00157	-0.00227	-0.00324	-0.00458	-0.00655	-0.0093	-0.01255	-0.01591	-0.01888	-0.02059	-0.02043	-0.01837	-0.01485	-0.01061	-0.00641	-0.00276	-0.00016	0.0012	0.00179	0.00206	0.00206	0.00187	0.00184	0.00238	0.00368	0.005	0.00502	0.00367	0.00158	-0.00084	-0.00332	-0.00539	-0.00674	-0.00681	-0.00562	-0.00458	-0.0044	-0.00469
Jurahornstein_Blauberg_Block2-unpatinated-30_2020-02-18T11-42-25	Jurassic chert Central Swabian Jura		-0.0005	-0.0005	-0.0005	-0.0005	-0.0005	-0.00061	-0.00077	-0.001	-0.00135	-0.00183	-0.00247	-0.00332	-0.00454	-0.00636	-0.00894	-0.01227	-0.01589	-0.01894	-0.02062	-0.02049	-0.01856	-0.01516	-0.01094	-0.00674	-0.00339	-0.00129	-0.00024	0.00022	0.00051	0.00081	0.00119	0.00177	0.00292	0.00503	0.00713	0.0074	0.00551	0.00246	-0.00103	-0.00463	-0.00801	-0.01039	-0.01069	-0.00924	-0.0078	-0.00725	-0.0072
JH.Blauberg.619_2021-11-12T09-29-17	Jurassic chert Central Swabian Jura		-0.00065	-0.00065	-0.00065	-0.00065	-0.00065	-0.00078	-0.00092	-0.00113	-0.00149	-0.00196	-0.00259	-0.00352	-0.00478	-0.0065	-0.00892	-0.01206	-0.01549	-0.01833	-0.01977	-0.01951	-0.01763	-0.01435	-0.01025	-0.00616	-0.00293	-0.001	-9e-05	0.00034	0.00058	0.00075	0.001	0.00144	0.00242	0.00442	0.00646	0.00682	0.00524	0.00249	-0.00081	-0.00425	-0.0075	-0.00984	-0.01019	-0.00883	-0.00746	-0.00693	-0.00692
JH.Herbrechtingen.733_2021-11-26T15-17-18	Jurassic chert Central Swabian Jura		-0.00042	-0.00042	-0.00042	-0.00042	-0.00042	-0.00061	-0.00086	-0.00111	-0.0014	-0.0019	-0.0027	-0.00364	-0.00495	-0.00713	-0.01032	-0.01448	-0.01904	-0.02256	-0.0241	-0.02346	-0.02052	-0.01577	-0.01015	-0.00476	-0.00076	0.00143	0.00229	0.00234	0.00212	0.0021	0.00217	0.00248	0.00359	0.00573	0.00791	0.00813	0.00594	0.00271	-0.0007	-0.00432	-0.00786	-0.01029	-0.01051	-0.00899	-0.0077	-0.00756	-0.00778
JH.Oberreute21_2021-06-25T16-23-09	Jurassic chert Central Swabian Jura		-0.0007	-0.0007	-0.0007	-0.0007	-0.0007	-0.00081	-0.00102	-0.00129	-0.00169	-0.00222	-0.00284	-0.00369	-0.00488	-0.00664	-0.00914	-0.01227	-0.01558	-0.01839	-0.0199	-0.01962	-0.01764	-0.01435	-0.01032	-0.00633	-0.00311	-0.00106	-0.0001	0.00024	0.00039	0.00053	0.00068	0.00102	0.00201	0.004	0.00603	0.00638	0.00474	0.00204	-0.00105	-0.00434	-0.00746	-0.00964	-0.00997	-0.00866	-0.00739	-0.00698	-0.00703
Jurahornstein_Blauber_Block1-unpatinated-11_2020-02-18T10-52-58	Jurassic chert Central Swabian Jura		-0.00058	-0.00058	-0.00058	-0.00058	-0.00058	-0.0007	-0.00089	-0.00114	-0.0015	-0.00199	-0.00265	-0.00354	-0.00478	-0.00652	-0.00897	-0.01214	-0.01558	-0.01844	-0.01997	-0.01977	-0.01785	-0.01453	-0.01042	-0.00633	-0.00308	-0.00106	-7e-05	0.00034	0.00056	0.00078	0.00108	0.00155	0.00259	0.00457	0.00656	0.00684	0.00509	0.00225	-0.00103	-0.00442	-0.00761	-0.00985	-0.01011	-0.00871	-0.00735	-0.00685	-0.00687
JH.Preith.1284_2022-04-07T13-56-33	Jurassic chert Central Swabian Jura		-0.00045	-0.00045	-0.00045	-0.00045	-0.00045	-0.00055	-0.00071	-0.00097	-0.00128	-0.00169	-0.00227	-0.00309	-0.00438	-0.00637	-0.00923	-0.01304	-0.01741	-0.02112	-0.02311	-0.02286	-0.02028	-0.01583	-0.01043	-0.00512	-0.00098	0.00138	0.00232	0.00246	0.00228	0.00218	0.00232	0.00274	0.00377	0.00572	0.00761	0.00778	0.00586	0.0028	-0.00052	-0.0039	-0.00707	-0.00912	-0.00906	-0.0074	-0.00587	-0.00541	-0.00565
JH.Muendling.291_2021-07-01T16-28-36	Jurassic chert Central Swabian Jura		-0.00053	-0.00053	-0.00053	-0.00053	-0.00053	-0.0006	-0.00069	-0.00088	-0.00124	-0.00173	-0.00238	-0.00323	-0.00435	-0.00595	-0.00816	-0.01095	-0.01411	-0.01691	-0.01854	-0.01867	-0.01719	-0.0144	-0.01087	-0.00717	-0.00401	-0.00195	-0.00091	-0.00041	-0.00018	0.00018	0.00076	0.00142	0.00263	0.00479	0.00687	0.00722	0.00543	0.00231	-0.00119	-0.00466	-0.00807	-0.01058	-0.0109	-0.00942	-0.00785	-0.00718	-0.007
JH.BlaubeurenBlauberg.222_2021-06-30T17-15-43	Jurassic chert Central Swabian Jura		-0.0003	-0.0003	-0.0003	-0.0003	-0.0003	-0.00034	-0.00046	-0.00066	-0.00089	-0.00114	-0.00152	-0.00211	-0.00299	-0.00442	-0.00653	-0.00923	-0.01224	-0.01514	-0.01721	-0.01777	-0.01676	-0.01434	-0.01079	-0.00704	-0.00393	-0.00163	-0.00032	-0.00013	-0.00018	4e-05	0.00038	0.00129	0.00282	0.00474	0.00657	0.00707	0.00533	0.00219	-0.00106	-0.00451	-0.0078	-0.0102	-0.01105	-0.0104	-0.00921	-0.00844	-0.00806
JH.SontheimSchotter.226_2021-06-30T17-28-34	Jurassic chert Central Swabian Jura		-0.00027	-0.00027	-0.00027	-0.00027	-0.00027	-0.00036	-0.00054	-0.00074	-0.00097	-0.00129	-0.00185	-0.00271	-0.00385	-0.00556	-0.008	-0.01116	-0.01456	-0.01739	-0.01901	-0.01902	-0.01728	-0.01416	-0.0103	-0.00617	-0.00257	-0.00018	0.00112	0.0016	0.00162	0.00163	0.00174	0.00197	0.00294	0.00487	0.00659	0.00678	0.00504	0.00199	-0.00149	-0.0049	-0.00806	-0.0103	-0.01058	-0.00954	-0.00842	-0.00772	-0.00748
JH.Hirschhalde.920_2022-01-12T16-52-56	Jurassic chert Central Swabian Jura		-0.00028	-0.00028	-0.00028	-0.00028	-0.00028	-0.00035	-0.00043	-0.00058	-0.00088	-0.00128	-0.00172	-0.00243	-0.00361	-0.0054	-0.00805	-0.01159	-0.01557	-0.01907	-0.02087	-0.0204	-0.01775	-0.01341	-0.00814	-0.003	0.00087	0.00291	0.00334	0.00296	0.00232	0.00166	0.00124	0.00127	0.00207	0.00405	0.00613	0.00645	0.00481	0.0021	-0.0011	-0.00437	-0.0075	-0.00988	-0.0102	-0.00868	-0.00743	-0.00728	-0.00775
JH.Gaimersheim.1165_2022-03-18T14-35-27	Jurassic chert Central Swabian Jura		-0.00028	-0.00028	-0.00028	-0.00028	-0.00028	-0.00039	-0.00059	-0.00085	-0.00115	-0.00147	-0.00197	-0.00281	-0.00404	-0.00597	-0.00911	-0.01365	-0.01892	-0.02334	-0.02542	-0.02468	-0.02098	-0.01472	-0.00731	-0.00032	0.00485	0.00732	0.00745	0.00623	0.00449	0.00304	0.00228	0.00217	0.00296	0.00488	0.00662	0.00641	0.00431	0.00138	-0.00162	-0.00428	-0.00638	-0.00751	-0.00716	-0.00587	-0.00532	-0.00603	-0.00728
JH.Grubenhau.492_2021-09-29T11-12-56	Jurassic chert Central Swabian Jura		-0.00056	-0.00056	-0.00056	-0.00056	-0.00056	-0.00069	-0.00085	-0.00098	-0.00127	-0.00178	-0.00237	-0.00307	-0.00406	-0.00552	-0.0078	-0.01081	-0.01398	-0.01689	-0.01897	-0.0195	-0.0183	-0.01544	-0.01143	-0.00738	-0.00413	-0.00174	-0.00032	0.00022	0.00047	0.00073	0.00102	0.00156	0.00275	0.00479	0.00682	0.00708	0.00519	0.00232	-0.00105	-0.00476	-0.00817	-0.01064	-0.01129	-0.01014	-0.00879	-0.00816	-0.00779
JH.Schopf.1071_2022-01-27T19-03-58	Jurassic chert Central Swabian Jura		-0.00044	-0.00044	-0.00044	-0.00044	-0.00044	-0.00052	-0.00066	-0.00088	-0.00121	-0.00176	-0.00246	-0.0033	-0.00451	-0.00635	-0.00884	-0.01188	-0.01516	-0.01786	-0.01926	-0.01893	-0.0169	-0.0136	-0.00974	-0.00598	-0.00294	-0.0011	-0.00028	0.00012	0.00039	0.00068	0.00109	0.00169	0.00279	0.00488	0.007	0.00738	0.00577	0.00287	-0.00073	-0.00436	-0.0077	-0.0102	-0.01068	-0.00947	-0.00814	-0.00745	-0.00736
JH.Dollnstein.1316_2022-04-07T16-15-42	Jurassic chert Central Swabian Jura		-0.00049	-0.00049	-0.00049	-0.00049	-0.00049	-0.00064	-0.00082	-0.00105	-0.0013	-0.00165	-0.00229	-0.00313	-0.00426	-0.00603	-0.00857	-0.01189	-0.01567	-0.01896	-0.02079	-0.02069	-0.01857	-0.01479	-0.01025	-0.00585	-0.00236	-0.00026	0.00064	0.00082	0.00068	0.00058	0.00084	0.00146	0.00254	0.00454	0.00657	0.00686	0.00519	0.00235	-0.00104	-0.00441	-0.0075	-0.00961	-0.00956	-0.00789	-0.00663	-0.00653	-0.00693
JH.Hirschhalde.937_2022-01-12T17-33-58	Jurassic chert Central Swabian Jura		-0.00016	-0.00016	-0.00016	-0.00016	-0.00016	-0.00014	-0.0002	-0.00039	-0.00062	-0.00098	-0.00148	-0.00204	-0.00282	-0.00415	-0.00605	-0.00841	-0.01111	-0.01364	-0.01528	-0.01553	-0.0143	-0.01173	-0.00853	-0.00534	-0.00253	-0.00057	0.00035	0.0005	0.00049	0.00072	0.00106	0.00149	0.00248	0.00426	0.00585	0.00588	0.0041	0.00144	-0.0014	-0.00428	-0.00692	-0.00866	-0.0088	-0.00759	-0.00631	-0.00566	-0.00557
JH.Blauberg.590_2021-11-03T17-29-58	Jurassic chert Central Swabian Jura		-0.0004	-0.0004	-0.0004	-0.0004	-0.0004	-0.00051	-0.00052	-0.00057	-0.00085	-0.00128	-0.00175	-0.00235	-0.00338	-0.00496	-0.00712	-0.00996	-0.01309	-0.01579	-0.01732	-0.01726	-0.01567	-0.01293	-0.00942	-0.0058	-0.00298	-0.00115	-0.00012	0.00031	0.00058	0.00084	0.00102	0.00137	0.00227	0.00393	0.00576	0.00626	0.00489	0.00241	-0.0005	-0.00366	-0.00671	-0.00878	-0.00894	-0.00755	-0.00613	-0.00554	-0.00565
JH.Schopf.1084_2022-01-27T19-32-22	Jurassic chert Central Swabian Jura		-0.00048	-0.00048	-0.00048	-0.00048	-0.00048	-0.00054	-0.00062	-0.00069	-0.00083	-0.00127	-0.00193	-0.00282	-0.00419	-0.00612	-0.00882	-0.01255	-0.01686	-0.02077	-0.02316	-0.02288	-0.02014	-0.01582	-0.01036	-0.0044	0.00058	0.00341	0.00421	0.00388	0.00357	0.0035	0.00328	0.0031	0.00376	0.00563	0.00737	0.00718	0.00512	0.00227	-0.00087	-0.00396	-0.00689	-0.00917	-0.00962	-0.00831	-0.007	-0.00688	-0.00765
JH.Dollnstein.1308_2022-04-07T15-54-03	Jurassic chert Central Swabian Jura		-0.0005	-0.0005	-0.0005	-0.0005	-0.0005	-0.00058	-0.00075	-0.00089	-0.00104	-0.00134	-0.00186	-0.00267	-0.00386	-0.00557	-0.00802	-0.01128	-0.01501	-0.01837	-0.02044	-0.02061	-0.01873	-0.01518	-0.0107	-0.00603	-0.00216	0.00022	0.00122	0.00141	0.00133	0.00141	0.00164	0.00192	0.00289	0.00488	0.00674	0.00678	0.00482	0.00202	-0.00104	-0.00435	-0.00754	-0.00966	-0.0098	-0.00842	-0.00722	-0.00706	-0.00726
JH.Gaimersheim.1171_2022-03-18T14-50-48	Jurassic chert Central Swabian Jura		-0.00025	-0.00025	-0.00025	-0.00025	-0.00025	-0.00035	-0.00042	-0.00056	-0.00082	-0.00124	-0.00185	-0.00263	-0.00373	-0.00545	-0.00817	-0.01199	-0.01645	-0.02038	-0.02232	-0.02163	-0.01863	-0.01383	-0.00807	-0.0026	0.00135	0.00319	0.00325	0.00268	0.00218	0.00174	0.00156	0.00175	0.00274	0.00489	0.00694	0.00711	0.00524	0.00231	-0.00094	-0.00422	-0.0075	-0.00973	-0.0097	-0.00816	-0.00699	-0.00701	-0.00767
JH.Preith.1285_2022-04-07T13-59-16	Jurassic chert Central Swabian Jura		-0.00031	-0.00031	-0.00031	-0.00031	-0.00031	-0.0004	-0.00057	-0.00079	-0.00098	-0.00122	-0.00164	-0.00235	-0.00352	-0.00531	-0.00795	-0.01176	-0.01655	-0.0209	-0.02336	-0.02339	-0.02104	-0.01666	-0.0109	-0.00494	-0.0002	0.00248	0.00334	0.00326	0.00282	0.00246	0.00243	0.00288	0.00402	0.00613	0.00818	0.00829	0.00597	0.00242	-0.0011	-0.00432	-0.00725	-0.00916	-0.0089	-0.00676	-0.00476	-0.00431	-0.00463
JH.Preith.1293_2022-04-07T14-23-26	Jurassic chert Central Swabian Jura		-0.00065	-0.00065	-0.00065	-0.00065	-0.00065	-0.00072	-0.00077	-0.00094	-0.00125	-0.0017	-0.00232	-0.00321	-0.00454	-0.00646	-0.00904	-0.01233	-0.01596	-0.01902	-0.02062	-0.02033	-0.01826	-0.01479	-0.01048	-0.00616	-0.0028	-0.00078	0.00017	0.0005	0.00065	0.00082	0.00109	0.00168	0.0029	0.00497	0.00698	0.00731	0.00556	0.0026	-0.00095	-0.00464	-0.00798	-0.01028	-0.01054	-0.00918	-0.00789	-0.00734	-0.00732
JH.HdhKalkwerk.254_2021-06-30T18-54-57	Jurassic chert Central Swabian Jura		-0.00035	-0.00035	-0.00035	-0.00035	-0.00035	-0.00053	-0.00075	-0.00097	-0.00127	-0.0016	-0.00185	-0.00232	-0.00335	-0.00514	-0.00788	-0.01135	-0.01496	-0.01834	-0.02043	-0.02008	-0.01754	-0.01383	-0.00954	-0.00531	-0.00189	0.00043	0.00132	0.00122	0.00116	0.00144	0.00176	0.00181	0.0024	0.00435	0.00646	0.00671	0.00479	0.00177	-0.00145	-0.00499	-0.00844	-0.01089	-0.01119	-0.00965	-0.00839	-0.0082	-0.00842
JH.Preith.1278_2022-04-07T13-40-55	Jurassic chert Central Swabian Jura		-0.00027	-0.00027	-0.00027	-0.00027	-0.00027	-0.00033	-0.00049	-0.00076	-0.00106	-0.00142	-0.00192	-0.00261	-0.00365	-0.00535	-0.00792	-0.01142	-0.01552	-0.01914	-0.02122	-0.0212	-0.01906	-0.01518	-0.01039	-0.00558	-0.00175	0.00047	0.00141	0.00163	0.00158	0.0016	0.00174	0.00213	0.00323	0.00525	0.00713	0.00729	0.00538	0.0023	-0.00113	-0.00462	-0.00775	-0.00961	-0.00949	-0.00789	-0.00645	-0.00604	-0.00636
JH.Preith.1250_2022-04-07T11-02-52	Jurassic chert Central Swabian Jura		-0.00044	-0.00044	-0.00044	-0.00044	-0.00044	-0.00049	-0.00062	-0.00077	-0.00095	-0.00129	-0.00183	-0.00257	-0.00369	-0.00542	-0.008	-0.01154	-0.01554	-0.01912	-0.02137	-0.02143	-0.0193	-0.01552	-0.01072	-0.0059	-0.00205	0.00044	0.00145	0.0014	0.00133	0.00141	0.00149	0.00196	0.00315	0.00527	0.00746	0.00782	0.00584	0.00269	-0.00095	-0.00476	-0.00814	-0.0104	-0.01055	-0.00896	-0.00737	-0.00673	-0.00686
JH.Bopfingen.1038_2022-01-21T16-29-17	Jurassic chert Central Swabian Jura		-0.00079	-0.00079	-0.00079	-0.00079	-0.00079	-0.00094	-0.00117	-0.0015	-0.00196	-0.00256	-0.00333	-0.00434	-0.00572	-0.00764	-0.01021	-0.01336	-0.01661	-0.01921	-0.02048	-0.02002	-0.01795	-0.01465	-0.01071	-0.00684	-0.00375	-0.00177	-0.00074	-0.00024	0.00016	0.00058	0.00104	0.00163	0.00277	0.00493	0.00721	0.00774	0.00601	0.0029	-0.00074	-0.00453	-0.00821	-0.01091	-0.01141	-0.00994	-0.0082	-0.00718	-0.00662
JH.BernstadtHeimersberg.968_2022-01-13T17-46-26	Jurassic chert Central Swabian Jura		-0.00073	-0.00073	-0.00073	-0.00073	-0.00073	-0.00082	-0.00092	-0.00108	-0.00138	-0.00187	-0.00252	-0.00346	-0.00484	-0.0068	-0.00948	-0.01279	-0.01627	-0.01918	-0.02069	-0.02039	-0.01846	-0.01523	-0.0112	-0.00716	-0.00386	-0.00163	-0.00042	0.00017	0.00059	0.00098	0.00126	0.0016	0.00265	0.00497	0.00742	0.00792	0.006	0.00272	-0.00099	-0.00484	-0.00855	-0.01122	-0.01162	-0.00998	-0.00829	-0.00759	-0.00746
JH.Hirschhalde.922_2022-01-12T16-57-17	Jurassic chert Central Swabian Jura		-0.00029	-0.00029	-0.00029	-0.00029	-0.00029	-0.00038	-0.00051	-0.00069	-0.00094	-0.0013	-0.00177	-0.00248	-0.00355	-0.00515	-0.00735	-0.0103	-0.01365	-0.01644	-0.01802	-0.01797	-0.01628	-0.01336	-0.00966	-0.00575	-0.00272	-0.00102	-0.00019	9e-05	0.00014	0.00032	0.00062	0.0012	0.00242	0.00455	0.00654	0.0068	0.00515	0.00232	-0.00116	-0.00465	-0.00773	-0.00993	-0.01023	-0.00896	-0.00756	-0.00678	-0.00652
JH.Galgenberg.949_2022-01-13T16-50-06	Jurassic chert Central Swabian Jura		-0.00049	-0.00049	-0.00049	-0.00049	-0.00049	-0.00058	-0.00072	-0.00095	-0.00125	-0.00167	-0.00226	-0.00305	-0.00421	-0.00598	-0.00845	-0.01156	-0.01493	-0.01773	-0.01915	-0.01878	-0.01666	-0.01319	-0.00905	-0.00502	-0.00182	0.00011	0.00092	0.00109	0.0011	0.0012	0.00138	0.00171	0.00259	0.00438	0.0062	0.00644	0.00472	0.00187	-0.00132	-0.00454	-0.00755	-0.00967	-0.00988	-0.0085	-0.00716	-0.00666	-0.00676
Jurahornstein_Blauber_Block1-unpatinated-17_2020-02-18T10-59-58	Jurassic chert Central Swabian Jura		-0.00072	-0.00072	-0.00072	-0.00072	-0.00072	-0.00087	-0.00107	-0.00135	-0.00173	-0.00227	-0.00298	-0.00392	-0.00522	-0.00704	-0.00955	-0.01272	-0.01609	-0.01884	-0.02022	-0.01986	-0.01779	-0.01435	-0.01018	-0.0061	-0.00289	-0.00092	1e-05	0.00037	0.00054	0.00071	0.00098	0.00141	0.0024	0.00434	0.00632	0.00662	0.00497	0.00226	-0.00085	-0.00408	-0.00713	-0.00928	-0.00953	-0.00818	-0.0069	-0.00651	-0.00664
JH.HdhKalkwerk.253_2021-06-30T18-51-42	Jurassic chert Central Swabian Jura		-0.00034	-0.00034	-0.00034	-0.00034	-0.00034	-0.00034	-0.00048	-0.0007	-0.00098	-0.00139	-0.00189	-0.00266	-0.00387	-0.00565	-0.00808	-0.01118	-0.01465	-0.01784	-0.0198	-0.01992	-0.01821	-0.01483	-0.01037	-0.00589	-0.00207	0.00037	0.00136	0.00154	0.00154	0.0015	0.00153	0.00185	0.00281	0.00496	0.00728	0.00777	0.00608	0.00305	-0.00055	-0.00451	-0.00859	-0.01166	-0.01247	-0.01108	-0.00945	-0.00856	-0.00835
JH.Bernstadt.1350_2022-04-13T16-57-20	Jurassic chert Central Swabian Jura		-0.00068	-0.00068	-0.00068	-0.00068	-0.00068	-0.00082	-0.001	-0.00126	-0.00163	-0.00212	-0.00278	-0.0037	-0.00496	-0.00672	-0.00907	-0.01192	-0.01488	-0.01721	-0.01827	-0.0178	-0.01589	-0.01286	-0.00931	-0.00589	-0.00321	-0.00157	-0.00077	-0.00035	-3e-05	0.00035	0.00086	0.00154	0.0027	0.00469	0.00666	0.00703	0.00545	0.00269	-0.00059	-0.00398	-0.0071	-0.00929	-0.0096	-0.00828	-0.00687	-0.00622	-0.00618
JH.Gaimersheim.1159_2022-03-18T14-20-18	Jurassic chert Central Swabian Jura		-0.00034	-0.00034	-0.00034	-0.00034	-0.00034	-0.00045	-0.00062	-0.00083	-0.00115	-0.00162	-0.0023	-0.00323	-0.00457	-0.00677	-0.00998	-0.01394	-0.01842	-0.02229	-0.02375	-0.02241	-0.01857	-0.01275	-0.00626	-0.00037	0.00398	0.00599	0.00578	0.00482	0.00388	0.00299	0.00247	0.00254	0.0033	0.00485	0.00631	0.00614	0.00424	0.00155	-0.00153	-0.00447	-0.00699	-0.00865	-0.00879	-0.00775	-0.00701	-0.00742	-0.00869
JH.Dollnstein.1199_2022-04-05T16-52-28	Jurassic chert Central Swabian Jura		-0.00051	-0.00051	-0.00051	-0.00051	-0.00051	-0.0006	-0.00081	-0.00105	-0.00141	-0.00195	-0.00266	-0.00366	-0.00516	-0.00726	-0.01021	-0.01405	-0.01818	-0.02163	-0.02347	-0.02309	-0.02051	-0.01633	-0.01124	-0.00614	-0.00208	0.00038	0.00148	0.00185	0.002	0.00224	0.00255	0.00294	0.00402	0.00618	0.00821	0.00832	0.00621	0.00289	-0.00078	-0.0045	-0.008	-0.01027	-0.01024	-0.00851	-0.00696	-0.00647	-0.00648
JH.SontheimStubental.40_2021-06-28T12-20-53	Jurassic chert Central Swabian Jura		-0.00049	-0.00049	-0.00049	-0.00049	-0.00049	-0.00054	-0.00069	-0.00088	-0.00125	-0.00169	-0.00208	-0.00275	-0.0037	-0.00506	-0.00725	-0.01016	-0.01309	-0.01545	-0.01671	-0.01652	-0.01486	-0.01207	-0.00879	-0.00576	-0.00348	-0.00193	-0.00107	-0.00083	-0.0006	-4e-05	0.00051	0.00122	0.0024	0.00423	0.0061	0.00653	0.00489	0.0021	-0.00089	-0.00406	-0.00717	-0.00945	-0.00985	-0.00873	-0.00745	-0.00687	-0.00706
JH.Nonnenbuehl.1062_2022-01-27T18-39-30	Jurassic chert Central Swabian Jura		-0.00036	-0.00036	-0.00036	-0.00036	-0.00036	-0.00042	-0.00057	-0.00078	-0.00105	-0.00143	-0.00199	-0.00283	-0.00403	-0.00579	-0.00838	-0.01183	-0.01562	-0.0188	-0.0205	-0.02034	-0.0183	-0.01471	-0.01027	-0.00595	-0.00262	-0.0006	0.00039	0.00089	0.00109	0.00118	0.00135	0.0018	0.00291	0.00498	0.00704	0.00736	0.00566	0.00279	-0.00072	-0.00457	-0.0082	-0.01061	-0.01084	-0.00941	-0.0081	-0.00766	-0.00765
JH.Bernstadt.1354_2022-04-13T17-09-44	Jurassic chert Central Swabian Jura		-0.00039	-0.00039	-0.00039	-0.00039	-0.00039	-0.00048	-0.00061	-0.00081	-0.00111	-0.00153	-0.0021	-0.0029	-0.0041	-0.00583	-0.00821	-0.01129	-0.01461	-0.01734	-0.01881	-0.01862	-0.01676	-0.01361	-0.00977	-0.00597	-0.00297	-0.00117	-0.00031	8e-05	0.00034	0.00072	0.00127	0.00195	0.00319	0.00533	0.00729	0.00752	0.00578	0.00286	-0.00056	-0.00406	-0.00735	-0.00962	-0.00987	-0.00845	-0.00695	-0.00628	-0.00629
JH.Erlingshofen.272_2021-07-01T12-14-00	Jurassic chert Central Swabian Jura		-0.00061	-0.00061	-0.00061	-0.00061	-0.00061	-0.00067	-0.00075	-0.00094	-0.00126	-0.00162	-0.00205	-0.0027	-0.0037	-0.00525	-0.00744	-0.01007	-0.01303	-0.01593	-0.0177	-0.01776	-0.01641	-0.01386	-0.01036	-0.00673	-0.00363	-0.00148	-0.00046	-0.00021	-0.00012	1e-05	0.00014	0.00058	0.0015	0.0032	0.00525	0.00595	0.00459	0.00198	-0.0013	-0.00485	-0.00814	-0.01063	-0.01148	-0.01063	-0.00949	-0.00876	-0.00807
JH.BallendorfbeimStadel.217_2021-06-30T16-57-55	Jurassic chert Central Swabian Jura		-0.00062	-0.00062	-0.00062	-0.00062	-0.00062	-0.00076	-0.00094	-0.00119	-0.00154	-0.00204	-0.0027	-0.00358	-0.00483	-0.00661	-0.009	-0.01202	-0.01539	-0.01833	-0.02005	-0.02029	-0.01902	-0.0164	-0.01296	-0.00927	-0.00595	-0.00364	-0.00226	-0.00124	-0.00036	0.0004	0.00107	0.00175	0.00298	0.00538	0.00781	0.00808	0.00599	0.00284	-0.00077	-0.00469	-0.00842	-0.01108	-0.0115	-0.00985	-0.00823	-0.00755	-0.00717
JH.Dollnstein.367_2021-07-06T16-42-00	Jurassic chert Central Swabian Jura		-0.00026	-0.00026	-0.00026	-0.00026	-0.00026	-0.00036	-0.00051	-0.00068	-0.00091	-0.00128	-0.00187	-0.00267	-0.00378	-0.00534	-0.00756	-0.01067	-0.01431	-0.0176	-0.0197	-0.02008	-0.01873	-0.01592	-0.01197	-0.00764	-0.00408	-0.00172	-0.0004	0.00018	0.00044	0.00061	0.00089	0.00156	0.00291	0.00514	0.00734	0.00775	0.00594	0.00274	-0.00119	-0.00522	-0.00886	-0.01134	-0.01155	-0.00994	-0.00825	-0.00739	-0.00713
JH.Heldenfingen.486_2021-09-29T10-55-03	Jurassic chert Central Swabian Jura		-0.00051	-0.00051	-0.00051	-0.00051	-0.00051	-0.00043	-0.00041	-0.00059	-0.00093	-0.00131	-0.00187	-0.00275	-0.00388	-0.00534	-0.0074	-0.01015	-0.01326	-0.01612	-0.01799	-0.01846	-0.01751	-0.01492	-0.01097	-0.00684	-0.00354	-0.00128	0.00027	0.00119	0.00141	0.00134	0.00168	0.00255	0.00364	0.00531	0.00694	0.00702	0.00514	0.002	-0.0015	-0.00485	-0.00801	-0.01077	-0.0116	-0.01035	-0.00906	-0.00854	-0.00827
Jurahornstein_Blauberg_Block2-unpatinated-19_2020-02-18T11-30-25	Jurassic chert Central Swabian Jura		-0.00065	-0.00065	-0.00065	-0.00065	-0.00065	-0.00079	-0.00097	-0.00123	-0.0016	-0.0021	-0.00277	-0.00369	-0.00494	-0.00668	-0.00909	-0.01213	-0.01538	-0.01809	-0.01952	-0.01928	-0.01739	-0.01418	-0.01023	-0.00631	-0.00318	-0.00121	-0.00024	0.00014	0.0003	0.00049	0.00076	0.0012	0.00222	0.00419	0.00616	0.00644	0.00478	0.00203	-0.00114	-0.00445	-0.00759	-0.00981	-0.01008	-0.00875	-0.00747	-0.00699	-0.00699
JH.Herbrechtingen.732_2021-11-26T15-15-00	Jurassic chert Central Swabian Jura		-0.00061	-0.00061	-0.00061	-0.00061	-0.00061	-0.00073	-0.0009	-0.00112	-0.00142	-0.00188	-0.00252	-0.00338	-0.00473	-0.0067	-0.00928	-0.01251	-0.01604	-0.01899	-0.02051	-0.02012	-0.01791	-0.01438	-0.01021	-0.00604	-0.00271	-0.0007	0.0002	0.00048	0.00064	0.00088	0.00128	0.00184	0.00294	0.00494	0.00687	0.00711	0.00534	0.00239	-0.00106	-0.0046	-0.00797	-0.01041	-0.01084	-0.00974	-0.0087	-0.00838	-0.00832
JH.Dollnstein.1207_2022-04-05T17-11-01	Jurassic chert Central Swabian Jura		-0.00062	-0.00062	-0.00062	-0.00062	-0.00062	-0.00083	-0.00103	-0.00129	-0.00169	-0.00223	-0.0029	-0.00378	-0.00502	-0.00678	-0.00922	-0.01216	-0.0151	-0.01749	-0.01871	-0.01835	-0.01653	-0.01365	-0.01017	-0.00672	-0.00395	-0.00215	-0.00125	-0.00085	-0.00053	-0.00014	0.00024	0.00075	0.00194	0.00421	0.00656	0.00718	0.0056	0.00268	-0.00082	-0.00455	-0.00819	-0.01088	-0.01145	-0.01013	-0.00859	-0.00773	-0.00732
JH.Pfaffenbuegel.1122_2022-01-28T13-43-30	Jurassic chert Central Swabian Jura		-0.00087	-0.00087	-0.00087	-0.00087	-0.00087	-0.00105	-0.00127	-0.00158	-0.00201	-0.00259	-0.00338	-0.00444	-0.00589	-0.00792	-0.01069	-0.01407	-0.01759	-0.02035	-0.02158	-0.02088	-0.01834	-0.01442	-0.00987	-0.00552	-0.00216	-0.00016	0.00068	0.00085	0.00083	0.00085	0.001	0.00136	0.0023	0.0043	0.00639	0.00671	0.00503	0.00235	-0.00067	-0.00376	-0.00667	-0.0087	-0.0088	-0.00733	-0.00609	-0.00582	-0.00607
JH.Kitzinghof.1010_2022-01-21T15-18-58	Jurassic chert Central Swabian Jura		-0.00054	-0.00054	-0.00054	-0.00054	-0.00054	-0.00058	-0.00067	-0.00088	-0.00123	-0.00176	-0.00255	-0.00368	-0.00533	-0.00788	-0.01169	-0.01692	-0.02301	-0.02853	-0.03204	-0.03265	-0.03015	-0.02491	-0.01772	-0.00992	-0.00297	0.00229	0.00579	0.00787	0.00877	0.00874	0.00823	0.00787	0.00833	0.00987	0.01127	0.01074	0.00819	0.00471	0.00105	-0.0023	-0.00491	-0.00598	-0.00465	-0.00195	-8e-05	0.00013	-0.00066
JH.Moehren.375_2021-07-06T17-06-30	Jurassic chert Central Swabian Jura		-0.00072	-0.00072	-0.00072	-0.00072	-0.00072	-0.00082	-0.00099	-0.00128	-0.00168	-0.00223	-0.00299	-0.00397	-0.00527	-0.00711	-0.00961	-0.01277	-0.01617	-0.01894	-0.02033	-0.01997	-0.01787	-0.01435	-0.01008	-0.00589	-0.0026	-0.00063	0.00027	0.00062	0.00075	0.00086	0.00106	0.00149	0.00254	0.00451	0.00637	0.00646	0.00473	0.00211	-0.00082	-0.00384	-0.00669	-0.00861	-0.00862	-0.00721	-0.00609	-0.00588	-0.0061
Jurahornstein_Blauber_Block1-unpatinated-7_2020-02-18T10-47-59	Jurassic chert Central Swabian Jura		-0.00053	-0.00053	-0.00053	-0.00053	-0.00053	-0.00065	-0.00081	-0.00103	-0.00134	-0.00181	-0.00245	-0.00333	-0.00456	-0.00634	-0.00891	-0.01228	-0.01599	-0.01909	-0.02076	-0.02059	-0.01858	-0.01505	-0.01064	-0.00628	-0.00283	-0.00072	0.00028	0.00067	0.00084	0.001	0.00126	0.00174	0.0028	0.00482	0.00682	0.00707	0.00525	0.00235	-0.00097	-0.00439	-0.00754	-0.00967	-0.00979	-0.00829	-0.00688	-0.00641	-0.0065
JH.Bopfingen.1044_2022-01-21T16-43-05	Jurassic chert Central Swabian Jura		-0.00078	-0.00078	-0.00078	-0.00078	-0.00078	-0.00081	-0.00094	-0.00129	-0.00181	-0.00241	-0.00313	-0.00406	-0.00544	-0.0074	-0.00996	-0.01304	-0.01617	-0.01867	-0.0199	-0.01938	-0.01716	-0.01381	-0.01005	-0.00643	-0.00351	-0.00156	-0.00049	-2e-05	0.00029	0.00068	0.00106	0.00146	0.00245	0.00457	0.00684	0.00741	0.00583	0.00295	-0.00053	-0.00438	-0.00819	-0.01092	-0.0115	-0.01025	-0.00879	-0.00803	-0.00769
JH.Berghuehlen.200_2021-06-30T15-50-02	Jurassic chert Central Swabian Jura		-0.00027	-0.00027	-0.00027	-0.00027	-0.00027	-0.0002	-0.00024	-0.00053	-0.00095	-0.00139	-0.00189	-0.00251	-0.00332	-0.00451	-0.00642	-0.00915	-0.01236	-0.01516	-0.01683	-0.01712	-0.01579	-0.01313	-0.00974	-0.00618	-0.00319	-0.00134	-0.00019	0.00052	0.00072	0.00086	0.00121	0.00159	0.00233	0.00409	0.00599	0.00634	0.00495	0.00235	-0.00118	-0.00462	-0.0074	-0.00954	-0.00994	-0.00859	-0.00734	-0.00672	-0.00651
JH.Nonnenbuehl.1065_2022-01-27T18-46-49	Jurassic chert Central Swabian Jura		-0.00026	-0.00026	-0.00026	-0.00026	-0.00026	-0.00039	-0.00055	-0.0007	-0.00093	-0.0013	-0.00181	-0.00254	-0.00356	-0.00513	-0.00757	-0.01095	-0.01472	-0.01787	-0.01973	-0.01981	-0.01797	-0.01445	-0.00991	-0.00539	-0.00189	0.00025	0.00123	0.00142	0.00134	0.00129	0.00141	0.00182	0.00279	0.00487	0.00714	0.00744	0.00536	0.00219	-0.00119	-0.00466	-0.00818	-0.01104	-0.01163	-0.0101	-0.00863	-0.00816	-0.00828
JH.OellingenBW1.144_2021-06-30T10-41-33	Jurassic chert Central Swabian Jura		-0.00038	-0.00038	-0.00038	-0.00038	-0.00038	-0.00046	-0.00067	-0.00094	-0.00117	-0.00141	-0.00182	-0.00263	-0.00379	-0.00535	-0.00761	-0.01053	-0.01369	-0.01655	-0.01832	-0.01824	-0.01644	-0.01336	-0.00944	-0.0054	-0.00211	-5e-05	0.00076	0.00067	0.00041	0.00025	0.00016	0.00046	0.00156	0.00353	0.0053	0.00533	0.00352	0.00084	-0.00231	-0.00569	-0.00876	-0.01086	-0.01111	-0.00981	-0.00857	-0.00792	-0.0073
JH.Herbrechtingen.721_2021-11-26T14-32-22	Jurassic chert Central Swabian Jura		-0.00047	-0.00047	-0.00047	-0.00047	-0.00047	-0.0006	-0.00084	-0.00115	-0.00147	-0.00187	-0.00245	-0.00322	-0.00435	-0.00606	-0.00833	-0.01115	-0.01427	-0.01681	-0.01806	-0.01791	-0.01633	-0.01355	-0.01017	-0.00677	-0.00402	-0.00233	-0.0014	-0.00081	-0.00044	-0.0001	0.00026	0.00074	0.00186	0.00393	0.00603	0.00657	0.00515	0.00245	-0.0009	-0.00457	-0.00828	-0.01115	-0.01201	-0.01106	-0.00985	-0.00914	-0.00873
JH.Blauberg.628_2021-11-12T09-57-31	Jurassic chert Central Swabian Jura		-0.00057	-0.00057	-0.00057	-0.00057	-0.00057	-0.00064	-0.00084	-0.00115	-0.00147	-0.00194	-0.0026	-0.00352	-0.00487	-0.00673	-0.00932	-0.0127	-0.01637	-0.01941	-0.02097	-0.02066	-0.01854	-0.01496	-0.01053	-0.0061	-0.00259	-0.00039	0.00068	0.00115	0.00137	0.0014	0.00147	0.00184	0.0029	0.00483	0.00673	0.00704	0.00541	0.00264	-0.00061	-0.00408	-0.00737	-0.00957	-0.00973	-0.00831	-0.007	-0.00666	-0.00685
Jurahornstein_Blauberg_Block2-unpatinated-25_2020-02-18T11-37-05	Jurassic chert Central Swabian Jura		-0.00063	-0.00063	-0.00063	-0.00063	-0.00063	-0.00077	-0.00095	-0.0012	-0.00157	-0.00209	-0.00278	-0.00371	-0.00501	-0.00686	-0.00944	-0.01272	-0.01621	-0.01904	-0.02043	-0.02001	-0.01783	-0.01427	-0.00998	-0.00583	-0.00262	-0.0007	0.00017	0.00048	0.00063	0.00082	0.00109	0.00153	0.00254	0.00451	0.00653	0.00685	0.00514	0.00232	-0.00094	-0.00433	-0.00754	-0.00982	-0.01015	-0.00881	-0.0075	-0.00707	-0.00716
JH.Hirschhalde.936_2022-01-12T17-31-40	Jurassic chert Central Swabian Jura		-0.00033	-0.00033	-0.00033	-0.00033	-0.00033	-0.00035	-0.00049	-0.0007	-0.00095	-0.0013	-0.00176	-0.00233	-0.00327	-0.0048	-0.0072	-0.0105	-0.01402	-0.01703	-0.01891	-0.01896	-0.01703	-0.01358	-0.00916	-0.00473	-0.00141	0.00073	0.00195	0.00246	0.00262	0.00253	0.00227	0.00247	0.00363	0.00539	0.00679	0.00661	0.00474	0.00181	-0.00162	-0.0051	-0.00795	-0.00953	-0.00937	-0.00771	-0.00615	-0.00569	-0.00595
JH.Hirschhalde.935_2022-01-12T17-29-33	Jurassic chert Central Swabian Jura		-0.00039	-0.00039	-0.00039	-0.00039	-0.00039	-0.00041	-0.00057	-0.0008	-0.001	-0.00121	-0.00157	-0.00217	-0.00303	-0.00437	-0.00635	-0.00889	-0.01187	-0.01451	-0.01585	-0.01588	-0.01468	-0.0122	-0.00912	-0.00608	-0.00349	-0.00199	-0.00128	-0.00065	-0.00021	0.00012	0.00061	0.00123	0.00235	0.00429	0.00607	0.00637	0.00479	0.00208	-0.00098	-0.00424	-0.00744	-0.00948	-0.00939	-0.00774	-0.00602	-0.00516	-0.00486
JH.Gaimersheim.1161_2022-03-18T14-25-29	Jurassic chert Central Swabian Jura		-0.0004	-0.0004	-0.0004	-0.0004	-0.0004	-0.00051	-0.00065	-0.00083	-0.00114	-0.00162	-0.00225	-0.00313	-0.00451	-0.00673	-0.01015	-0.01498	-0.02075	-0.02575	-0.0281	-0.02696	-0.02241	-0.01534	-0.00736	0.00015	0.00566	0.00796	0.00765	0.00619	0.00456	0.00341	0.00288	0.00288	0.00379	0.0058	0.00758	0.0073	0.00486	0.00175	-0.00132	-0.00429	-0.00679	-0.00822	-0.00778	-0.00591	-0.00483	-0.00542	-0.00647
JH.RechbergerBuch.1000_2022-01-21T14-43-57	Jurassic chert Central Swabian Jura		-0.00019	-0.00019	-0.00019	-0.00019	-0.00019	-0.00024	-0.0003	-0.0004	-0.00056	-0.00084	-0.00127	-0.00186	-0.00266	-0.00382	-0.00563	-0.00809	-0.01096	-0.01342	-0.01464	-0.01469	-0.01358	-0.01112	-0.00794	-0.00494	-0.00273	-0.00167	-0.00136	-0.00096	-0.00053	-0.0001	0.0006	0.00145	0.00271	0.00464	0.00631	0.00649	0.00493	0.00224	-0.00088	-0.00414	-0.0072	-0.00934	-0.00992	-0.00909	-0.00774	-0.00689	-0.00652
JH.Erkenbrechtsweiler.1458_2022-06-01T17-00-56	Jurassic chert Central Swabian Jura		-0.00054	-0.00054	-0.00054	-0.00054	-0.00054	-0.00057	-0.00069	-0.00086	-0.00108	-0.00141	-0.00197	-0.00285	-0.00406	-0.00574	-0.00821	-0.01174	-0.01591	-0.01948	-0.0213	-0.02089	-0.01839	-0.01426	-0.0093	-0.00445	-0.00075	0.00118	0.00163	0.00147	0.00136	0.00139	0.00151	0.00174	0.00257	0.00436	0.00607	0.00605	0.00421	0.00164	-0.0012	-0.0042	-0.00703	-0.00901	-0.00923	-0.00798	-0.00693	-0.00689	-0.00731
JH.Preith.1240_2022-04-07T10-38-01	Jurassic chert Central Swabian Jura		-0.00054	-0.00054	-0.00054	-0.00054	-0.00054	-0.00064	-0.00079	-0.00104	-0.0014	-0.0019	-0.00256	-0.00347	-0.00478	-0.00673	-0.00948	-0.01302	-0.01686	-0.02005	-0.02166	-0.02123	-0.01882	-0.01487	-0.01011	-0.00545	-0.00183	0.00032	0.0012	0.00136	0.00127	0.00116	0.00112	0.00137	0.00234	0.0044	0.00652	0.00692	0.00525	0.00245	-0.00078	-0.0042	-0.00745	-0.00972	-0.00996	-0.00849	-0.00705	-0.00651	-0.00656
JH.Ettlenschiess.123_2021-06-30T09-23-11	Jurassic chert Central Swabian Jura		-0.00036	-0.00036	-0.00036	-0.00036	-0.00036	-0.00046	-0.00059	-0.00077	-0.00103	-0.00137	-0.0018	-0.00243	-0.00334	-0.00463	-0.00635	-0.00857	-0.01116	-0.01364	-0.01544	-0.01625	-0.01594	-0.01456	-0.01246	-0.01004	-0.00776	-0.00601	-0.00476	-0.00378	-0.00289	-0.0019	-0.00074	0.00055	0.00226	0.00483	0.00736	0.00815	0.00662	0.00342	-0.00057	-0.00475	-0.00874	-0.0117	-0.01242	-0.01106	-0.00916	-0.00775	-0.00682
JH.Ballendorf.699_2021-11-26T13-15-20	Jurassic chert Central Swabian Jura		-0.00061	-0.00061	-0.00061	-0.00061	-0.00061	-0.0008	-0.001	-0.00119	-0.00152	-0.00201	-0.00264	-0.00352	-0.00488	-0.0069	-0.00971	-0.01327	-0.01703	-0.02009	-0.02167	-0.02129	-0.01894	-0.01513	-0.01061	-0.00616	-0.00273	-0.00075	0.00022	0.0006	0.00067	0.00082	0.00117	0.00164	0.00267	0.00479	0.00691	0.00728	0.00553	0.00255	-0.00087	-0.00445	-0.00797	-0.01057	-0.01103	-0.00972	-0.00835	-0.00779	-0.00766
JH.BernstadtHeimersberg.971_2022-01-13T17-54-29	Jurassic chert Central Swabian Jura		-0.00053	-0.00053	-0.00053	-0.00053	-0.00053	-0.0007	-0.00086	-0.00103	-0.00139	-0.0019	-0.00249	-0.00335	-0.00471	-0.00668	-0.00943	-0.01296	-0.01676	-0.02012	-0.02202	-0.02166	-0.01922	-0.01532	-0.01059	-0.00586	-0.00217	0.00011	0.00105	0.00116	0.00102	0.00103	0.00126	0.00175	0.00299	0.00534	0.00761	0.00801	0.0062	0.00294	-0.00088	-0.00468	-0.00828	-0.01076	-0.01095	-0.00944	-0.00789	-0.00723	-0.00728
Jurahornstein_Blauber_Block1-unpatinated-3_2020-02-18T10-42-05	Jurassic chert Central Swabian Jura		-0.00064	-0.00064	-0.00064	-0.00064	-0.00064	-0.00077	-0.00095	-0.00121	-0.00158	-0.00209	-0.00278	-0.00373	-0.00504	-0.00691	-0.00954	-0.0129	-0.01651	-0.01948	-0.02099	-0.02065	-0.0185	-0.01487	-0.01045	-0.00611	-0.00272	-0.00067	0.00028	0.00066	0.00084	0.00102	0.00128	0.00175	0.00279	0.00481	0.00687	0.00716	0.00539	0.00251	-0.00082	-0.0043	-0.00756	-0.00987	-0.01018	-0.00877	-0.00741	-0.00695	-0.00701
JH.BallendorfbeimStadel.215_2021-06-30T16-52-29	Jurassic chert Central Swabian Jura		-0.00071	-0.00071	-0.00071	-0.00071	-0.00071	-0.00083	-0.00103	-0.00131	-0.00167	-0.00217	-0.00287	-0.00382	-0.0051	-0.00676	-0.00897	-0.01176	-0.01476	-0.01733	-0.01886	-0.01903	-0.01784	-0.01542	-0.01213	-0.00864	-0.00562	-0.00347	-0.00208	-0.00117	-0.00049	8e-05	0.00063	0.00128	0.00247	0.00459	0.00675	0.00713	0.00533	0.00237	-0.00103	-0.00458	-0.00793	-0.0104	-0.01092	-0.00963	-0.00822	-0.00754	-0.00721
JH.Ballendorf.714_2021-11-26T14-03-13	Jurassic chert Central Swabian Jura		-0.0008	-0.0008	-0.0008	-0.0008	-0.0008	-0.00092	-0.00113	-0.0014	-0.00177	-0.00235	-0.00307	-0.00401	-0.00537	-0.00723	-0.00973	-0.01277	-0.01587	-0.01832	-0.01956	-0.01926	-0.01737	-0.01426	-0.01058	-0.00701	-0.00411	-0.0022	-0.00118	-0.00067	-0.00036	-6e-05	0.00032	0.00088	0.00202	0.00423	0.00652	0.00695	0.00523	0.00232	-0.00116	-0.00485	-0.0083	-0.01078	-0.01123	-0.00984	-0.00834	-0.00768	-0.00733
JH.Blauberg.615_2021-11-03T18-32-57	Jurassic chert Central Swabian Jura		-0.00042	-0.00042	-0.00042	-0.00042	-0.00042	-0.00046	-0.0006	-0.00089	-0.00118	-0.0015	-0.00199	-0.00273	-0.00385	-0.00545	-0.00763	-0.01068	-0.01433	-0.01747	-0.01928	-0.01939	-0.0177	-0.01468	-0.01077	-0.00644	-0.00282	-0.00081	4e-05	0.0004	0.00078	0.0012	0.00142	0.00179	0.00294	0.00503	0.00684	0.00675	0.00481	0.00197	-0.00132	-0.00495	-0.00839	-0.01071	-0.01109	-0.00994	-0.00874	-0.00807	-0.0077
JH.Kreuzaecker.1020_2022-01-21T15-44-58	Jurassic chert Central Swabian Jura		-0.00029	-0.00029	-0.00029	-0.00029	-0.00029	-0.00036	-0.00044	-0.00054	-0.0008	-0.00123	-0.00172	-0.00227	-0.00303	-0.00441	-0.00692	-0.01066	-0.0148	-0.01815	-0.02007	-0.0202	-0.01809	-0.01394	-0.00892	-0.00405	-0.0003	0.00189	0.00291	0.00306	0.0027	0.00251	0.00243	0.00204	0.0023	0.00423	0.00625	0.00632	0.00456	0.00215	-0.00068	-0.00402	-0.00721	-0.00921	-0.009	-0.00725	-0.00589	-0.00549	-0.00538
JH.Pfaffenbuegel1.1154_2022-03-18T14-05-58	Jurassic chert Central Swabian Jura		-0.00082	-0.00082	-0.00082	-0.00082	-0.00082	-0.00097	-0.00117	-0.00147	-0.00191	-0.0025	-0.00326	-0.00428	-0.00571	-0.0077	-0.01042	-0.01381	-0.01737	-0.02021	-0.02146	-0.02071	-0.01814	-0.01421	-0.0096	-0.00521	-0.00186	5e-05	0.00079	0.00094	0.00096	0.00101	0.00116	0.00152	0.00248	0.00443	0.00638	0.00658	0.00487	0.00224	-0.00071	-0.00374	-0.00656	-0.00848	-0.0085	-0.00703	-0.00583	-0.00566	-0.00601
JH.Kagberg1.464_2021-09-29T09-45-04	Jurassic chert Central Swabian Jura		-0.00037	-0.00037	-0.00037	-0.00037	-0.00037	-0.0003	-0.00035	-0.00052	-0.00086	-0.00122	-0.00172	-0.00257	-0.00363	-0.00514	-0.00773	-0.01112	-0.01459	-0.01766	-0.01927	-0.01867	-0.01643	-0.01279	-0.00813	-0.00365	-0.00026	0.00165	0.00196	0.00153	0.0014	0.00125	0.00084	0.0008	0.00178	0.00373	0.00533	0.00519	0.00344	0.00109	-0.00162	-0.00457	-0.00736	-0.00947	-0.00971	-0.00841	-0.00747	-0.00756	-0.0082
JH.Kagberg1.463_2021-09-29T09-42-36	Jurassic chert Central Swabian Jura		-0.00053	-0.00053	-0.00053	-0.00053	-0.00053	-0.00065	-0.00071	-0.00076	-0.001	-0.00151	-0.00214	-0.00293	-0.00404	-0.00567	-0.008	-0.01084	-0.01389	-0.01659	-0.01811	-0.01794	-0.01608	-0.01291	-0.00907	-0.00531	-0.00227	-0.00042	0.00027	0.00042	0.0004	0.00044	0.00068	0.00118	0.00219	0.00413	0.00618	0.00668	0.00526	0.00259	-0.00077	-0.00433	-0.00784	-0.01072	-0.01163	-0.01065	-0.00961	-0.00927	-0.00919
JH.Hohenstadt.30_2021-06-28T11-27-27	Jurassic chert Central Swabian Jura		-0.00055	-0.00055	-0.00055	-0.00055	-0.00055	-0.00059	-0.00073	-0.00095	-0.00134	-0.00186	-0.00246	-0.00333	-0.00457	-0.00619	-0.00843	-0.01134	-0.01441	-0.01695	-0.01833	-0.01811	-0.01636	-0.01335	-0.00955	-0.00581	-0.00297	-0.00125	-0.00043	-6e-05	0.00023	0.00058	0.00105	0.00168	0.00271	0.00449	0.00624	0.00641	0.00477	0.00218	-0.00085	-0.00394	-0.00688	-0.00919	-0.00981	-0.00875	-0.00751	-0.00705	-0.00716
JH.Pfaffenbuegel.1118_2022-01-28T13-32-38	Jurassic chert Central Swabian Jura		-0.00075	-0.00075	-0.00075	-0.00075	-0.00075	-0.00091	-0.00111	-0.00138	-0.00178	-0.00233	-0.00306	-0.00401	-0.00531	-0.00713	-0.00963	-0.01277	-0.01614	-0.0189	-0.02019	-0.01961	-0.01731	-0.01372	-0.00944	-0.00531	-0.00216	-0.00037	0.00029	0.00039	0.0004	0.00044	0.00056	0.00089	0.00183	0.00377	0.00581	0.00616	0.00461	0.00211	-0.00075	-0.00376	-0.00663	-0.00867	-0.00883	-0.00745	-0.00631	-0.00615	-0.00653
JH.Heldenfingen.485_2021-09-29T10-52-38	Jurassic chert Central Swabian Jura		-0.00029	-0.00029	-0.00029	-0.00029	-0.00029	-0.00026	-0.0003	-0.00036	-0.00048	-0.00072	-0.00113	-0.00178	-0.00276	-0.00417	-0.00628	-0.00909	-0.01222	-0.01531	-0.01732	-0.01752	-0.01639	-0.0142	-0.0108	-0.00691	-0.00352	-0.00097	0.00035	0.00081	0.00109	0.00132	0.00128	0.00146	0.00243	0.00411	0.00603	0.00669	0.00521	0.00214	-0.00146	-0.00476	-0.00739	-0.00932	-0.01001	-0.0088	-0.00709	-0.00658	-0.00705
JH.Wittislingen.263_2021-07-01T11-17-42	Jurassic chert Central Swabian Jura		-0.00056	-0.00056	-0.00056	-0.00056	-0.00056	-0.00068	-0.0008	-0.00101	-0.00133	-0.00175	-0.00231	-0.00312	-0.00424	-0.00582	-0.00802	-0.01084	-0.01396	-0.01676	-0.01844	-0.01855	-0.0171	-0.01434	-0.01069	-0.00688	-0.00374	-0.00168	-0.0006	-0.00011	0.00012	0.00031	0.0005	0.0009	0.00194	0.00393	0.00604	0.00656	0.005	0.00219	-0.00112	-0.00469	-0.0082	-0.01076	-0.01129	-0.01001	-0.00858	-0.00797	-0.00785
JH.Blauberg.598_2021-11-03T17-48-19	Jurassic chert Central Swabian Jura		-0.00047	-0.00047	-0.00047	-0.00047	-0.00047	-0.0005	-0.00065	-0.00086	-0.00111	-0.00147	-0.00202	-0.00285	-0.00396	-0.00544	-0.00765	-0.01069	-0.01408	-0.01717	-0.01911	-0.01928	-0.01763	-0.0145	-0.0106	-0.0067	-0.00333	-0.00099	6e-05	0.00033	0.00047	0.00083	0.00132	0.00184	0.00281	0.00475	0.00672	0.00696	0.00504	0.00198	-0.00144	-0.00504	-0.00838	-0.01055	-0.0108	-0.00964	-0.00833	-0.00768	-0.0075
JH.BallendorfAmWald.207_2021-06-30T16-17-10	Jurassic chert Central Swabian Jura		-0.00046	-0.00046	-0.00046	-0.00046	-0.00046	-0.00064	-0.00086	-0.00109	-0.00144	-0.00193	-0.00256	-0.00336	-0.00445	-0.00606	-0.00831	-0.01117	-0.01435	-0.01728	-0.01925	-0.01981	-0.01889	-0.01679	-0.01388	-0.01065	-0.00763	-0.00534	-0.0038	-0.00274	-0.00179	-0.00079	0.00018	0.00131	0.00297	0.00558	0.00816	0.00868	0.00665	0.0032	-0.00085	-0.00512	-0.00912	-0.01194	-0.01239	-0.01069	-0.00871	-0.00748	-0.00659
JH.Bopfingen.1032_2022-01-21T16-15-06	Jurassic chert Central Swabian Jura		-0.00076	-0.00076	-0.00076	-0.00076	-0.00076	-0.00086	-0.00106	-0.00135	-0.00175	-0.00227	-0.00301	-0.00405	-0.00543	-0.00735	-0.01001	-0.01329	-0.01667	-0.0194	-0.0207	-0.02013	-0.0178	-0.01415	-0.00985	-0.00573	-0.0025	-0.00054	0.00032	0.00062	0.00076	0.00085	0.00101	0.0014	0.00235	0.00427	0.0062	0.00641	0.00473	0.00209	-0.00095	-0.0041	-0.00704	-0.00904	-0.00914	-0.00773	-0.00653	-0.00633	-0.00667
JH.Eitersheim.1258_2022-04-07T11-24-30	Jurassic chert Central Swabian Jura		-0.00045	-0.00045	-0.00045	-0.00045	-0.00045	-0.00053	-0.00064	-0.00085	-0.00117	-0.00152	-0.00205	-0.00292	-0.00421	-0.00605	-0.00853	-0.01167	-0.01512	-0.01793	-0.01921	-0.01879	-0.01681	-0.01344	-0.00926	-0.00518	-0.00203	-5e-05	0.00091	0.00137	0.00159	0.00167	0.00187	0.0024	0.00336	0.00512	0.00714	0.00772	0.00628	0.00344	-0.00022	-0.00411	-0.00787	-0.01084	-0.01178	-0.01086	-0.00953	-0.00863	-0.00825
JH.BallendorfWaldflucht.156_2021-06-30T11-49-52	Jurassic chert Central Swabian Jura		-0.00035	-0.00035	-0.00035	-0.00035	-0.00035	-0.00043	-0.00056	-0.00071	-0.00094	-0.00128	-0.00178	-0.00249	-0.00351	-0.00494	-0.00702	-0.00986	-0.01296	-0.01568	-0.01752	-0.01811	-0.0172	-0.01495	-0.01182	-0.00844	-0.00558	-0.00348	-0.00192	-0.00088	-0.0003	0.00024	0.00086	0.00145	0.00256	0.00452	0.00633	0.00653	0.0048	0.00175	-0.00186	-0.0056	-0.00931	-0.01208	-0.01272	-0.0116	-0.01014	-0.0091	-0.00826
JH.Huetting.279_2021-07-01T15-26-12	Jurassic chert Central Swabian Jura		-0.00046	-0.00046	-0.00046	-0.00046	-0.00046	-0.00061	-0.0008	-0.00105	-0.00138	-0.00185	-0.00247	-0.00328	-0.00438	-0.00609	-0.00874	-0.01221	-0.01592	-0.01897	-0.02053	-0.02015	-0.01785	-0.01398	-0.0093	-0.00492	-0.0017	0.00012	0.00084	0.00094	0.00078	0.00069	0.00077	0.00114	0.00221	0.00429	0.00636	0.00667	0.00496	0.00227	-0.0008	-0.00414	-0.00736	-0.0095	-0.00965	-0.00824	-0.00703	-0.00697	-0.00735
JH.Nassenfels.1179_2022-04-05T15-50-41	Jurassic chert Central Swabian Jura		-0.00032	-0.00032	-0.00032	-0.00032	-0.00032	-0.00041	-0.00052	-0.00071	-0.00097	-0.00131	-0.00176	-0.00244	-0.00356	-0.00547	-0.00858	-0.01321	-0.01884	-0.02379	-0.02627	-0.02535	-0.02122	-0.01475	-0.00727	-0.00011	0.00541	0.00798	0.00774	0.0063	0.00481	0.00352	0.00261	0.00218	0.00274	0.00502	0.00726	0.00728	0.00526	0.00232	-0.0009	-0.00418	-0.00726	-0.0093	-0.00917	-0.00761	-0.00678	-0.00718	-0.00815
JH.Hirschhalde.919_2022-01-12T16-50-23	Jurassic chert Central Swabian Jura		-0.00036	-0.00036	-0.00036	-0.00036	-0.00036	-0.00044	-0.00064	-0.0009	-0.00119	-0.0016	-0.00219	-0.00296	-0.00409	-0.00584	-0.00835	-0.01162	-0.01519	-0.01811	-0.01946	-0.01883	-0.01636	-0.01251	-0.00814	-0.004	-0.0009	0.00076	0.00115	0.00095	0.00069	0.00056	0.00063	0.00099	0.00199	0.00404	0.00613	0.00646	0.00481	0.00206	-0.00122	-0.00466	-0.00781	-0.00998	-0.01021	-0.00876	-0.0074	-0.00704	-0.00722
JH.Bernstadt.1355_2022-04-13T17-14-16	Jurassic chert Central Swabian Jura		-0.00029	-0.00029	-0.00029	-0.00029	-0.00029	-0.00031	-0.00039	-0.00056	-0.00069	-0.00091	-0.00136	-0.00203	-0.00298	-0.00445	-0.0066	-0.00948	-0.01271	-0.01547	-0.01709	-0.01715	-0.01551	-0.01263	-0.00908	-0.0054	-0.00259	-0.00097	-0.00016	0.00011	0.0002	0.00048	0.00099	0.00173	0.00305	0.00502	0.00682	0.00719	0.00555	0.00261	-0.00073	-0.0041	-0.00745	-0.00994	-0.01046	-0.00932	-0.00792	-0.00712	-0.00699
JH.Ballendorf.698_2021-11-26T13-10-56	Jurassic chert Central Swabian Jura		-0.00055	-0.00055	-0.00055	-0.00055	-0.00055	-0.00068	-0.00086	-0.00105	-0.00131	-0.00165	-0.00215	-0.00289	-0.00403	-0.00576	-0.00829	-0.0116	-0.01521	-0.01819	-0.01974	-0.01957	-0.01778	-0.01456	-0.01047	-0.00651	-0.00348	-0.0016	-0.00059	-0.00014	5e-05	0.00021	0.00049	0.00101	0.00208	0.00413	0.00633	0.00686	0.00517	0.00224	-0.00104	-0.00446	-0.00782	-0.01029	-0.01076	-0.00951	-0.00823	-0.00794	-0.00822
JH.Blauberg.605_2021-11-03T18-09-21	Jurassic chert Central Swabian Jura		-0.00034	-0.00034	-0.00034	-0.00034	-0.00034	-0.00055	-0.00068	-0.00077	-0.00091	-0.00121	-0.00176	-0.00246	-0.00334	-0.00473	-0.00689	-0.00983	-0.01331	-0.01642	-0.01829	-0.01865	-0.01737	-0.01453	-0.01072	-0.00659	-0.00313	-0.00105	-6e-05	0.00038	0.00068	0.00097	0.00104	0.00121	0.00217	0.00413	0.00594	0.00609	0.00435	0.00161	-0.00161	-0.00516	-0.00846	-0.0107	-0.01102	-0.00976	-0.00866	-0.00814	-0.00779
Jurahornstein_Blauberg_Block2-unpatinated-11_2020-02-18T11-20-07	Jurassic chert Central Swabian Jura		-0.0006	-0.0006	-0.0006	-0.0006	-0.0006	-0.00073	-0.00092	-0.00118	-0.00154	-0.00204	-0.00272	-0.00364	-0.00494	-0.00678	-0.0094	-0.01274	-0.0163	-0.01921	-0.02071	-0.02037	-0.01827	-0.01476	-0.01049	-0.00632	-0.00305	-0.00102	-3e-05	0.0004	0.00068	0.00097	0.00134	0.00189	0.00296	0.00493	0.00687	0.00709	0.00531	0.00242	-0.00089	-0.00429	-0.00743	-0.0096	-0.00982	-0.00842	-0.00707	-0.0066	-0.00665
JH.Ballendorf.716_2021-11-26T14-07-55	Jurassic chert Central Swabian Jura		-0.00061	-0.00061	-0.00061	-0.00061	-0.00061	-0.00075	-0.00098	-0.00128	-0.00167	-0.00223	-0.00299	-0.00399	-0.00532	-0.00716	-0.00973	-0.01294	-0.0163	-0.01902	-0.02042	-0.02011	-0.01808	-0.01469	-0.01059	-0.00658	-0.00341	-0.00141	-0.00035	0.00012	0.00028	0.00043	0.0007	0.00119	0.00229	0.00439	0.00648	0.0068	0.00507	0.00216	-0.00124	-0.00481	-0.00817	-0.0105	-0.01076	-0.00927	-0.00776	-0.00703	-0.00671
JH.Dollnstein.1204_2022-04-05T17-04-12	Jurassic chert Central Swabian Jura		-0.00064	-0.00064	-0.00064	-0.00064	-0.00064	-0.0008	-0.001	-0.00127	-0.00166	-0.00219	-0.00289	-0.00381	-0.00506	-0.00685	-0.00928	-0.01228	-0.01545	-0.01806	-0.01939	-0.01909	-0.01721	-0.01409	-0.01035	-0.00667	-0.00375	-0.00193	-0.001	-0.00053	-0.00021	0.00015	0.00057	0.00116	0.00234	0.00449	0.00668	0.00717	0.00554	0.00266	-0.00075	-0.00435	-0.00782	-0.01034	-0.01075	-0.00931	-0.00774	-0.00698	-0.00671
JH.Preith.1242_2022-04-07T10-42-45	Jurassic chert Central Swabian Jura		-0.00055	-0.00055	-0.00055	-0.00055	-0.00055	-0.00068	-0.00085	-0.00108	-0.00143	-0.00192	-0.00257	-0.00344	-0.00468	-0.00646	-0.00896	-0.01215	-0.01561	-0.01854	-0.02015	-0.01993	-0.01797	-0.01464	-0.01054	-0.00648	-0.00327	-0.00129	-0.00041	-0.00013	2e-05	0.00019	0.00044	0.00095	0.00209	0.00429	0.00653	0.00696	0.00528	0.00243	-0.00089	-0.00434	-0.00762	-0.00995	-0.0102	-0.00871	-0.00726	-0.00675	-0.00681
JH.Gaimersheim.1167_2022-03-18T14-39-40	Jurassic chert Central Swabian Jura		-0.00031	-0.00031	-0.00031	-0.00031	-0.00031	-0.0004	-0.00059	-0.00083	-0.00112	-0.00157	-0.0021	-0.00275	-0.00384	-0.00567	-0.00871	-0.01324	-0.01868	-0.02354	-0.02613	-0.02543	-0.02124	-0.01443	-0.00651	0.00073	0.00593	0.0084	0.00834	0.00703	0.00544	0.00397	0.00322	0.00327	0.00395	0.00549	0.00707	0.00711	0.00534	0.0027	-0.0006	-0.00431	-0.00768	-0.00965	-0.0095	-0.00813	-0.00697	-0.00683	-0.00748
JH.Muendling1.392_2021-07-06T18-06-39	Jurassic chert Central Swabian Jura		-0.00051	-0.00051	-0.00051	-0.00051	-0.00051	-0.00049	-0.00058	-0.00076	-0.00107	-0.00148	-0.00206	-0.00298	-0.00429	-0.00594	-0.00805	-0.01073	-0.01383	-0.01666	-0.01832	-0.01833	-0.01677	-0.0141	-0.01059	-0.0066	-0.00305	-0.00084	0.00013	0.00047	0.00065	0.00088	0.00101	0.00128	0.00224	0.00418	0.00601	0.00623	0.0046	0.00182	-0.00157	-0.00512	-0.00823	-0.01052	-0.01103	-0.00998	-0.00872	-0.00802	-0.00786
JH.Gaimersheim.1158_2022-03-18T14-17-52	Jurassic chert Central Swabian Jura		-0.00038	-0.00038	-0.00038	-0.00038	-0.00038	-0.00049	-0.00067	-0.00093	-0.00127	-0.00178	-0.00247	-0.00338	-0.0048	-0.00704	-0.01049	-0.01542	-0.02112	-0.0259	-0.02811	-0.02686	-0.02228	-0.0154	-0.00743	0.00013	0.00546	0.0077	0.00753	0.00615	0.00465	0.0035	0.00278	0.00272	0.00375	0.00582	0.00756	0.00732	0.00527	0.00246	-0.00074	-0.00389	-0.00647	-0.00786	-0.00734	-0.00578	-0.00505	-0.00555	-0.00657
JH.BallendorfRotensohl.241_2021-06-30T18-17-08	Jurassic chert Central Swabian Jura		-0.00046	-0.00046	-0.00046	-0.00046	-0.00046	-0.00054	-0.00067	-0.00089	-0.00116	-0.00157	-0.00216	-0.00298	-0.00417	-0.00586	-0.0082	-0.01125	-0.01469	-0.01771	-0.01956	-0.01984	-0.01844	-0.01561	-0.0118	-0.0078	-0.00443	-0.00216	-0.00088	-0.00026	8e-05	0.00048	0.00098	0.00162	0.00285	0.00516	0.00752	0.00787	0.00577	0.00245	-0.00126	-0.00507	-0.00871	-0.01144	-0.0119	-0.01027	-0.00856	-0.00768	-0.0071
JH.Erkenbrechtsweiler.1453_2022-06-01T16-49-11	Jurassic chert Central Swabian Jura		-0.00074	-0.00074	-0.00074	-0.00074	-0.00074	-0.00083	-0.00093	-0.00115	-0.00156	-0.0021	-0.00279	-0.00372	-0.00505	-0.00699	-0.00977	-0.01334	-0.01714	-0.02028	-0.02182	-0.0212	-0.01848	-0.01423	-0.00925	-0.00451	-0.00091	0.00116	0.00191	0.00192	0.00176	0.00173	0.00181	0.00199	0.00278	0.00463	0.00645	0.00655	0.00475	0.00206	-0.00084	-0.00386	-0.00678	-0.0087	-0.00862	-0.00709	-0.00589	-0.00573	-0.00607
JH.Dollnstein.1191_2022-04-05T16-22-51	Jurassic chert Central Swabian Jura		-0.00075	-0.00075	-0.00075	-0.00075	-0.00075	-0.00088	-0.00107	-0.00135	-0.00176	-0.0023	-0.00304	-0.004	-0.00534	-0.00725	-0.00994	-0.01339	-0.0171	-0.02008	-0.02144	-0.02079	-0.01821	-0.01416	-0.00937	-0.00482	-0.00142	0.00046	0.00109	0.0011	0.00093	0.00084	0.00092	0.00128	0.00225	0.00423	0.00616	0.00627	0.00452	0.00194	-0.00093	-0.00383	-0.0065	-0.00828	-0.00815	-0.00664	-0.00559	-0.00564	-0.00622
Jurahornstein_Blauberg_Block2-unpatinated-20_2020-02-18T11-31-44	Jurassic chert Central Swabian Jura		-0.00039	-0.00039	-0.00039	-0.00039	-0.00039	-0.00048	-0.00061	-0.00078	-0.00104	-0.00141	-0.00192	-0.00263	-0.00364	-0.00513	-0.00733	-0.01021	-0.01336	-0.01597	-0.01741	-0.01731	-0.01563	-0.01273	-0.00919	-0.00565	-0.00286	-0.00117	-0.00037	-6e-05	0.00012	0.00042	0.00085	0.00144	0.0025	0.00437	0.00622	0.00651	0.00494	0.00231	-0.00073	-0.00379	-0.00654	-0.0084	-0.00852	-0.00716	-0.00579	-0.00521	-0.0052
JH.Koenigsbronn.65_2021-06-28T14-43-17	Jurassic chert Central Swabian Jura		-0.00017	-0.00017	-0.00017	-0.00017	-0.00017	-0.0002	-0.00037	-0.00073	-0.00122	-0.0017	-0.00217	-0.00293	-0.0041	-0.00586	-0.00828	-0.01149	-0.01518	-0.0185	-0.02027	-0.02015	-0.0183	-0.01511	-0.01104	-0.00674	-0.00319	-0.00115	-0.00034	0.00022	0.00083	0.0013	0.00145	0.0017	0.00272	0.00472	0.0068	0.00709	0.0052	0.00227	-0.00105	-0.00458	-0.00794	-0.01047	-0.01128	-0.01015	-0.00846	-0.00773	-0.00773
JH.HoheBeet.942_2022-01-13T16-27-36	Jurassic chert Central Swabian Jura		-0.00041	-0.00041	-0.00041	-0.00041	-0.00041	-0.00054	-0.0007	-0.00095	-0.00132	-0.00178	-0.00238	-0.00326	-0.00459	-0.00655	-0.00937	-0.01309	-0.01712	-0.02039	-0.02189	-0.02121	-0.01857	-0.01445	-0.00955	-0.0048	-0.00122	0.00076	0.00148	0.0016	0.00161	0.00174	0.00193	0.00228	0.00324	0.00525	0.00729	0.00754	0.00567	0.00256	-0.00099	-0.00458	-0.00792	-0.01028	-0.01058	-0.00915	-0.00762	-0.0069	-0.0069
Jurahornstein_Blauber_Block1-unpatinated-4_2020-02-18T10-43-48	Jurassic chert Central Swabian Jura		-0.00068	-0.00068	-0.00068	-0.00068	-0.00068	-0.0008	-0.00098	-0.00126	-0.00166	-0.00219	-0.0029	-0.00383	-0.00512	-0.00695	-0.00949	-0.01272	-0.01618	-0.01901	-0.02043	-0.02005	-0.01794	-0.01443	-0.01018	-0.00604	-0.00281	-0.00086	6e-05	0.0004	0.00057	0.00076	0.00104	0.0015	0.00252	0.00449	0.00647	0.00674	0.00504	0.00228	-0.0009	-0.00418	-0.00728	-0.00946	-0.0097	-0.00835	-0.00709	-0.00672	-0.00686
JH.BernstadtHeimersberg.966_2022-01-13T17-41-09	Jurassic chert Central Swabian Jura		-0.00028	-0.00028	-0.00028	-0.00028	-0.00028	-0.00047	-0.0007	-0.00088	-0.00108	-0.0013	-0.00173	-0.00255	-0.00388	-0.00584	-0.00852	-0.01206	-0.01613	-0.01957	-0.02125	-0.02056	-0.01705	-0.01199	-0.00661	-0.00098	0.00362	0.00566	0.00536	0.0038	0.0019	0.00066	0.00023	0.00013	0.0009	0.00345	0.00591	0.00607	0.00442	0.00186	-0.00185	-0.00562	-0.00843	-0.0105	-0.01115	-0.01002	-0.00852	-0.00786	-0.00782
JH.Eitersheim.1276_2022-04-07T12-13-28	Jurassic chert Central Swabian Jura		-0.00058	-0.00058	-0.00058	-0.00058	-0.00058	-0.00074	-0.00093	-0.00123	-0.00164	-0.00217	-0.00291	-0.00388	-0.00516	-0.00695	-0.00939	-0.01235	-0.01541	-0.01784	-0.01896	-0.01845	-0.01646	-0.01328	-0.00949	-0.00591	-0.00313	-0.00138	-0.0005	-7e-05	0.00022	0.00057	0.00107	0.00173	0.00277	0.00461	0.00657	0.00712	0.00572	0.0029	-0.00057	-0.00421	-0.00772	-0.01035	-0.01112	-0.0102	-0.00891	-0.00808	-0.00775
JH.Heimersberg.459_2021-09-28T15-00-43	Jurassic chert Central Swabian Jura		-0.00034	-0.00034	-0.00034	-0.00034	-0.00034	-0.0004	-0.00059	-0.00084	-0.00108	-0.00145	-0.002	-0.00273	-0.00383	-0.00537	-0.0076	-0.01071	-0.01428	-0.0174	-0.01926	-0.0194	-0.01787	-0.01493	-0.01088	-0.0066	-0.00308	-0.00082	0.00021	0.00066	0.00099	0.00106	0.00097	0.00121	0.00218	0.00419	0.00623	0.00653	0.00487	0.00221	-0.001	-0.0045	-0.00769	-0.00975	-0.0099	-0.00858	-0.0074	-0.00706	-0.00713
JH.Blauberg.593_2021-11-03T17-37-19	Jurassic chert Central Swabian Jura		-0.00043	-0.00043	-0.00043	-0.00043	-0.00043	-0.00054	-0.00076	-0.00101	-0.0013	-0.00177	-0.00236	-0.00315	-0.00436	-0.00609	-0.00861	-0.01206	-0.01578	-0.0189	-0.02071	-0.02055	-0.01842	-0.01484	-0.01044	-0.00614	-0.00277	-0.00046	0.0008	0.00128	0.00154	0.00177	0.00203	0.00244	0.00325	0.00485	0.00662	0.00682	0.00506	0.00227	-0.00104	-0.00455	-0.00783	-0.0102	-0.01065	-0.00934	-0.00799	-0.00741	-0.00719
JH.Pfaffenbuegel1.1140_2022-03-18T13-27-33	Jurassic chert Central Swabian Jura		-0.00054	-0.00054	-0.00054	-0.00054	-0.00054	-0.00064	-0.00079	-0.00104	-0.00142	-0.00192	-0.00259	-0.00354	-0.00492	-0.00696	-0.00987	-0.01363	-0.01774	-0.02112	-0.02272	-0.022	-0.01908	-0.01451	-0.00918	-0.00411	-0.00027	0.00181	0.0024	0.00225	0.00194	0.00175	0.00176	0.00203	0.00295	0.00495	0.00693	0.00707	0.00522	0.0024	-0.00075	-0.00393	-0.00689	-0.00893	-0.00895	-0.00748	-0.00634	-0.00623	-0.00666
JH.Pfaffenbuegel1.1153_2022-03-18T14-03-48	Jurassic chert Central Swabian Jura		-0.00052	-0.00052	-0.00052	-0.00052	-0.00052	-0.00061	-0.00078	-0.00105	-0.00143	-0.00193	-0.00254	-0.00338	-0.0047	-0.00679	-0.00983	-0.01397	-0.01866	-0.02259	-0.02459	-0.02408	-0.02109	-0.01624	-0.01051	-0.00497	-0.00072	0.00163	0.0024	0.00235	0.00213	0.00211	0.00227	0.00262	0.00364	0.00584	0.00801	0.00815	0.00606	0.00292	-0.00048	-0.00388	-0.00697	-0.00891	-0.00869	-0.00691	-0.0055	-0.00532	-0.00582
JH.BlaubeurenBlauberg1.228_2021-06-30T17-38-23	Jurassic chert Central Swabian Jura		-0.00038	-0.00038	-0.00038	-0.00038	-0.00038	-0.00043	-0.00054	-0.00069	-0.00087	-0.00114	-0.00154	-0.0021	-0.0031	-0.00481	-0.00724	-0.01049	-0.01431	-0.01783	-0.02008	-0.02033	-0.01848	-0.01508	-0.01075	-0.00606	-0.00186	0.00092	0.00203	0.00201	0.0019	0.00186	0.00186	0.00209	0.00299	0.00498	0.00692	0.00678	0.00449	0.00162	-0.00137	-0.00439	-0.00692	-0.00851	-0.00844	-0.00698	-0.00588	-0.00594	-0.00649
JH.Mehrstetten.482_2021-09-29T10-43-51	Jurassic chert Central Swabian Jura		-0.00043	-0.00043	-0.00043	-0.00043	-0.00043	-0.00057	-0.00076	-0.00098	-0.00123	-0.00154	-0.00195	-0.00257	-0.00367	-0.00541	-0.00789	-0.0111	-0.01469	-0.01798	-0.01998	-0.02001	-0.01812	-0.01471	-0.01045	-0.00626	-0.00277	-0.00044	0.00058	0.00084	0.00091	0.00099	0.00119	0.00162	0.00256	0.00452	0.00656	0.00676	0.00488	0.00201	-0.00108	-0.00431	-0.00753	-0.00973	-0.00978	-0.00816	-0.0068	-0.00658	-0.00681
JH.Dollnstein.1212_2022-04-05T17-23-55	Jurassic chert Central Swabian Jura		-0.00053	-0.00053	-0.00053	-0.00053	-0.00053	-0.00061	-0.0008	-0.00109	-0.00145	-0.0019	-0.00257	-0.00356	-0.00493	-0.00685	-0.00955	-0.01303	-0.01676	-0.01977	-0.0213	-0.02091	-0.01862	-0.01489	-0.01043	-0.00607	-0.00268	-0.00062	0.0004	0.00078	0.00096	0.00126	0.00154	0.00186	0.00277	0.00475	0.00682	0.00714	0.00535	0.00235	-0.00106	-0.00461	-0.00806	-0.01048	-0.01074	-0.00925	-0.00774	-0.00711	-0.00716
JH.HoheBeet.938_2022-01-13T16-18-07	Jurassic chert Central Swabian Jura		-0.00054	-0.00054	-0.00054	-0.00054	-0.00054	-0.00068	-0.00083	-0.00098	-0.00115	-0.00136	-0.00174	-0.00241	-0.00352	-0.00517	-0.00766	-0.01118	-0.01514	-0.01855	-0.02031	-0.02015	-0.01809	-0.01427	-0.00941	-0.00472	-0.00129	0.00056	0.00121	0.00144	0.0015	0.00155	0.00192	0.00277	0.00425	0.00634	0.00801	0.00794	0.00598	0.0029	-0.00081	-0.00499	-0.00893	-0.01133	-0.01172	-0.01062	-0.0094	-0.00873	-0.0086
JH.Preith.1252_2022-04-07T11-08-11	Jurassic chert Central Swabian Jura		-0.00052	-0.00052	-0.00052	-0.00052	-0.00052	-0.00066	-0.0008	-0.00096	-0.00126	-0.0017	-0.00233	-0.00327	-0.00469	-0.00672	-0.00961	-0.01341	-0.01754	-0.02102	-0.02285	-0.02245	-0.01998	-0.01587	-0.01077	-0.00574	-0.00188	0.00035	0.00127	0.00144	0.00141	0.00152	0.00185	0.00238	0.00355	0.00576	0.0078	0.00796	0.00597	0.00273	-0.00086	-0.00453	-0.00808	-0.01043	-0.01049	-0.00896	-0.00758	-0.00711	-0.00711
JH.Wippingen.1759_2022-08-02T16-57-26	Jurassic chert Central Swabian Jura		-0.00039	-0.00039	-0.00039	-0.00039	-0.00039	-0.00052	-0.00077	-0.00103	-0.00115	-0.00136	-0.00189	-0.00267	-0.00368	-0.00518	-0.00741	-0.01071	-0.01479	-0.01815	-0.02001	-0.02012	-0.01829	-0.01485	-0.01054	-0.00616	-0.00261	-0.00061	0.00029	0.00042	0.00021	0.00034	0.00076	0.00116	0.00201	0.00403	0.00616	0.00657	0.00493	0.00192	-0.00162	-0.00511	-0.00863	-0.01112	-0.01104	-0.00947	-0.00829	-0.00759	-0.00721
JH.Schopf.1083_2022-01-27T19-30-09	Jurassic chert Central Swabian Jura		-0.0007	-0.0007	-0.0007	-0.0007	-0.0007	-0.00074	-0.00081	-0.00102	-0.00135	-0.00183	-0.00246	-0.00333	-0.00464	-0.0066	-0.0094	-0.01291	-0.01667	-0.01992	-0.02166	-0.02123	-0.01882	-0.01481	-0.00996	-0.00537	-0.00186	0.00026	0.00109	0.00128	0.00145	0.00157	0.00171	0.00212	0.00321	0.00525	0.0072	0.0074	0.00567	0.00283	-0.00056	-0.00405	-0.00733	-0.00972	-0.01001	-0.00851	-0.00712	-0.0068	-0.00713
JH.Bopfingen.1037_2022-01-21T16-27-03	Jurassic chert Central Swabian Jura		-0.00054	-0.00054	-0.00054	-0.00054	-0.00054	-0.00056	-0.00057	-0.00069	-0.00093	-0.00129	-0.0019	-0.00285	-0.00408	-0.0057	-0.00805	-0.01126	-0.01492	-0.01811	-0.01997	-0.02009	-0.01839	-0.01508	-0.01077	-0.00633	-0.00274	-0.00041	0.00068	0.00097	0.00093	0.00088	0.00107	0.00162	0.00281	0.00493	0.00701	0.00726	0.00537	0.00258	-0.00044	-0.00353	-0.0064	-0.00809	-0.00751	-0.00551	-0.00399	-0.00358	-0.00374
JH.Blauberg.606_2021-11-03T18-11-53	Jurassic chert Central Swabian Jura		-0.00029	-0.00029	-0.00029	-0.00029	-0.00029	-0.00034	-0.00048	-0.00071	-0.00101	-0.00123	-0.00139	-0.00188	-0.00276	-0.00408	-0.00612	-0.00884	-0.01193	-0.01477	-0.01658	-0.01685	-0.01558	-0.01303	-0.00968	-0.00627	-0.00336	-0.00146	-0.00046	0.0002	0.00058	0.00077	0.00109	0.00154	0.0024	0.00417	0.00583	0.00593	0.00451	0.00206	-0.00104	-0.00432	-0.00744	-0.00948	-0.0093	-0.00759	-0.00617	-0.00562	-0.00575
JH.Treuchtlingen.404_2021-07-06T18-54-55	Jurassic chert Central Swabian Jura		-0.00033	-0.00033	-0.00033	-0.00033	-0.00033	-0.00052	-0.00069	-0.00075	-0.00087	-0.00122	-0.00168	-0.00226	-0.00313	-0.00463	-0.00696	-0.0101	-0.01359	-0.01692	-0.01929	-0.01967	-0.01808	-0.0149	-0.01057	-0.00612	-0.0026	-0.00044	0.00044	0.00049	0.00037	0.00026	0.00025	0.00054	0.00164	0.00384	0.00584	0.00597	0.00422	0.00158	-0.00146	-0.00475	-0.00803	-0.01019	-0.01027	-0.00893	-0.00775	-0.00759	-0.00771
JH.Kreuzaecker.1024_2022-01-21T15-53-56	Jurassic chert Central Swabian Jura		-5e-05	-5e-05	-5e-05	-5e-05	-5e-05	-0.00019	-0.00028	-0.00038	-0.00062	-0.00098	-0.00146	-0.00211	-0.00297	-0.00443	-0.00689	-0.01021	-0.01397	-0.01728	-0.01897	-0.01839	-0.01588	-0.01207	-0.00773	-0.0036	-0.00047	0.0013	0.00189	0.00176	0.0017	0.00195	0.00225	0.00244	0.00285	0.00396	0.0055	0.00617	0.005	0.00237	-0.0008	-0.0038	-0.00662	-0.00891	-0.0094	-0.00798	-0.00639	-0.00548	-0.0051
JH.Heldenfingen.488_2021-09-29T10-59-49	Jurassic chert Central Swabian Jura		-0.00048	-0.00048	-0.00048	-0.00048	-0.00048	-0.00042	-0.00047	-0.00067	-0.00092	-0.00121	-0.00173	-0.00255	-0.00372	-0.00537	-0.00772	-0.01089	-0.01462	-0.01803	-0.02012	-0.02043	-0.01871	-0.01509	-0.01037	-0.00575	-0.00194	0.00077	0.00212	0.00237	0.00214	0.00184	0.0018	0.00224	0.00312	0.00483	0.00677	0.00705	0.00517	0.00221	-0.00107	-0.00463	-0.0081	-0.01031	-0.01031	-0.00897	-0.00767	-0.00701	-0.00697
JH.Eichberg12_2021-06-25T15-41-46	Jurassic chert Central Swabian Jura		-0.00062	-0.00062	-0.00062	-0.00062	-0.00062	-0.00069	-0.00081	-0.00101	-0.0013	-0.00175	-0.00235	-0.00314	-0.00426	-0.00586	-0.00809	-0.01093	-0.01407	-0.01689	-0.01864	-0.01876	-0.01718	-0.01415	-0.0103	-0.00642	-0.00314	-0.00103	-2e-05	0.00039	0.00064	0.00098	0.00137	0.00175	0.00261	0.00442	0.00617	0.00623	0.0044	0.00163	-0.00124	-0.00414	-0.00708	-0.00926	-0.00951	-0.00819	-0.00706	-0.00683	-0.00707
JH.Gaimersheim.1164_2022-03-18T14-32-44	Jurassic chert Central Swabian Jura		-0.0004	-0.0004	-0.0004	-0.0004	-0.0004	-0.0005	-0.00066	-0.00088	-0.00115	-0.00157	-0.00223	-0.00313	-0.00445	-0.0065	-0.00956	-0.01381	-0.01876	-0.02294	-0.02485	-0.02376	-0.02	-0.01433	-0.00769	-0.00134	0.00332	0.00541	0.0053	0.00428	0.00334	0.00263	0.00221	0.0022	0.00294	0.00481	0.00657	0.00637	0.00439	0.00187	-0.00085	-0.00369	-0.00635	-0.00806	-0.00783	-0.00632	-0.00557	-0.00616	-0.00714
JH.Hirschhalde.926_2022-01-12T17-07-32	Jurassic chert Central Swabian Jura		-0.00039	-0.00039	-0.00039	-0.00039	-0.00039	-0.00046	-0.00054	-0.00069	-0.00092	-0.00127	-0.00178	-0.00251	-0.00375	-0.00563	-0.00807	-0.01091	-0.0139	-0.01638	-0.01754	-0.01695	-0.01468	-0.01132	-0.0076	-0.00399	-0.00109	0.00063	0.0011	0.00105	0.00082	0.00046	0.00028	0.00044	0.00127	0.00322	0.00544	0.00597	0.00454	0.0019	-0.00155	-0.00507	-0.00827	-0.01058	-0.01103	-0.00983	-0.00862	-0.00827	-0.00838
JH.Preith.294_2021-07-01T16-42-25	Jurassic chert Central Swabian Jura		-0.00068	-0.00068	-0.00068	-0.00068	-0.00068	-0.00084	-0.00103	-0.00129	-0.00167	-0.00219	-0.00288	-0.00382	-0.00509	-0.00687	-0.00928	-0.01226	-0.01541	-0.01802	-0.01945	-0.01928	-0.01751	-0.01448	-0.01075	-0.00696	-0.00386	-0.00183	-0.00072	-0.00015	0.00024	0.00064	0.00108	0.0016	0.0027	0.00476	0.00676	0.00706	0.0053	0.00227	-0.00122	-0.00479	-0.00818	-0.0106	-0.01099	-0.00959	-0.00802	-0.00727	-0.00705
JH.Ballendorf.709_2021-11-26T13-51-49	Jurassic chert Central Swabian Jura		-0.00054	-0.00054	-0.00054	-0.00054	-0.00054	-0.00061	-0.00074	-0.00097	-0.0013	-0.00174	-0.00235	-0.00325	-0.00449	-0.00617	-0.00843	-0.01135	-0.01464	-0.01739	-0.0188	-0.01867	-0.01705	-0.01405	-0.01021	-0.00634	-0.00337	-0.00171	-0.00085	-0.00034	-0.00022	-0.00019	8e-05	0.00068	0.00195	0.00412	0.00614	0.00645	0.00473	0.00182	-0.00157	-0.00508	-0.00838	-0.01083	-0.01129	-0.01002	-0.00884	-0.0085	-0.00847
Jurahornstein_Blauberg_Block2-unpatinated-12_2020-02-18T11-20-59	Jurassic chert Central Swabian Jura		-0.00052	-0.00052	-0.00052	-0.00052	-0.00052	-0.00063	-0.00077	-0.00099	-0.00129	-0.00171	-0.00229	-0.00309	-0.00422	-0.00585	-0.00815	-0.01112	-0.01436	-0.01707	-0.0185	-0.01833	-0.0166	-0.0136	-0.00986	-0.00614	-0.00318	-0.00136	-0.00047	-6e-05	0.00022	0.00053	0.00093	0.00155	0.00268	0.00462	0.0065	0.00674	0.00506	0.00232	-0.0008	-0.00394	-0.00679	-0.00868	-0.00877	-0.00736	-0.00597	-0.00543	-0.00552
JH.Nassenfels.1182_2022-04-05T15-58-08	Jurassic chert Central Swabian Jura		-0.00029	-0.00029	-0.00029	-0.00029	-0.00029	-0.00039	-0.00048	-0.00062	-0.00087	-0.00123	-0.00173	-0.00248	-0.00364	-0.00549	-0.00842	-0.0127	-0.0179	-0.02267	-0.02538	-0.02518	-0.02197	-0.01621	-0.00902	-0.00183	0.0037	0.00642	0.00671	0.00584	0.00436	0.00284	0.00196	0.00184	0.00282	0.00528	0.00752	0.00763	0.00566	0.00256	-0.00104	-0.00462	-0.00784	-0.00983	-0.00948	-0.00765	-0.00644	-0.00658	-0.00738
JH.Dollnstein.1311_2022-04-07T16-02-19	Jurassic chert Central Swabian Jura		-0.00066	-0.00066	-0.00066	-0.00066	-0.00066	-0.0008	-0.001	-0.00128	-0.00165	-0.00216	-0.00281	-0.00372	-0.00509	-0.00705	-0.00964	-0.01282	-0.01627	-0.01915	-0.02061	-0.02017	-0.01795	-0.01441	-0.01017	-0.00594	-0.00256	-0.00054	0.00032	0.00061	0.00073	0.00086	0.00107	0.00148	0.00251	0.0046	0.00667	0.00691	0.00511	0.00227	-0.00098	-0.00438	-0.00767	-0.01002	-0.01029	-0.00883	-0.00753	-0.00719	-0.00729
JH.Eitersheim.1265_2022-04-07T11-43-39	Jurassic chert Central Swabian Jura		-0.00032	-0.00032	-0.00032	-0.00032	-0.00032	-0.00041	-0.00057	-0.0008	-0.00111	-0.00153	-0.00214	-0.00299	-0.0042	-0.00595	-0.0084	-0.01157	-0.01505	-0.01796	-0.01945	-0.01917	-0.01714	-0.01375	-0.00976	-0.00587	-0.00272	-0.00067	0.00043	0.00088	0.00112	0.00155	0.00207	0.00257	0.00352	0.0054	0.00748	0.0082	0.00677	0.00379	-0.0001	-0.00446	-0.00858	-0.01152	-0.01251	-0.01163	-0.01001	-0.00885	-0.00824
JH.Wittlingen3_2021-06-25T15-03-13	Jurassic chert Central Swabian Jura		-0.0005	-0.0005	-0.0005	-0.0005	-0.0005	-0.00059	-0.00076	-0.00101	-0.00132	-0.0017	-0.00219	-0.00293	-0.00407	-0.00574	-0.00807	-0.01111	-0.01454	-0.01763	-0.01959	-0.01989	-0.01844	-0.01557	-0.01174	-0.0076	-0.00405	-0.00166	-0.00036	0.00027	0.00063	0.00088	0.00107	0.00149	0.0027	0.00495	0.00709	0.00728	0.00532	0.00238	-0.00088	-0.00434	-0.0076	-0.00978	-0.00989	-0.00835	-0.00687	-0.00628	-0.00611
JH.Pfaffenbuegel1.1151_2022-03-18T13-59-33	Jurassic chert Central Swabian Jura		-0.00071	-0.00071	-0.00071	-0.00071	-0.00071	-0.00085	-0.00105	-0.00134	-0.00175	-0.00233	-0.00312	-0.00419	-0.00567	-0.00772	-0.01056	-0.01419	-0.01808	-0.02119	-0.02262	-0.02197	-0.01936	-0.01521	-0.01026	-0.00548	-0.00182	0.0003	0.00119	0.00144	0.0015	0.00159	0.00178	0.00221	0.00328	0.00532	0.00728	0.0074	0.00554	0.00274	-0.00036	-0.00352	-0.00639	-0.00821	-0.00805	-0.00638	-0.00502	-0.00473	-0.00503
JH.Blauberg.595_2021-11-03T17-41-35	Jurassic chert Central Swabian Jura		-0.00038	-0.00038	-0.00038	-0.00038	-0.00038	-0.00061	-0.00075	-0.00083	-0.00098	-0.00126	-0.00169	-0.00242	-0.00339	-0.00479	-0.00709	-0.01024	-0.0136	-0.01654	-0.01846	-0.01866	-0.01722	-0.0144	-0.0105	-0.00657	-0.00353	-0.00134	2e-05	0.00056	0.00085	0.00094	0.00095	0.00134	0.00224	0.00398	0.00599	0.00653	0.0051	0.00251	-0.00093	-0.00474	-0.00803	-0.01026	-0.01058	-0.00946	-0.00847	-0.00801	-0.00785
JH.Herbrechtingen.729_2021-11-26T15-01-22	Jurassic chert Central Swabian Jura		-0.0004	-0.0004	-0.0004	-0.0004	-0.0004	-0.00052	-0.00062	-0.00091	-0.00121	-0.0015	-0.00201	-0.00269	-0.00377	-0.0057	-0.00837	-0.01155	-0.0152	-0.01843	-0.01988	-0.01927	-0.01687	-0.01301	-0.00849	-0.0041	-0.0005	0.0016	0.0022	0.00204	0.0014	0.0007	0.00039	0.00053	0.00146	0.00336	0.00528	0.00595	0.00483	0.002	-0.00156	-0.00479	-0.00764	-0.00943	-0.00948	-0.00853	-0.00774	-0.00768	-0.00854
JH.BissingenLeitenhof.414_2021-07-06T19-20-47	Jurassic chert Central Swabian Jura		-0.00063	-0.00063	-0.00063	-0.00063	-0.00063	-0.00078	-0.00098	-0.00122	-0.00155	-0.00201	-0.00264	-0.00352	-0.00475	-0.00654	-0.00902	-0.01214	-0.01554	-0.01837	-0.01977	-0.01949	-0.01758	-0.01433	-0.01036	-0.0064	-0.00316	-0.0013	-0.0004	0.00018	0.0004	0.00058	0.00099	0.00154	0.00262	0.00473	0.00676	0.00701	0.00531	0.00233	-0.00119	-0.00467	-0.008	-0.01049	-0.01082	-0.00941	-0.0082	-0.00783	-0.00772
JH.Blauberg.627_2021-11-12T09-55-00	Jurassic chert Central Swabian Jura		-0.00043	-0.00043	-0.00043	-0.00043	-0.00043	-0.00057	-0.00073	-0.00091	-0.00123	-0.00175	-0.00244	-0.00336	-0.00471	-0.00663	-0.00931	-0.01288	-0.0169	-0.02035	-0.02222	-0.02193	-0.01955	-0.01556	-0.01057	-0.00556	-0.00172	0.00055	0.00158	0.00189	0.00199	0.00208	0.00225	0.00269	0.00365	0.00544	0.00732	0.00751	0.00558	0.00259	-0.00077	-0.00426	-0.00746	-0.00967	-0.00994	-0.00863	-0.0074	-0.00706	-0.00725
JH.Pfaffenbuegel1.1150_2022-03-18T13-56-40	Jurassic chert Central Swabian Jura		-0.00085	-0.00085	-0.00085	-0.00085	-0.00085	-0.00101	-0.00124	-0.00156	-0.002	-0.00258	-0.00333	-0.00433	-0.00568	-0.00757	-0.01015	-0.01338	-0.01677	-0.01945	-0.02067	-0.02008	-0.01777	-0.01413	-0.00984	-0.00574	-0.00261	-0.00079	0	0.00025	0.00034	0.00045	0.00067	0.00112	0.00219	0.00426	0.00628	0.0065	0.00481	0.00218	-0.0008	-0.00387	-0.00674	-0.00866	-0.00863	-0.00711	-0.0059	-0.00569	-0.00601
JH.Herbrechtingen.43_2021-06-28T12-31-18	Jurassic chert Central Swabian Jura		-0.00033	-0.00033	-0.00033	-0.00033	-0.00033	-0.0004	-0.00056	-0.0007	-0.00094	-0.00135	-0.00183	-0.00248	-0.00362	-0.00543	-0.00782	-0.01094	-0.01467	-0.01822	-0.02061	-0.02112	-0.01975	-0.01692	-0.01309	-0.00859	-0.0043	-0.00105	0.00106	0.00223	0.00272	0.00283	0.00279	0.00283	0.0035	0.00507	0.00659	0.00653	0.00463	0.00168	-0.0017	-0.00499	-0.00784	-0.0097	-0.00974	-0.00826	-0.00689	-0.00633	-0.00593
JH.BissingenLeitenhof.409_2021-07-06T19-08-31	Jurassic chert Central Swabian Jura		-0.00033	-0.00033	-0.00033	-0.00033	-0.00033	-0.00042	-0.0006	-0.0009	-0.00121	-0.00155	-0.00201	-0.00266	-0.00359	-0.00509	-0.00727	-0.01003	-0.01324	-0.01599	-0.01735	-0.01746	-0.01638	-0.01386	-0.01034	-0.00681	-0.0041	-0.00255	-0.00156	-0.00062	-5e-05	8e-05	0.00024	0.00082	0.0021	0.00407	0.0059	0.00617	0.0045	0.00173	-0.00168	-0.00545	-0.0091	-0.0119	-0.01245	-0.01079	-0.00903	-0.0083	-0.00812
JH.Dollnstein.1200_2022-04-05T16-55-01	Jurassic chert Central Swabian Jura		-0.00057	-0.00057	-0.00057	-0.00057	-0.00057	-0.00069	-0.00087	-0.0011	-0.00138	-0.00178	-0.00241	-0.00329	-0.00449	-0.00619	-0.00863	-0.01172	-0.01504	-0.01777	-0.01918	-0.01895	-0.01715	-0.01409	-0.01037	-0.00666	-0.00364	-0.0017	-0.00075	-0.0003	3e-05	0.00037	0.00073	0.00115	0.00216	0.00423	0.0064	0.00687	0.00523	0.0023	-0.00119	-0.00477	-0.00813	-0.01056	-0.01101	-0.00978	-0.00839	-0.00767	-0.0075
JH.Kitzinghof.1017_2022-01-21T15-34-59	Jurassic chert Central Swabian Jura		-0.00031	-0.00031	-0.00031	-0.00031	-0.00031	-0.0004	-0.00056	-0.00087	-0.00127	-0.00174	-0.00241	-0.00343	-0.00502	-0.00747	-0.01105	-0.01588	-0.02143	-0.02624	-0.02869	-0.02822	-0.02501	-0.01929	-0.01208	-0.0049	0.00105	0.00489	0.00668	0.00724	0.0071	0.00653	0.00596	0.00577	0.00637	0.00816	0.00979	0.00932	0.0069	0.00386	0.00077	-0.00238	-0.00509	-0.0062	-0.00504	-0.00282	-0.00146	-0.00146	-0.00199
JH.Eitersheim.1267_2022-04-07T11-50-20	Jurassic chert Central Swabian Jura		-0.0005	-0.0005	-0.0005	-0.0005	-0.0005	-0.00062	-0.00069	-0.00074	-0.00089	-0.00123	-0.0019	-0.00289	-0.00417	-0.00605	-0.00879	-0.01224	-0.01599	-0.0191	-0.02061	-0.01998	-0.01741	-0.01336	-0.00845	-0.0037	-4e-05	0.00187	0.00219	0.00183	0.00158	0.00141	0.00121	0.00142	0.00248	0.00457	0.00664	0.00698	0.00529	0.00248	-0.00095	-0.00459	-0.00779	-0.01009	-0.01086	-0.01002	-0.00892	-0.0086	-0.00883
JH.AschHagenbucherTal.192_2021-06-30T14-56-19	Jurassic chert Central Swabian Jura		-0.00041	-0.00041	-0.00041	-0.00041	-0.00041	-0.00046	-0.00047	-0.00057	-0.00089	-0.00134	-0.00176	-0.00236	-0.00332	-0.00472	-0.00684	-0.0097	-0.01294	-0.01605	-0.01833	-0.01917	-0.01813	-0.01554	-0.01196	-0.00807	-0.00456	-0.00198	-0.00046	0.00033	0.00084	0.00145	0.00187	0.0021	0.00296	0.00493	0.00667	0.0066	0.00483	0.00219	-0.00089	-0.00432	-0.00766	-0.01	-0.0103	-0.00924	-0.00834	-0.00799	-0.008
JH.Hirschhalde.924_2022-01-12T17-02-16	Jurassic chert Central Swabian Jura		-0.00046	-0.00046	-0.00046	-0.00046	-0.00046	-0.00057	-0.00073	-0.00088	-0.00111	-0.00153	-0.00213	-0.00295	-0.00416	-0.006	-0.00873	-0.01223	-0.01593	-0.01892	-0.02043	-0.01999	-0.01768	-0.01398	-0.00954	-0.00526	-0.00202	-0.00024	0.0005	0.00078	0.00088	0.00099	0.00126	0.00186	0.00306	0.00519	0.00722	0.00746	0.00569	0.00267	-0.00096	-0.0046	-0.0078	-0.01005	-0.01033	-0.00878	-0.00722	-0.00665	-0.0067
JH.Ochsenfeld.1304_2022-04-07T15-42-48	Jurassic chert Central Swabian Jura		-0.00078	-0.00078	-0.00078	-0.00078	-0.00078	-0.00085	-0.00097	-0.00121	-0.00156	-0.00201	-0.00269	-0.00365	-0.00502	-0.00701	-0.00974	-0.0132	-0.01699	-0.02027	-0.02198	-0.02155	-0.01907	-0.01499	-0.0101	-0.00527	-0.00148	0.00077	0.00163	0.00169	0.00151	0.00138	0.00142	0.00173	0.00267	0.0046	0.00651	0.00667	0.0049	0.00226	-0.00067	-0.00367	-0.00646	-0.00833	-0.00819	-0.00654	-0.00535	-0.00521	-0.00551
JH.Bopfingen.1041_2022-01-21T16-36-23	Jurassic chert Central Swabian Jura		-0.00033	-0.00033	-0.00033	-0.00033	-0.00033	-0.00039	-0.00046	-0.00056	-0.00079	-0.0011	-0.00156	-0.0023	-0.00333	-0.0048	-0.00702	-0.0099	-0.01283	-0.01534	-0.01711	-0.01754	-0.01642	-0.01386	-0.0104	-0.0069	-0.00413	-0.00213	-0.00077	-0.0002	-5e-05	0.00022	0.00063	0.0012	0.00247	0.00465	0.00663	0.00696	0.00516	0.00194	-0.0018	-0.00568	-0.00948	-0.0122	-0.01277	-0.01156	-0.00999	-0.00919	-0.00927
JH.HdhKalkwerk.255_2021-06-30T18-57-57	Jurassic chert Central Swabian Jura		-0.00054	-0.00054	-0.00054	-0.00054	-0.00054	-0.00065	-0.00074	-0.00096	-0.00129	-0.00176	-0.00235	-0.00305	-0.00406	-0.00582	-0.00835	-0.0115	-0.01488	-0.01786	-0.01957	-0.01945	-0.01731	-0.01378	-0.00977	-0.00574	-0.00236	-0.00031	0.00053	0.0008	0.00094	0.00124	0.00177	0.00223	0.00306	0.00489	0.00687	0.00757	0.00627	0.00324	-0.00062	-0.0045	-0.00826	-0.0112	-0.01215	-0.01131	-0.00971	-0.00841	-0.0079
Jurahornstein_Blauberg_Block2-unpatinated-4_2020-02-18T11-12-46	Jurassic chert Central Swabian Jura		-0.00046	-0.00046	-0.00046	-0.00046	-0.00046	-0.00056	-0.0007	-0.00089	-0.00119	-0.00163	-0.00222	-0.00302	-0.00416	-0.00582	-0.00819	-0.01125	-0.01456	-0.0173	-0.01876	-0.01855	-0.01671	-0.01358	-0.00973	-0.00596	-0.00304	-0.00126	-0.00041	-7e-05	0.00018	0.00051	0.00092	0.00156	0.00274	0.00473	0.00666	0.00695	0.00528	0.00256	-0.00055	-0.00375	-0.00668	-0.00866	-0.00878	-0.00736	-0.00598	-0.00545	-0.00554
JH.Nonnenbuehl.1058_2022-01-27T18-30-33	Jurassic chert Central Swabian Jura		-0.00048	-0.00048	-0.00048	-0.00048	-0.00048	-0.00055	-0.00065	-0.00082	-0.00113	-0.0016	-0.00226	-0.00315	-0.00443	-0.00634	-0.0091	-0.0127	-0.01673	-0.02022	-0.02216	-0.0221	-0.01995	-0.01602	-0.01111	-0.00619	-0.00217	0.0003	0.0014	0.00179	0.00189	0.00201	0.00221	0.00258	0.00362	0.00586	0.00821	0.00856	0.0065	0.00319	-0.0005	-0.00431	-0.00797	-0.01055	-0.01078	-0.00903	-0.0074	-0.00686	-0.00686
JH.Gaimersheim.1173_2022-03-18T14-55-06	Jurassic chert Central Swabian Jura		-0.00028	-0.00028	-0.00028	-0.00028	-0.00028	-0.00032	-0.00049	-0.0007	-0.00094	-0.00134	-0.00189	-0.00258	-0.00363	-0.00533	-0.00821	-0.01231	-0.01683	-0.02075	-0.02275	-0.02207	-0.01877	-0.01358	-0.0077	-0.00206	0.00218	0.00409	0.00404	0.00329	0.00258	0.00213	0.00177	0.00151	0.00227	0.00432	0.00603	0.00598	0.00415	0.00152	-0.00123	-0.00419	-0.00713	-0.0092	-0.0094	-0.00817	-0.00724	-0.0075	-0.00862
JH.Berghuehlen.201_2021-06-30T15-54-03	Jurassic chert Central Swabian Jura		-0.0004	-0.0004	-0.0004	-0.0004	-0.0004	-0.00054	-0.0007	-0.00091	-0.00111	-0.00136	-0.00184	-0.00255	-0.0035	-0.00508	-0.00763	-0.01104	-0.01491	-0.01835	-0.02027	-0.02018	-0.01815	-0.01447	-0.0099	-0.00543	-0.00173	0.00062	0.00157	0.00164	0.00138	0.00108	0.0011	0.00159	0.00264	0.00459	0.00656	0.00682	0.00505	0.00223	-0.0009	-0.00403	-0.00666	-0.00829	-0.00826	-0.00662	-0.00508	-0.00477	-0.00502
JH.BartholomaeWaldteilRechbergerBuch.61_2021-06-28T14-26-56	Jurassic chert Central Swabian Jura		-0.00037	-0.00037	-0.00037	-0.00037	-0.00037	-0.00052	-0.00064	-0.00079	-0.00101	-0.00123	-0.00166	-0.00245	-0.0035	-0.00514	-0.00753	-0.01078	-0.01479	-0.01867	-0.02114	-0.02181	-0.02059	-0.01741	-0.01311	-0.00861	-0.00441	-0.00154	4e-05	0.00101	0.00128	0.00119	0.00159	0.00238	0.00345	0.00549	0.00765	0.00784	0.00582	0.00245	-0.00142	-0.00515	-0.00826	-0.01043	-0.01093	-0.00962	-0.00813	-0.00733	-0.0068
JH.Eitersheim.1262_2022-04-07T11-34-26	Jurassic chert Central Swabian Jura		-0.00048	-0.00048	-0.00048	-0.00048	-0.00048	-0.00057	-0.00068	-0.00085	-0.00114	-0.00156	-0.0022	-0.00307	-0.00426	-0.00604	-0.0086	-0.01184	-0.01536	-0.0182	-0.01959	-0.01929	-0.01729	-0.01382	-0.00958	-0.00546	-0.00231	-0.00043	0.0005	0.00091	0.00113	0.0013	0.00149	0.00203	0.00317	0.00509	0.00716	0.0077	0.00603	0.00299	-0.00064	-0.00447	-0.0081	-0.01077	-0.01148	-0.01041	-0.00913	-0.00855	-0.00845
JH.Buxheim.388_2021-07-06T17-55-06	Jurassic chert Central Swabian Jura		-0.0009	-0.0009	-0.0009	-0.0009	-0.0009	-0.00106	-0.00129	-0.00162	-0.00208	-0.00265	-0.0034	-0.00439	-0.00572	-0.00749	-0.00982	-0.01258	-0.01532	-0.01744	-0.01838	-0.01788	-0.01604	-0.01321	-0.00986	-0.00661	-0.00404	-0.00239	-0.00147	-0.00095	-0.00053	-8e-05	0.00041	0.00102	0.00212	0.00409	0.00614	0.00666	0.00522	0.00247	-0.00095	-0.00459	-0.0081	-0.01075	-0.01151	-0.01047	-0.00907	-0.00823	-0.00777
JH.Schopf.1072_2022-01-27T19-06-11	Jurassic chert Central Swabian Jura		-0.00045	-0.00045	-0.00045	-0.00045	-0.00045	-0.0006	-0.0008	-0.00102	-0.00132	-0.00175	-0.00235	-0.00316	-0.00429	-0.00605	-0.00876	-0.01229	-0.01599	-0.01904	-0.02056	-0.02028	-0.0182	-0.01454	-0.00994	-0.00541	-0.00198	0	0.00087	0.0012	0.00132	0.00148	0.00174	0.00224	0.00339	0.0055	0.00757	0.00778	0.00577	0.00272	-0.00069	-0.00425	-0.00756	-0.00987	-0.01002	-0.00832	-0.00671	-0.0061	-0.00597
JH.Kitzinghof.1013_2022-01-21T15-25-32	Jurassic chert Central Swabian Jura		-0.0004	-0.0004	-0.0004	-0.0004	-0.0004	-0.00046	-0.00057	-0.00076	-0.00093	-0.00118	-0.00174	-0.00267	-0.00403	-0.00595	-0.00882	-0.01285	-0.01741	-0.02131	-0.02314	-0.02218	-0.01857	-0.01316	-0.00698	-0.00121	0.0029	0.00485	0.00475	0.00363	0.00256	0.00186	0.00159	0.00165	0.00228	0.00407	0.00611	0.00652	0.00485	0.00205	-0.00104	-0.00388	-0.00646	-0.00846	-0.00891	-0.008	-0.00707	-0.00719	-0.0082
JH.BallendorfRotensohl.246_2021-06-30T18-29-31	Jurassic chert Central Swabian Jura		-0.00087	-0.00087	-0.00087	-0.00087	-0.00087	-0.00103	-0.00116	-0.00131	-0.00169	-0.00228	-0.00295	-0.00385	-0.00521	-0.00708	-0.00966	-0.01293	-0.01635	-0.01919	-0.02068	-0.02036	-0.0183	-0.01487	-0.01065	-0.0065	-0.00318	-0.00106	2e-05	0.00055	0.00085	0.00111	0.00143	0.00185	0.00277	0.00467	0.00668	0.00707	0.00528	0.00224	-0.00111	-0.0045	-0.0078	-0.01011	-0.01039	-0.00894	-0.00725	-0.00647	-0.00648
JH.Blauberg.602_2021-11-03T17-57-31	Jurassic chert Central Swabian Jura		-0.00057	-0.00057	-0.00057	-0.00057	-0.00057	-0.00068	-0.00086	-0.00113	-0.0015	-0.002	-0.00262	-0.0035	-0.00479	-0.00668	-0.00947	-0.01315	-0.01705	-0.02017	-0.02165	-0.02108	-0.01864	-0.01477	-0.01012	-0.00566	-0.00217	-7e-05	0.00088	0.00126	0.00143	0.00155	0.0018	0.00218	0.00305	0.00493	0.00686	0.00712	0.00545	0.00259	-0.00083	-0.00421	-0.0073	-0.00959	-0.00998	-0.00881	-0.00765	-0.0072	-0.00721
JH.RechbergerBuch.1001_2022-01-21T14-46-37	Jurassic chert Central Swabian Jura		-0.0002	-0.0002	-0.0002	-0.0002	-0.0002	-0.00022	-0.00029	-0.00045	-0.00064	-0.00089	-0.00131	-0.0019	-0.00268	-0.00383	-0.00561	-0.00797	-0.01054	-0.01274	-0.01415	-0.01441	-0.01336	-0.01111	-0.00824	-0.00554	-0.00348	-0.00222	-0.0016	-0.00133	-0.00105	-0.00062	-2e-05	0.00083	0.00213	0.00422	0.00607	0.00641	0.00493	0.0023	-0.00093	-0.00441	-0.00769	-0.01012	-0.01064	-0.00949	-0.0081	-0.00727	-0.00706
JH.Hohlheim.324_2021-07-02T15-10-07	Jurassic chert Central Swabian Jura		-0.00052	-0.00052	-0.00052	-0.00052	-0.00052	-0.00059	-0.00077	-0.00101	-0.00133	-0.00181	-0.00245	-0.0033	-0.00453	-0.00632	-0.00878	-0.01189	-0.01524	-0.01809	-0.01965	-0.01939	-0.01729	-0.01371	-0.00943	-0.0052	-0.00169	0.00063	0.00173	0.00204	0.00207	0.0021	0.00224	0.00245	0.00311	0.00467	0.00632	0.0065	0.00481	0.00211	-0.00094	-0.00414	-0.00727	-0.00953	-0.00996	-0.00885	-0.00771	-0.00726	-0.00721
JH.BissingenLeitenhof.410_2021-07-06T19-10-45	Jurassic chert Central Swabian Jura		-0.00086	-0.00086	-0.00086	-0.00086	-0.00086	-0.00098	-0.00112	-0.00133	-0.00163	-0.00206	-0.00273	-0.00367	-0.0049	-0.00659	-0.00886	-0.01166	-0.01463	-0.01717	-0.01862	-0.01865	-0.01727	-0.01466	-0.01126	-0.00774	-0.00475	-0.00265	-0.00139	-0.00068	-0.00014	0.00034	0.00078	0.00139	0.00264	0.00486	0.007	0.00731	0.0055	0.00243	-0.00121	-0.00508	-0.00874	-0.01134	-0.01182	-0.01044	-0.00882	-0.00783	-0.00726
JH.Muendling1.396_2021-07-06T18-32-45	Jurassic chert Central Swabian Jura		-0.00041	-0.00041	-0.00041	-0.00041	-0.00041	-0.00046	-0.00058	-0.00089	-0.00125	-0.00163	-0.00222	-0.00303	-0.0041	-0.00581	-0.00829	-0.01133	-0.01465	-0.01739	-0.01878	-0.01857	-0.01674	-0.01353	-0.00964	-0.00581	-0.00264	-0.00066	0.00034	0.00098	0.00143	0.00163	0.00187	0.00243	0.00352	0.00526	0.00685	0.007	0.00548	0.00287	-0.00065	-0.00454	-0.00788	-0.01024	-0.01115	-0.01065	-0.0099	-0.0095	-0.00911
JH.Dollnstein.354_2021-07-02T17-16-13	Jurassic chert Central Swabian Jura		-8e-05	-8e-05	-8e-05	-8e-05	-8e-05	-0.0001	-0.0002	-0.0004	-0.00063	-0.00083	-0.00102	-0.00138	-0.0021	-0.00323	-0.00479	-0.00704	-0.00988	-0.01269	-0.01484	-0.01576	-0.01512	-0.01332	-0.01053	-0.00704	-0.00388	-0.00172	-0.00049	0.00014	0.00046	0.00076	0.00107	0.00146	0.00272	0.00489	0.00676	0.00674	0.00466	0.00145	-0.00228	-0.00621	-0.00994	-0.01223	-0.01214	-0.01036	-0.00844	-0.00698	-0.00607
JH.Nonnenbuehl.1059_2022-01-27T18-32-48	Jurassic chert Central Swabian Jura		-0.00044	-0.00044	-0.00044	-0.00044	-0.00044	-0.00051	-0.00062	-0.00079	-0.00109	-0.00151	-0.00208	-0.00293	-0.00414	-0.00596	-0.00874	-0.01248	-0.01669	-0.02035	-0.02225	-0.02188	-0.01937	-0.01516	-0.01001	-0.00498	-0.0011	0.00104	0.00169	0.00169	0.00155	0.0015	0.00158	0.00198	0.00315	0.0054	0.0076	0.00791	0.00592	0.00274	-0.00082	-0.00444	-0.00778	-0.01004	-0.01012	-0.00844	-0.00697	-0.00666	-0.00708
JH.Nonnenbuehl.1048_2022-01-27T18-06-38	Jurassic chert Central Swabian Jura		-0.00042	-0.00042	-0.00042	-0.00042	-0.00042	-0.00054	-0.00069	-0.00089	-0.0012	-0.00162	-0.00219	-0.00298	-0.00409	-0.00578	-0.00822	-0.01142	-0.01497	-0.01802	-0.01978	-0.01983	-0.01811	-0.01491	-0.01091	-0.00688	-0.00363	-0.00161	-0.00059	-0.00011	0.00018	0.00044	0.00074	0.00125	0.00242	0.00469	0.00705	0.00761	0.00589	0.00282	-0.00086	-0.00486	-0.00871	-0.01149	-0.01211	-0.01073	-0.00913	-0.00844	-0.00831
JH.Herdtlinsweiler.64_2021-06-28T14-39-03	Jurassic chert Central Swabian Jura		-0.00039	-0.00039	-0.00039	-0.00039	-0.00039	-0.00057	-0.00083	-0.00112	-0.00158	-0.00205	-0.00251	-0.00308	-0.00399	-0.00568	-0.00829	-0.01149	-0.01491	-0.01816	-0.02016	-0.02021	-0.01824	-0.01475	-0.01064	-0.00664	-0.00325	-0.00084	0.00038	0.00086	0.00104	0.00124	0.00163	0.0019	0.00279	0.00492	0.00709	0.00728	0.0053	0.00231	-0.00101	-0.00454	-0.00797	-0.01025	-0.01033	-0.00875	-0.00736	-0.00704	-0.00714
JH.StoettenWetterstation.53_2021-06-28T13-31-43	Jurassic chert Central Swabian Jura		-0.00077	-0.00077	-0.00077	-0.00077	-0.00077	-0.0008	-0.00091	-0.00122	-0.00177	-0.00244	-0.00311	-0.00396	-0.00535	-0.00747	-0.01019	-0.01326	-0.01642	-0.01902	-0.02016	-0.01938	-0.01698	-0.01354	-0.00962	-0.00584	-0.00268	-0.00064	0.00025	0.00064	0.00106	0.00136	0.00164	0.00209	0.00302	0.00501	0.00714	0.00746	0.0057	0.00288	-0.00041	-0.00386	-0.00726	-0.00994	-0.01062	-0.00957	-0.00837	-0.00786	-0.00774
JH.Schopf.1077_2022-01-27T19-16-24	Jurassic chert Central Swabian Jura		-0.00034	-0.00034	-0.00034	-0.00034	-0.00034	-0.00046	-0.00064	-0.0008	-0.00098	-0.00129	-0.00181	-0.00263	-0.00386	-0.00553	-0.00782	-0.01095	-0.0145	-0.01749	-0.01893	-0.01849	-0.01657	-0.01342	-0.00928	-0.00508	-0.00183	6e-05	0.00062	0.00063	0.00087	0.00104	0.00098	0.00141	0.00267	0.00478	0.00693	0.0073	0.00547	0.00268	-0.00045	-0.00388	-0.00721	-0.00956	-0.00989	-0.00846	-0.00686	-0.00627	-0.00643
JH.Ugental.42_2021-06-28T12-27-20	Jurassic chert Central Swabian Jura		-0.00073	-0.00073	-0.00073	-0.00073	-0.00073	-0.00088	-0.00094	-0.00105	-0.00135	-0.00185	-0.00253	-0.00346	-0.00476	-0.00651	-0.00897	-0.01227	-0.01576	-0.01862	-0.02028	-0.02027	-0.01841	-0.01509	-0.01098	-0.00691	-0.0038	-0.00175	-0.00044	0.0002	0.00052	0.00101	0.00162	0.0023	0.00351	0.00561	0.00764	0.0079	0.00591	0.00265	-0.00118	-0.00524	-0.009	-0.0117	-0.01217	-0.0106	-0.00878	-0.00784	-0.00734
JH.Dollnstein.1205_2022-04-05T17-06-31	Jurassic chert Central Swabian Jura		-0.00047	-0.00047	-0.00047	-0.00047	-0.00047	-0.00056	-0.00066	-0.00083	-0.00113	-0.00154	-0.00211	-0.00297	-0.00417	-0.00593	-0.00852	-0.01194	-0.01577	-0.01917	-0.02107	-0.02088	-0.01866	-0.01485	-0.01019	-0.00559	-0.00193	0.00017	0.0009	0.001	0.00093	0.00091	0.00107	0.00149	0.00253	0.00458	0.00657	0.00681	0.00511	0.00222	-0.00113	-0.0045	-0.00763	-0.00975	-0.00985	-0.0084	-0.00708	-0.00671	-0.00701
JH.Schopf.1079_2022-01-27T19-20-52	Jurassic chert Central Swabian Jura		-0.00043	-0.00043	-0.00043	-0.00043	-0.00043	-0.00047	-0.00063	-0.0009	-0.00122	-0.00167	-0.00233	-0.00323	-0.00452	-0.00631	-0.00889	-0.01237	-0.01621	-0.01935	-0.02105	-0.02077	-0.01835	-0.01431	-0.00949	-0.00491	-0.00142	0.0006	0.00144	0.0016	0.00143	0.00145	0.00179	0.00232	0.00315	0.00485	0.00672	0.00696	0.00512	0.00218	-0.00092	-0.00399	-0.0069	-0.00894	-0.00921	-0.0079	-0.00654	-0.00625	-0.00667
JH.Pfaffenbuegel1.1156_2022-03-18T14-10-23	Jurassic chert Central Swabian Jura		-0.00087	-0.00087	-0.00087	-0.00087	-0.00087	-0.00105	-0.00127	-0.00158	-0.00202	-0.00263	-0.00344	-0.00452	-0.006	-0.00806	-0.0109	-0.01449	-0.01829	-0.02131	-0.02264	-0.02189	-0.01919	-0.015	-0.01004	-0.00527	-0.00165	0.00041	0.00123	0.00142	0.00142	0.00143	0.00156	0.00197	0.00303	0.00508	0.00704	0.00714	0.00531	0.0026	-0.0004	-0.0034	-0.00608	-0.00772	-0.00741	-0.00565	-0.0043	-0.00404	-0.00436
Jurahornstein_Blauber_Block1-unpatinated-20_2020-02-18T11-03-29	Jurassic chert Central Swabian Jura		-0.00038	-0.00038	-0.00038	-0.00038	-0.00038	-0.00046	-0.00058	-0.00076	-0.00102	-0.00138	-0.00186	-0.00254	-0.0035	-0.00492	-0.007	-0.00985	-0.01312	-0.01609	-0.018	-0.0184	-0.01715	-0.0144	-0.01064	-0.0066	-0.00313	-0.00073	0.00065	0.00135	0.00173	0.00199	0.00225	0.00267	0.00365	0.00553	0.00733	0.0074	0.00546	0.00244	-0.00098	-0.0045	-0.00777	-0.01002	-0.01026	-0.00884	-0.00737	-0.00664	-0.00638
JH.Wippingen.1754_2022-08-02T16-40-35	Jurassic chert Central Swabian Jura		-0.00043	-0.00043	-0.00043	-0.00043	-0.00043	-0.00056	-0.00069	-0.00087	-0.00105	-0.0013	-0.00172	-0.00237	-0.00346	-0.00525	-0.00778	-0.0108	-0.01427	-0.01762	-0.01958	-0.01963	-0.01794	-0.01473	-0.01059	-0.00641	-0.00282	-0.0004	0.00067	0.00089	0.00078	0.00064	0.00066	0.00117	0.00242	0.00447	0.0065	0.00668	0.00463	0.0016	-0.00156	-0.00483	-0.0081	-0.01045	-0.01048	-0.00868	-0.00746	-0.0077	-0.00839
JH.Nebelsee.694_2021-11-26T12-49-13	Jurassic chert Central Swabian Jura		-0.00031	-0.00031	-0.00031	-0.00031	-0.00031	-0.00036	-0.00049	-0.00069	-0.00093	-0.00134	-0.00194	-0.00266	-0.00369	-0.00521	-0.00732	-0.01028	-0.0136	-0.01625	-0.01772	-0.01763	-0.01562	-0.01214	-0.00794	-0.00384	-0.00074	0.00124	0.00228	0.00237	0.00179	0.00132	0.00129	0.00171	0.00241	0.00391	0.00594	0.0067	0.00527	0.00222	-0.00143	-0.00494	-0.00805	-0.01028	-0.0106	-0.00924	-0.00777	-0.00714	-0.00739
JH.Preith.1246_2022-04-07T10-52-34	Jurassic chert Central Swabian Jura		-0.00057	-0.00057	-0.00057	-0.00057	-0.00057	-0.00068	-0.00083	-0.00104	-0.00136	-0.00186	-0.00255	-0.00347	-0.00478	-0.0067	-0.00936	-0.01275	-0.01643	-0.01951	-0.02112	-0.02084	-0.01866	-0.01503	-0.01063	-0.00627	-0.00281	-0.0007	0.00025	0.0006	0.00078	0.00101	0.00129	0.00178	0.00293	0.00505	0.00725	0.00769	0.00592	0.00288	-0.00066	-0.00447	-0.00809	-0.0106	-0.01099	-0.0095	-0.00786	-0.00709	-0.00691
JH.Preith.1287_2022-04-07T14-05-33	Jurassic chert Central Swabian Jura		-0.00044	-0.00044	-0.00044	-0.00044	-0.00044	-0.0005	-0.00056	-0.00066	-0.00088	-0.00127	-0.00184	-0.00262	-0.00377	-0.00563	-0.00848	-0.01199	-0.01576	-0.01912	-0.02096	-0.02074	-0.0186	-0.01474	-0.00992	-0.00533	-0.00165	0.00074	0.00176	0.00196	0.00192	0.00185	0.00192	0.00225	0.00304	0.00485	0.00689	0.00725	0.00545	0.00261	-0.00056	-0.00386	-0.00702	-0.00934	-0.00954	-0.00794	-0.00657	-0.00623	-0.00637
JH.Blauberg.1219_2022-04-06T16-37-48	Jurassic chert Central Swabian Jura		-0.00064	-0.00064	-0.00064	-0.00064	-0.00064	-0.00077	-0.00095	-0.0012	-0.00155	-0.00206	-0.00274	-0.00366	-0.00496	-0.00678	-0.00925	-0.01231	-0.01552	-0.01811	-0.01939	-0.01901	-0.01708	-0.0139	-0.01007	-0.00635	-0.00342	-0.00161	-0.00075	-0.00038	-0.00017	6e-05	0.00039	0.0009	0.00196	0.0041	0.00637	0.0069	0.0053	0.00244	-0.00092	-0.00447	-0.00788	-0.0104	-0.01085	-0.00947	-0.00801	-0.00738	-0.00726
JH.Wittlingen5_2021-06-25T15-08-08	Jurassic chert Central Swabian Jura		-0.00038	-0.00038	-0.00038	-0.00038	-0.00038	-0.00051	-0.00063	-0.00081	-0.00111	-0.00153	-0.00211	-0.00289	-0.00403	-0.00578	-0.00826	-0.01144	-0.01504	-0.01829	-0.02036	-0.02069	-0.01906	-0.01574	-0.01157	-0.00729	-0.00368	-0.0013	-6e-05	0.0005	0.00074	0.00103	0.00167	0.00257	0.00396	0.00614	0.0082	0.00851	0.00662	0.00324	-0.00075	-0.00468	-0.0081	-0.01044	-0.01072	-0.00916	-0.00732	-0.0063	-0.00605
JH.Bopfingen.1028_2022-01-21T16-06-02	Jurassic chert Central Swabian Jura		-0.00061	-0.00061	-0.00061	-0.00061	-0.00061	-0.00068	-0.00078	-0.001	-0.00134	-0.0018	-0.00242	-0.00327	-0.00455	-0.00643	-0.0091	-0.01259	-0.01648	-0.01972	-0.02139	-0.02113	-0.0189	-0.01495	-0.0101	-0.00542	-0.00181	0.00028	0.00114	0.00132	0.0012	0.00111	0.00135	0.00203	0.00322	0.00522	0.00718	0.00733	0.00537	0.00238	-0.00098	-0.00433	-0.0072	-0.00904	-0.009	-0.00735	-0.00584	-0.00553	-0.00598
JH.Wittislingen.264_2021-07-01T11-22-22	Jurassic chert Central Swabian Jura		-0.00078	-0.00078	-0.00078	-0.00078	-0.00078	-0.00095	-0.00109	-0.00127	-0.00158	-0.00208	-0.00277	-0.00371	-0.00496	-0.0068	-0.00937	-0.0125	-0.01578	-0.01851	-0.02003	-0.0199	-0.01803	-0.01473	-0.01073	-0.00671	-0.0034	-0.00124	-0.00015	0.00023	0.00031	0.0004	0.00059	0.00097	0.00206	0.00417	0.00632	0.00678	0.00511	0.00222	-0.00109	-0.0046	-0.00792	-0.0103	-0.01071	-0.00934	-0.00786	-0.0072	-0.00702
JH.Muendling1.401_2021-07-06T18-45-31	Jurassic chert Central Swabian Jura		-0.00059	-0.00059	-0.00059	-0.00059	-0.00059	-0.00071	-0.00091	-0.00105	-0.00132	-0.00176	-0.00231	-0.00316	-0.0044	-0.00621	-0.00877	-0.01199	-0.01551	-0.01865	-0.02057	-0.02072	-0.01918	-0.01621	-0.01235	-0.0084	-0.005	-0.00262	-0.00128	-0.00059	-0.00016	0.0002	0.00073	0.00154	0.00288	0.00531	0.00781	0.00819	0.00611	0.00276	-0.00113	-0.00511	-0.0088	-0.0114	-0.01153	-0.00967	-0.0079	-0.00711	-0.00663
JH.Blauberg.1376_2022-04-13T18-14-09	Jurassic chert Central Swabian Jura		-0.00059	-0.00059	-0.00059	-0.00059	-0.00059	-0.00073	-0.00086	-0.00108	-0.00142	-0.0019	-0.00257	-0.00344	-0.00467	-0.00653	-0.00909	-0.01217	-0.01541	-0.01809	-0.01946	-0.01915	-0.01716	-0.01387	-0.00997	-0.00616	-0.0031	-0.0012	-0.00026	0.00018	0.00048	0.00078	0.00114	0.00163	0.0027	0.00469	0.00662	0.0069	0.00522	0.00234	-0.00105	-0.0045	-0.0077	-0.00999	-0.01035	-0.00908	-0.00776	-0.00722	-0.00726
JH.Blauberg.1224_2022-04-06T16-48-53	Jurassic chert Central Swabian Jura		-0.00059	-0.00059	-0.00059	-0.00059	-0.00059	-0.00069	-0.00081	-0.00101	-0.00133	-0.00179	-0.00241	-0.00328	-0.00451	-0.00631	-0.00881	-0.01193	-0.01527	-0.01806	-0.01948	-0.01922	-0.01734	-0.01414	-0.01021	-0.00639	-0.00336	-0.00149	-0.00061	-0.00019	8e-05	0.00033	0.00066	0.00119	0.00229	0.00441	0.0066	0.00704	0.00538	0.00247	-0.00097	-0.0046	-0.0081	-0.01063	-0.01104	-0.00961	-0.00803	-0.00731	-0.00723
JH.Kitzinghof.1016_2022-01-21T15-32-04	Jurassic chert Central Swabian Jura		-0.00057	-0.00057	-0.00057	-0.00057	-0.00057	-0.00071	-0.00083	-0.001	-0.00134	-0.00186	-0.00252	-0.00342	-0.00482	-0.00689	-0.00971	-0.01325	-0.017	-0.02007	-0.02161	-0.02106	-0.01851	-0.01446	-0.00965	-0.00503	-0.00148	0.00068	0.00161	0.00184	0.00185	0.00189	0.00216	0.00274	0.00376	0.00567	0.00772	0.00806	0.00623	0.00321	-0.00034	-0.00408	-0.00751	-0.00998	-0.01051	-0.0092	-0.0077	-0.00718	-0.00725
Jurahornstein_Blauberg_Block2-unpatinated-24_2020-02-18T11-35-57	Jurassic chert Central Swabian Jura		-0.0005	-0.0005	-0.0005	-0.0005	-0.0005	-0.00061	-0.00077	-0.001	-0.00132	-0.00175	-0.00234	-0.00317	-0.00434	-0.006	-0.00838	-0.01151	-0.01491	-0.01774	-0.01923	-0.01902	-0.01719	-0.01403	-0.01009	-0.00616	-0.00307	-0.00119	-0.00028	0.00011	0.00037	0.00068	0.00107	0.00166	0.00281	0.00479	0.00671	0.00696	0.00524	0.00245	-0.0007	-0.0039	-0.00682	-0.00877	-0.00886	-0.00742	-0.006	-0.00545	-0.00553
JH.BernstadtHeimersberg.972_2022-01-13T17-57-10	Jurassic chert Central Swabian Jura		-0.00028	-0.00028	-0.00028	-0.00028	-0.00028	-0.00034	-0.00046	-0.00062	-0.00082	-0.00111	-0.00164	-0.00245	-0.00363	-0.00538	-0.00783	-0.011	-0.01451	-0.01753	-0.01936	-0.01953	-0.01803	-0.01515	-0.01121	-0.00704	-0.00357	-0.00118	0.00025	0.00089	0.00117	0.00137	0.00159	0.00217	0.00334	0.00552	0.00767	0.00784	0.00576	0.00255	-0.00097	-0.00463	-0.00805	-0.01034	-0.01042	-0.00884	-0.00743	-0.00702	-0.00731
JH.Herbrechtingen.734_2021-11-26T15-19-24	Jurassic chert Central Swabian Jura		-0.00052	-0.00052	-0.00052	-0.00052	-0.00052	-0.00062	-0.00072	-0.00091	-0.00113	-0.00151	-0.00204	-0.00271	-0.00389	-0.00587	-0.00851	-0.01171	-0.0153	-0.01835	-0.02005	-0.01995	-0.01778	-0.01408	-0.00977	-0.00545	-0.00183	0.00039	0.0014	0.00169	0.00147	0.0012	0.00117	0.00145	0.00236	0.00425	0.00615	0.00644	0.00487	0.00217	-0.00118	-0.00467	-0.00784	-0.01004	-0.01028	-0.00904	-0.00791	-0.00754	-0.00774
JH.Blauberg.603_2021-11-03T18-01-55	Jurassic chert Central Swabian Jura		-0.00042	-0.00042	-0.00042	-0.00042	-0.00042	-0.00047	-0.00062	-0.00075	-0.00088	-0.00117	-0.00171	-0.00256	-0.00371	-0.0053	-0.0077	-0.01094	-0.01461	-0.01767	-0.01936	-0.01957	-0.01812	-0.01512	-0.01118	-0.00705	-0.00355	-0.00128	-6e-05	0.00079	0.00123	0.00139	0.00171	0.00212	0.0031	0.00518	0.00717	0.00729	0.00548	0.00248	-0.00114	-0.00466	-0.00804	-0.0104	-0.01028	-0.00855	-0.00695	-0.00609	-0.00593
Jurahornstein_Blauberg_Block2-unpatinated-26_2020-02-18T11-37-58	Jurassic chert Central Swabian Jura		-0.0006	-0.0006	-0.0006	-0.0006	-0.0006	-0.00073	-0.0009	-0.00115	-0.0015	-0.002	-0.00268	-0.00359	-0.00485	-0.00662	-0.00908	-0.01221	-0.01557	-0.01833	-0.01977	-0.01954	-0.01766	-0.01443	-0.01043	-0.00646	-0.00331	-0.00133	-0.00033	0.00013	0.0004	0.00066	0.00098	0.00148	0.00253	0.00452	0.0065	0.00675	0.005	0.00215	-0.00113	-0.00453	-0.00774	-0.01	-0.01029	-0.00892	-0.00757	-0.00704	-0.00699
JH.Dollnstein.1233_2022-04-06T17-11-54	Jurassic chert Central Swabian Jura		-0.00082	-0.00082	-0.00082	-0.00082	-0.00082	-0.00099	-0.00119	-0.00147	-0.00188	-0.00246	-0.00322	-0.00422	-0.00557	-0.00748	-0.0101	-0.01338	-0.01684	-0.01961	-0.02085	-0.02019	-0.0177	-0.01384	-0.00932	-0.00499	-0.00174	7e-05	0.00074	0.00081	0.00071	0.00066	0.00074	0.00105	0.00198	0.00391	0.00588	0.00618	0.00462	0.00216	-0.00062	-0.00353	-0.0063	-0.00825	-0.00836	-0.00702	-0.00598	-0.00594	-0.00641
JH.BernstadtHeimersberg.959_2022-01-13T17-22-05	Jurassic chert Central Swabian Jura		-0.00027	-0.00027	-0.00027	-0.00027	-0.00027	-0.0003	-0.00041	-0.00061	-0.00093	-0.00135	-0.00195	-0.00277	-0.00387	-0.00565	-0.00817	-0.01138	-0.01508	-0.01849	-0.02067	-0.02065	-0.0183	-0.01409	-0.00899	-0.00387	0.00045	0.00295	0.00331	0.00246	0.00155	0.00113	0.00108	0.00111	0.00189	0.0042	0.00662	0.00682	0.00479	0.00202	-0.00102	-0.00438	-0.00777	-0.01024	-0.0106	-0.00927	-0.00809	-0.00778	-0.00772
JH.Bopfingen.1033_2022-01-21T16-17-29	Jurassic chert Central Swabian Jura		-0.00076	-0.00076	-0.00076	-0.00076	-0.00076	-0.00087	-0.00099	-0.00125	-0.00169	-0.00227	-0.00294	-0.00378	-0.00506	-0.00696	-0.00949	-0.01271	-0.01621	-0.01911	-0.02063	-0.02032	-0.01813	-0.01456	-0.01029	-0.00606	-0.00275	-0.00074	0.0002	0.0005	0.00061	0.00084	0.00117	0.00164	0.00268	0.00464	0.00662	0.0069	0.00515	0.00231	-0.00095	-0.00434	-0.00751	-0.00978	-0.01006	-0.00866	-0.00736	-0.00684	-0.00679
JH.Ballendorf.710_2021-11-26T13-54-33	Jurassic chert Central Swabian Jura		-0.00037	-0.00037	-0.00037	-0.00037	-0.00037	-0.00053	-0.00076	-0.00098	-0.0013	-0.00184	-0.00256	-0.0034	-0.00463	-0.00649	-0.00904	-0.01229	-0.01576	-0.0187	-0.02049	-0.02053	-0.01859	-0.01516	-0.01094	-0.00665	-0.00312	-0.00075	0.0005	0.0009	0.00087	0.00082	0.00093	0.00131	0.00248	0.00477	0.00705	0.00747	0.00573	0.00274	-0.0009	-0.00476	-0.00842	-0.01107	-0.01149	-0.00999	-0.00843	-0.00774	-0.00739
JH.Nonnenbuehl.1051_2022-01-27T18-13-34	Jurassic chert Central Swabian Jura		-0.00043	-0.00043	-0.00043	-0.00043	-0.00043	-0.00048	-0.00058	-0.00075	-0.00099	-0.00137	-0.00197	-0.00283	-0.00398	-0.00566	-0.00811	-0.01132	-0.01488	-0.018	-0.01987	-0.02002	-0.01828	-0.01499	-0.01088	-0.00678	-0.00341	-0.00126	-0.00021	0.00017	0.00028	0.00045	0.0007	0.00116	0.00229	0.00456	0.00693	0.00751	0.00582	0.00277	-0.00086	-0.00476	-0.00857	-0.01125	-0.01164	-0.01019	-0.00871	-0.00814	-0.0082
JH.Ballendorf.711_2021-11-26T13-57-00	Jurassic chert Central Swabian Jura		-0.00061	-0.00061	-0.00061	-0.00061	-0.00061	-0.0007	-0.00084	-0.00112	-0.0015	-0.00195	-0.00258	-0.00345	-0.00463	-0.0063	-0.00854	-0.01132	-0.01431	-0.0169	-0.01848	-0.01867	-0.01738	-0.01483	-0.01146	-0.00796	-0.00499	-0.00291	-0.00162	-0.00084	-0.00032	9e-05	0.00057	0.00132	0.00259	0.0047	0.00676	0.00701	0.00515	0.00206	-0.00154	-0.00521	-0.00859	-0.01106	-0.01152	-0.01011	-0.00851	-0.00759	-0.00709
JH.Herbrechtingen.735_2021-11-26T15-21-39	Jurassic chert Central Swabian Jura		-0.00042	-0.00042	-0.00042	-0.00042	-0.00042	-0.00058	-0.00078	-0.00092	-0.00107	-0.00151	-0.00228	-0.00318	-0.00426	-0.00606	-0.00892	-0.01255	-0.01631	-0.01943	-0.02104	-0.02066	-0.01821	-0.01412	-0.00941	-0.00516	-0.00189	0.00018	0.00094	0.00109	0.00119	0.00133	0.00163	0.00198	0.00282	0.00473	0.00664	0.00669	0.00492	0.00227	-0.00091	-0.00435	-0.00776	-0.01014	-0.01037	-0.00913	-0.00801	-0.0077	-0.00805
JH.Heimersberg.1345_2022-04-08T14-07-58	Jurassic chert Central Swabian Jura		-0.00062	-0.00062	-0.00062	-0.00062	-0.00062	-0.00077	-0.00093	-0.00118	-0.00155	-0.00204	-0.00266	-0.00353	-0.00481	-0.00661	-0.00897	-0.01184	-0.01487	-0.01735	-0.01857	-0.01821	-0.01638	-0.01342	-0.00988	-0.0064	-0.0036	-0.00182	-0.00093	-0.00051	-0.00023	0.0001	0.00056	0.00121	0.00238	0.00455	0.00679	0.00731	0.00569	0.00276	-0.00075	-0.00445	-0.00797	-0.01049	-0.01094	-0.0096	-0.00813	-0.00738	-0.00715
JH.BernstadtHeimersberg.969_2022-01-13T17-49-28	Jurassic chert Central Swabian Jura		-0.00032	-0.00032	-0.00032	-0.00032	-0.00032	-0.00039	-0.00043	-0.00063	-0.00101	-0.00133	-0.00167	-0.00231	-0.00338	-0.0049	-0.00705	-0.01018	-0.01413	-0.01789	-0.02013	-0.02036	-0.01873	-0.01539	-0.01068	-0.00566	-0.00175	0.00059	0.00176	0.00211	0.00196	0.00178	0.00179	0.00204	0.00285	0.00474	0.00688	0.00732	0.0055	0.00247	-0.00092	-0.00441	-0.00775	-0.0103	-0.01072	-0.00924	-0.00797	-0.00785	-0.008
JH.Heimersberg.1340_2022-04-08T13-54-19	Jurassic chert Central Swabian Jura		-0.00065	-0.00065	-0.00065	-0.00065	-0.00065	-0.00077	-0.00096	-0.00122	-0.00154	-0.00201	-0.00271	-0.00365	-0.00492	-0.00672	-0.00919	-0.01224	-0.01537	-0.01785	-0.0191	-0.01879	-0.01689	-0.01378	-0.01009	-0.00656	-0.00381	-0.00205	-0.00115	-0.00075	-0.00047	-0.00012	0.00035	0.00101	0.00224	0.00447	0.0068	0.00735	0.00569	0.00273	-0.00079	-0.00455	-0.00817	-0.01082	-0.01135	-0.00999	-0.00848	-0.00776	-0.00748
JH.BernstadtHeimersberg.975_2022-01-13T18-04-01	Jurassic chert Central Swabian Jura		-0.00077	-0.00077	-0.00077	-0.00077	-0.00077	-0.00092	-0.00107	-0.00127	-0.00162	-0.00208	-0.00274	-0.00372	-0.00506	-0.00686	-0.00928	-0.01224	-0.01538	-0.01802	-0.01937	-0.01897	-0.01698	-0.01383	-0.01003	-0.00632	-0.00338	-0.00158	-0.00079	-0.00054	-0.00032	2e-05	0.00037	0.00082	0.00185	0.00397	0.0062	0.00663	0.00501	0.00234	-0.00075	-0.0041	-0.00742	-0.00984	-0.01016	-0.00873	-0.00741	-0.00704	-0.00707
JH.Nebelsee.692_2021-11-26T12-43-09	Jurassic chert Central Swabian Jura		-0.00056	-0.00056	-0.00056	-0.00056	-0.00056	-0.00063	-0.0007	-0.00087	-0.00117	-0.00155	-0.00206	-0.00285	-0.00399	-0.0056	-0.00785	-0.0107	-0.01391	-0.01643	-0.01725	-0.01641	-0.01422	-0.01085	-0.00695	-0.00322	-0.00052	0.00071	0.00116	0.00148	0.0014	0.00123	0.00141	0.00168	0.00244	0.00399	0.00558	0.00601	0.00468	0.00177	-0.00155	-0.00462	-0.00776	-0.0102	-0.01056	-0.00918	-0.00785	-0.0074	-0.00764
JH.Nonnenbuehl.1064_2022-01-27T18-44-21	Jurassic chert Central Swabian Jura		-0.00054	-0.00054	-0.00054	-0.00054	-0.00054	-0.00062	-0.0008	-0.00104	-0.00132	-0.00173	-0.00227	-0.00305	-0.00428	-0.00616	-0.0089	-0.0125	-0.0164	-0.01964	-0.02131	-0.02099	-0.0187	-0.01485	-0.01015	-0.00549	-0.00188	0.00019	0.00103	0.00122	0.00116	0.00115	0.00128	0.00165	0.00274	0.00492	0.00717	0.00774	0.00606	0.00298	-0.0005	-0.00397	-0.00733	-0.00981	-0.01014	-0.00856	-0.00693	-0.0064	-0.00667
JH.Dollnstein.1192_2022-04-05T16-25-03	Jurassic chert Central Swabian Jura		-0.00081	-0.00081	-0.00081	-0.00081	-0.00081	-0.00095	-0.00116	-0.00149	-0.00193	-0.00252	-0.00332	-0.00439	-0.00587	-0.00794	-0.0108	-0.01442	-0.01826	-0.02129	-0.02257	-0.02172	-0.01888	-0.01456	-0.00952	-0.00476	-0.00123	0.00069	0.00135	0.00139	0.00129	0.00126	0.00138	0.00174	0.00275	0.00477	0.00672	0.00684	0.00504	0.00235	-0.00063	-0.00367	-0.00649	-0.00832	-0.0082	-0.00664	-0.00547	-0.00537	-0.00581
JH.Ringingen.191_2021-06-30T14-48-29	Jurassic chert Central Swabian Jura		-0.00041	-0.00041	-0.00041	-0.00041	-0.00041	-0.00046	-0.00054	-0.00063	-0.00069	-0.00086	-0.00128	-0.00191	-0.00267	-0.00381	-0.00552	-0.00788	-0.01083	-0.01362	-0.01539	-0.01614	-0.01568	-0.01361	-0.01065	-0.00774	-0.00533	-0.00373	-0.00276	-0.00203	-0.00166	-0.00131	-0.00041	0.00084	0.00232	0.00432	0.00605	0.0059	0.00371	0.00054	-0.00267	-0.00574	-0.00879	-0.011	-0.01091	-0.00905	-0.0075	-0.00691	-0.00635
JH.Ochsenfeld.349_2021-07-02T16-55-07	Jurassic chert Central Swabian Jura		-0.00056	-0.00056	-0.00056	-0.00056	-0.00056	-0.00069	-0.00087	-0.00113	-0.00149	-0.00196	-0.00262	-0.00364	-0.005	-0.00677	-0.00925	-0.01246	-0.01593	-0.0188	-0.02028	-0.0201	-0.01832	-0.01509	-0.01095	-0.00671	-0.00324	-0.00111	0	0.00065	0.00099	0.0012	0.00142	0.0018	0.00282	0.00483	0.00685	0.00723	0.00554	0.00256	-0.00094	-0.00465	-0.00817	-0.0107	-0.01131	-0.01011	-0.00847	-0.00745	-0.00702
JH.Preith.295_2021-07-01T16-44-46	Jurassic chert Central Swabian Jura		-0.00037	-0.00037	-0.00037	-0.00037	-0.00037	-0.00046	-0.00058	-0.00064	-0.00075	-0.00111	-0.0016	-0.00232	-0.0035	-0.00511	-0.00746	-0.0108	-0.01448	-0.01782	-0.02023	-0.02068	-0.01893	-0.01558	-0.01102	-0.00626	-0.00233	0.0004	0.00178	0.0021	0.0021	0.00206	0.00205	0.00248	0.00355	0.00551	0.00739	0.00744	0.00551	0.00248	-0.00123	-0.00504	-0.00838	-0.01064	-0.01094	-0.00953	-0.00802	-0.00723	-0.00706
JH.Preith.1244_2022-04-07T10-47-30	Jurassic chert Central Swabian Jura		-0.00046	-0.00046	-0.00046	-0.00046	-0.00046	-0.00057	-0.00071	-0.00094	-0.00126	-0.00169	-0.0023	-0.00313	-0.00434	-0.00618	-0.00879	-0.01213	-0.01586	-0.01907	-0.02085	-0.02077	-0.01881	-0.01526	-0.01084	-0.00644	-0.00295	-0.00083	0.00014	0.00054	0.00072	0.0009	0.00118	0.0017	0.00288	0.00506	0.00725	0.00772	0.006	0.00299	-0.00064	-0.00457	-0.00835	-0.01104	-0.01147	-0.01002	-0.00849	-0.00775	-0.00752
JH.Pfaffenbuegel1.1139_2022-03-18T13-22-51	Jurassic chert Central Swabian Jura		-0.00059	-0.00059	-0.00059	-0.00059	-0.00059	-0.00069	-0.00087	-0.00114	-0.00151	-0.002	-0.00264	-0.00353	-0.00482	-0.00668	-0.00931	-0.01266	-0.01629	-0.0193	-0.02081	-0.02037	-0.01805	-0.01428	-0.00977	-0.00539	-0.00198	3e-05	0.00086	0.00105	0.00104	0.00107	0.00119	0.00153	0.00247	0.00445	0.00644	0.00665	0.00491	0.0022	-0.00086	-0.004	-0.00697	-0.00902	-0.00909	-0.00763	-0.00648	-0.00633	-0.00673
JH.Dollnstein.1197_2022-04-05T16-45-27	Jurassic chert Central Swabian Jura		-0.00077	-0.00077	-0.00077	-0.00077	-0.00077	-0.00092	-0.00113	-0.00142	-0.00186	-0.00245	-0.00324	-0.00433	-0.0058	-0.0079	-0.01089	-0.01472	-0.01883	-0.02213	-0.02359	-0.02277	-0.01981	-0.01518	-0.00974	-0.00458	-0.00073	0.00135	0.00199	0.00192	0.00166	0.00149	0.00153	0.00189	0.00294	0.0051	0.00717	0.00722	0.00525	0.0024	-0.00068	-0.00371	-0.00644	-0.00814	-0.00774	-0.00587	-0.00454	-0.00443	-0.00493
JH.Eitersheim.1273_2022-04-07T12-05-43	Jurassic chert Central Swabian Jura		-0.00035	-0.00035	-0.00035	-0.00035	-0.00035	-0.0005	-0.0007	-0.00094	-0.00114	-0.0014	-0.00191	-0.00267	-0.00367	-0.00531	-0.00802	-0.01157	-0.01537	-0.0185	-0.02005	-0.01953	-0.01724	-0.01367	-0.00944	-0.00556	-0.00242	-0.0002	0.00082	0.00109	0.0012	0.00155	0.00201	0.00235	0.00303	0.00477	0.00699	0.00785	0.00635	0.00304	-0.00097	-0.00506	-0.00891	-0.01174	-0.01268	-0.0119	-0.01042	-0.00898	-0.00816
Jurahornstein_Blauber_Block1-unpatinated-16_2020-02-18T10-58-28	Jurassic chert Central Swabian Jura		-0.00064	-0.00064	-0.00064	-0.00064	-0.00064	-0.00076	-0.00093	-0.00119	-0.00158	-0.00212	-0.00286	-0.00387	-0.00532	-0.00739	-0.01031	-0.01411	-0.01824	-0.02164	-0.02332	-0.02282	-0.02021	-0.01597	-0.01085	-0.00585	-0.00198	0.00028	0.00124	0.00151	0.00161	0.00176	0.00203	0.0025	0.0036	0.00571	0.00775	0.00789	0.0059	0.00279	-0.0007	-0.00424	-0.00745	-0.00956	-0.00953	-0.0078	-0.00622	-0.00566	-0.0057
JH.Nonnenbuehl.1052_2022-01-27T18-15-39	Jurassic chert Central Swabian Jura		-0.0006	-0.0006	-0.0006	-0.0006	-0.0006	-0.00074	-0.00091	-0.00117	-0.00151	-0.00196	-0.00259	-0.00346	-0.00467	-0.00645	-0.00898	-0.0122	-0.01569	-0.01858	-0.0201	-0.01984	-0.01786	-0.01451	-0.01038	-0.00629	-0.00308	-0.00114	-0.00029	1e-05	0.00013	0.00026	0.0005	0.001	0.00219	0.00446	0.00676	0.00721	0.00551	0.00262	-0.00074	-0.00423	-0.00752	-0.00982	-0.01005	-0.00854	-0.00714	-0.00669	-0.00683
JH.Bernstadt.1348_2022-04-13T16-52-14	Jurassic chert Central Swabian Jura		-0.00044	-0.00044	-0.00044	-0.00044	-0.00044	-0.00054	-0.00069	-0.00089	-0.0012	-0.00162	-0.00217	-0.00295	-0.00412	-0.00575	-0.00804	-0.011	-0.0142	-0.0169	-0.01835	-0.01814	-0.01639	-0.0134	-0.00968	-0.00599	-0.0031	-0.00134	-0.0005	-0.00013	0.00014	0.00042	0.00084	0.00155	0.00278	0.00483	0.00683	0.00721	0.00559	0.0027	-0.00077	-0.00428	-0.00744	-0.00966	-0.01	-0.00861	-0.00712	-0.00644	-0.00641
JH.Grubenhau.493_2021-09-29T11-20-45	Jurassic chert Central Swabian Jura		-0.00059	-0.00059	-0.00059	-0.00059	-0.00059	-0.00054	-0.00051	-0.00059	-0.00094	-0.00143	-0.00211	-0.003	-0.00402	-0.00561	-0.00782	-0.01059	-0.01366	-0.01635	-0.01821	-0.01865	-0.01729	-0.01445	-0.01105	-0.00754	-0.00421	-0.00157	0	0.00051	0.00071	0.00083	0.00081	0.0009	0.00157	0.00323	0.00532	0.00592	0.00447	0.00175	-0.00174	-0.00526	-0.00822	-0.01048	-0.01119	-0.01015	-0.00878	-0.00777	-0.00732
JH.Kagberg.455_2021-09-28T14-46-10	Jurassic chert Central Swabian Jura		-0.00035	-0.00035	-0.00035	-0.00035	-0.00035	-0.00041	-0.0005	-0.00067	-0.00092	-0.00138	-0.00195	-0.00256	-0.00353	-0.00514	-0.00743	-0.01034	-0.0137	-0.01668	-0.01845	-0.01858	-0.01706	-0.01411	-0.01034	-0.0065	-0.00314	-0.00098	-2e-05	0.00047	0.00094	0.00135	0.0018	0.0025	0.00364	0.00551	0.00724	0.00733	0.00556	0.0025	-0.00143	-0.00553	-0.00899	-0.01126	-0.01178	-0.01073	-0.00933	-0.00834	-0.00778
JH.Springen.39_2021-06-28T12-13-37	Jurassic chert Central Swabian Jura		-0.00048	-0.00048	-0.00048	-0.00048	-0.00048	-0.00054	-0.00068	-0.00083	-0.00104	-0.00146	-0.00208	-0.00288	-0.004	-0.00564	-0.00804	-0.01133	-0.01511	-0.01858	-0.02085	-0.0211	-0.01909	-0.01522	-0.01024	-0.00511	-0.00085	0.00191	0.00304	0.00288	0.00228	0.00179	0.00146	0.00139	0.00193	0.00352	0.00535	0.00567	0.00413	0.00175	-0.00084	-0.00348	-0.00605	-0.00796	-0.00833	-0.00726	-0.00618	-0.00596	-0.00634
JH.Herbrechtingen.727_2021-11-26T14-53-57	Jurassic chert Central Swabian Jura		-0.00049	-0.00049	-0.00049	-0.00049	-0.00049	-0.00057	-0.00085	-0.0011	-0.00125	-0.00156	-0.00216	-0.00299	-0.00408	-0.00565	-0.00795	-0.01098	-0.01427	-0.01691	-0.01818	-0.01785	-0.01588	-0.01254	-0.00854	-0.00472	-0.00187	-0.00031	0.00023	0.00013	-0.00015	-0.00012	0.00021	0.00064	0.0016	0.00355	0.0055	0.00583	0.00425	0.00163	-0.00126	-0.00434	-0.00764	-0.01018	-0.01061	-0.00962	-0.00907	-0.00917	-0.0094
JH.Preith.1282_2022-04-07T13-50-31	Jurassic chert Central Swabian Jura		-0.00034	-0.00034	-0.00034	-0.00034	-0.00034	-0.00035	-0.00045	-0.00063	-0.0009	-0.0013	-0.00177	-0.00247	-0.00367	-0.0055	-0.00824	-0.01218	-0.0167	-0.02068	-0.02306	-0.02304	-0.02051	-0.01614	-0.01068	-0.00506	-0.00057	0.00206	0.00294	0.00292	0.00265	0.00238	0.00229	0.00256	0.00361	0.00576	0.00776	0.00768	0.00556	0.00251	-0.0012	-0.00495	-0.00804	-0.00975	-0.00921	-0.00707	-0.00532	-0.00477	-0.00494
JH.BlaubeurenBurgsteig.161_2021-06-30T12-04-03	Jurassic chert Central Swabian Jura		-0.0006	-0.0006	-0.0006	-0.0006	-0.0006	-0.00067	-0.00073	-0.00082	-0.00096	-0.00118	-0.0016	-0.0024	-0.00361	-0.00524	-0.00754	-0.01072	-0.01445	-0.01786	-0.02011	-0.02064	-0.01924	-0.01608	-0.01151	-0.00657	-0.00232	0.00072	0.0023	0.00259	0.00244	0.00247	0.00254	0.00277	0.00359	0.00542	0.00746	0.00768	0.00549	0.00218	-0.00131	-0.00489	-0.00827	-0.01065	-0.01084	-0.00909	-0.00762	-0.00721	-0.00691
JH.HoheBeet.946_2022-01-13T16-37-40	Jurassic chert Central Swabian Jura		-0.00038	-0.00038	-0.00038	-0.00038	-0.00038	-0.00042	-0.00053	-0.00072	-0.00097	-0.00134	-0.00193	-0.00278	-0.00395	-0.00562	-0.00806	-0.01132	-0.01493	-0.01792	-0.01949	-0.01928	-0.01737	-0.01389	-0.00949	-0.00523	-0.00196	-7e-05	0.00067	0.00078	0.00078	0.00083	0.00101	0.00149	0.00253	0.00457	0.00665	0.00696	0.00504	0.002	-0.0013	-0.0048	-0.00817	-0.01064	-0.01112	-0.00981	-0.00839	-0.00784	-0.00786
JH.Tiecherstal.1360_2022-04-13T17-35-14	Jurassic chert Central Swabian Jura		-0.00037	-0.00037	-0.00037	-0.00037	-0.00037	-0.00044	-0.0006	-0.0008	-0.00104	-0.00142	-0.00196	-0.00271	-0.0038	-0.00539	-0.00774	-0.01092	-0.01456	-0.01779	-0.01978	-0.01994	-0.01826	-0.01506	-0.01094	-0.00665	-0.00306	-0.00076	0.00028	0.00061	0.00082	0.001	0.00116	0.00152	0.00256	0.0047	0.00676	0.00682	0.00491	0.00225	-0.00081	-0.00411	-0.0072	-0.00934	-0.00948	-0.00803	-0.00697	-0.00695	-0.00729
JH.Meilenhofen.330_2021-07-02T15-39-45	Jurassic chert Central Swabian Jura		-0.00032	-0.00032	-0.00032	-0.00032	-0.00032	-0.00035	-0.00033	-0.0004	-0.00077	-0.00123	-0.0016	-0.00222	-0.00307	-0.00424	-0.00629	-0.00916	-0.01259	-0.01622	-0.01895	-0.01973	-0.0183	-0.01496	-0.01034	-0.0056	-0.00165	0.00108	0.00243	0.00265	0.00231	0.00217	0.00222	0.00234	0.0031	0.00463	0.00611	0.00649	0.00514	0.00227	-0.00131	-0.00495	-0.00851	-0.0111	-0.01156	-0.01039	-0.00867	-0.00714	-0.00658
JH.Leibertingen.56_2021-06-28T14-07-57	Jurassic chert Central Swabian Jura		-0.00044	-0.00044	-0.00044	-0.00044	-0.00044	-0.00061	-0.00068	-0.00073	-0.00095	-0.00141	-0.00193	-0.00255	-0.00345	-0.0049	-0.00702	-0.00976	-0.01285	-0.01565	-0.01736	-0.01763	-0.0161	-0.01323	-0.00997	-0.00656	-0.00357	-0.00171	-0.00069	-0.00012	9e-05	0.00037	0.00088	0.00135	0.0025	0.00471	0.00673	0.00718	0.00568	0.00287	-0.00049	-0.00402	-0.00734	-0.00948	-0.00959	-0.00814	-0.00654	-0.00603	-0.00636
JH.Wemding.365_2021-07-02T17-41-24	Jurassic chert Central Swabian Jura		-0.00034	-0.00034	-0.00034	-0.00034	-0.00034	-0.00043	-0.00048	-0.00063	-0.00091	-0.00124	-0.00169	-0.00228	-0.0031	-0.00442	-0.00647	-0.00938	-0.01282	-0.01592	-0.01801	-0.01888	-0.0182	-0.01577	-0.01226	-0.00849	-0.00523	-0.00285	-0.00118	-0.00019	0.00029	0.00072	0.0013	0.00192	0.00283	0.00462	0.00649	0.00673	0.00477	0.00138	-0.00235	-0.0058	-0.00903	-0.01158	-0.01217	-0.01097	-0.00939	-0.00821	-0.00749
JH.BallendorfWaldflucht.154_2021-06-30T11-44-51	Jurassic chert Central Swabian Jura		-0.00048	-0.00048	-0.00048	-0.00048	-0.00048	-0.00056	-0.00073	-0.00094	-0.00125	-0.00172	-0.00226	-0.00299	-0.00411	-0.00575	-0.00808	-0.01124	-0.01486	-0.01827	-0.02059	-0.02117	-0.01998	-0.01721	-0.0133	-0.00902	-0.00515	-0.00234	-0.00068	0.00033	0.00105	0.0015	0.00188	0.00245	0.00359	0.00575	0.00784	0.00789	0.0058	0.00265	-0.00093	-0.0046	-0.00791	-0.01014	-0.01037	-0.00895	-0.00782	-0.00761	-0.00771
JH.EttlenschiessHeidenlehen.163_2021-06-30T12-12-33	Jurassic chert Central Swabian Jura		-0.00033	-0.00033	-0.00033	-0.00033	-0.00033	-0.00042	-0.00055	-0.00074	-0.00106	-0.00144	-0.00185	-0.00259	-0.00368	-0.00521	-0.0076	-0.01082	-0.01425	-0.01723	-0.01875	-0.01828	-0.0162	-0.01287	-0.00868	-0.0046	-0.00151	0.00033	0.00102	0.00114	0.00119	0.0013	0.00149	0.00177	0.00263	0.00435	0.00597	0.00612	0.00457	0.00199	-0.00115	-0.0044	-0.00729	-0.00913	-0.00936	-0.00823	-0.00708	-0.0067	-0.0066
JH.Dollnstein.1202_2022-04-05T16-59-32	Jurassic chert Central Swabian Jura		-0.00036	-0.00036	-0.00036	-0.00036	-0.00036	-0.00044	-0.0005	-0.00066	-0.00092	-0.00125	-0.00169	-0.00241	-0.00358	-0.00528	-0.00765	-0.01086	-0.01467	-0.01796	-0.01979	-0.01983	-0.01784	-0.01416	-0.00962	-0.00509	-0.00158	0.00054	0.00154	0.00175	0.00149	0.00134	0.0016	0.00199	0.00276	0.00457	0.00652	0.0069	0.0053	0.00239	-0.00117	-0.0046	-0.00771	-0.01012	-0.0106	-0.00943	-0.00811	-0.00751	-0.00784
JH.Blauberg.1330_2022-04-08T13-26-01	Jurassic chert Central Swabian Jura		-0.00044	-0.00044	-0.00044	-0.00044	-0.00044	-0.00055	-0.00071	-0.00093	-0.00123	-0.00168	-0.00231	-0.00318	-0.00446	-0.00638	-0.00918	-0.01288	-0.01704	-0.02069	-0.02281	-0.02286	-0.02084	-0.01703	-0.01213	-0.00712	-0.00298	-0.00039	0.00082	0.00131	0.00147	0.00153	0.0017	0.00214	0.0033	0.00562	0.00799	0.00838	0.00641	0.00306	-0.00084	-0.00487	-0.00865	-0.01129	-0.01152	-0.00962	-0.00758	-0.00645	-0.00587
JH.Leibertingen.55_2021-06-28T14-05-47	Jurassic chert Central Swabian Jura		-0.0004	-0.0004	-0.0004	-0.0004	-0.0004	-0.00062	-0.00086	-0.00108	-0.00133	-0.00186	-0.00261	-0.00347	-0.00471	-0.00652	-0.00882	-0.01161	-0.01459	-0.01711	-0.01841	-0.01806	-0.01623	-0.01357	-0.01039	-0.00696	-0.00402	-0.00206	-0.00094	-0.00024	0.00053	0.00137	0.00189	0.00239	0.00353	0.00536	0.00717	0.00761	0.00601	0.00312	-0.00024	-0.00379	-0.00716	-0.00951	-0.00987	-0.00861	-0.00715	-0.00648	-0.00634
JH.RechbergerBuch.1007_2022-01-21T15-04-49	Jurassic chert Central Swabian Jura		-0.00027	-0.00027	-0.00027	-0.00027	-0.00027	-0.0003	-0.00035	-0.00048	-0.00072	-0.00109	-0.00158	-0.00221	-0.0031	-0.00443	-0.00631	-0.00861	-0.01106	-0.01325	-0.01456	-0.01462	-0.01338	-0.01116	-0.00847	-0.00578	-0.00347	-0.00187	-0.00101	-0.00058	-0.0002	0.00031	0.00086	0.00155	0.00255	0.00435	0.00622	0.00647	0.00452	0.0015	-0.00186	-0.00519	-0.00815	-0.01022	-0.01022	-0.00841	-0.00684	-0.00644	-0.00661
JH.Ballendorf.704_2021-11-26T13-35-36	Jurassic chert Central Swabian Jura		-0.00076	-0.00076	-0.00076	-0.00076	-0.00076	-0.00092	-0.00111	-0.00139	-0.00178	-0.00231	-0.003	-0.00391	-0.00515	-0.00695	-0.00944	-0.01247	-0.01559	-0.01815	-0.01946	-0.0191	-0.01712	-0.01391	-0.01012	-0.00649	-0.00359	-0.00171	-0.0008	-0.00043	-0.00019	7e-05	0.00035	0.00077	0.00173	0.00372	0.00585	0.0063	0.00472	0.00203	-0.00109	-0.00437	-0.00746	-0.00971	-0.0101	-0.00882	-0.0075	-0.00705	-0.00709
JH.Erlingshofen.270_2021-07-01T12-07-55	Jurassic chert Central Swabian Jura		-0.00038	-0.00038	-0.00038	-0.00038	-0.00038	-0.00045	-0.00056	-0.00077	-0.00102	-0.00125	-0.00172	-0.00249	-0.00353	-0.00496	-0.00699	-0.00976	-0.01302	-0.016	-0.01787	-0.01826	-0.01717	-0.01465	-0.01106	-0.0071	-0.00368	-0.00148	-0.00033	0.00025	0.0004	0.00037	0.00049	0.00086	0.00188	0.004	0.00612	0.00653	0.00499	0.00219	-0.00143	-0.00519	-0.00869	-0.01127	-0.01168	-0.01034	-0.00911	-0.00849	-0.00795
JH.Gaimersheim.1169_2022-03-18T14-46-12	Jurassic chert Central Swabian Jura		-0.00041	-0.00041	-0.00041	-0.00041	-0.00041	-0.00061	-0.00075	-0.00088	-0.00111	-0.00146	-0.00199	-0.00273	-0.00392	-0.0059	-0.00887	-0.01288	-0.01747	-0.02141	-0.02346	-0.0229	-0.01978	-0.01479	-0.00884	-0.00306	0.00127	0.0035	0.00401	0.00358	0.00292	0.00236	0.00199	0.00195	0.00265	0.00432	0.00589	0.00593	0.00438	0.00199	-0.00085	-0.00381	-0.00654	-0.00834	-0.00839	-0.00738	-0.00674	-0.00699	-0.00777
JH.Pfaffenbuegel.1127_2022-01-28T13-54-38	Jurassic chert Central Swabian Jura		-0.00078	-0.00078	-0.00078	-0.00078	-0.00078	-0.00094	-0.00115	-0.00148	-0.00193	-0.00253	-0.00329	-0.00431	-0.00573	-0.00775	-0.01054	-0.01403	-0.01769	-0.02058	-0.02182	-0.02102	-0.01834	-0.01426	-0.00952	-0.00504	-0.0017	0.00016	0.00085	0.00096	0.00094	0.00097	0.00112	0.00151	0.0025	0.00453	0.00657	0.0068	0.00502	0.00224	-0.00084	-0.00397	-0.00687	-0.00882	-0.00876	-0.00711	-0.00579	-0.00556	-0.00594
JH.Muendling.292_2021-07-01T16-31-20	Jurassic chert Central Swabian Jura		-0.00034	-0.00034	-0.00034	-0.00034	-0.00034	-0.00046	-0.00062	-0.00085	-0.00118	-0.00157	-0.0021	-0.00284	-0.00389	-0.00556	-0.00804	-0.01131	-0.01495	-0.01806	-0.01976	-0.01953	-0.0175	-0.01402	-0.0097	-0.00534	-0.00199	-0.00015	0.00063	0.0008	0.00084	0.00103	0.00134	0.00192	0.00317	0.0052	0.00708	0.00731	0.00536	0.00224	-0.00113	-0.0046	-0.00781	-0.00999	-0.01033	-0.00885	-0.00726	-0.00677	-0.00677
JH.Wittislingen.258_2021-07-01T10-11-23	Jurassic chert Central Swabian Jura		-0.00074	-0.00074	-0.00074	-0.00074	-0.00074	-0.00091	-0.00112	-0.0014	-0.0018	-0.00234	-0.00304	-0.00398	-0.00526	-0.00699	-0.00929	-0.01211	-0.0151	-0.01763	-0.01901	-0.01892	-0.01737	-0.01461	-0.0111	-0.00749	-0.00449	-0.00246	-0.00132	-0.00068	-0.00028	6e-05	0.00045	0.001	0.0021	0.00419	0.00638	0.00686	0.00524	0.00237	-0.00107	-0.00471	-0.00818	-0.01072	-0.01122	-0.00984	-0.00824	-0.00732	-0.00682
JH.Dollnstein.1198_2022-04-05T16-49-23	Jurassic chert Central Swabian Jura		-0.00065	-0.00065	-0.00065	-0.00065	-0.00065	-0.00076	-0.00096	-0.00123	-0.00161	-0.00211	-0.00279	-0.00373	-0.00505	-0.00691	-0.00945	-0.01262	-0.01594	-0.01865	-0.02003	-0.01974	-0.01783	-0.01458	-0.01056	-0.00659	-0.00337	-0.00124	-8e-05	0.00053	0.00091	0.00121	0.00156	0.00207	0.0031	0.00507	0.00712	0.00751	0.0058	0.00283	-0.00065	-0.00423	-0.00761	-0.01008	-0.01056	-0.0092	-0.00763	-0.00682	-0.00657
JH.Nassenfels.1178_2022-04-05T15-47-58	Jurassic chert Central Swabian Jura		-0.00032	-0.00032	-0.00032	-0.00032	-0.00032	-0.00038	-0.00044	-0.00055	-0.00077	-0.00116	-0.00167	-0.00237	-0.00346	-0.00519	-0.00779	-0.01152	-0.01592	-0.01984	-0.02198	-0.02153	-0.01855	-0.01368	-0.00762	-0.00158	0.00285	0.00492	0.00505	0.00424	0.00323	0.00228	0.00163	0.00158	0.00234	0.00423	0.00617	0.0064	0.00465	0.00185	-0.00136	-0.00459	-0.0075	-0.00959	-0.00979	-0.00848	-0.00755	-0.00781	-0.00871
JH.Gaimersheim.1168_2022-03-18T14-43-22	Jurassic chert Central Swabian Jura		-0.00034	-0.00034	-0.00034	-0.00034	-0.00034	-0.00047	-0.00056	-0.00072	-0.00098	-0.00142	-0.00206	-0.00287	-0.00396	-0.00571	-0.00848	-0.01226	-0.01655	-0.02029	-0.02227	-0.02197	-0.01939	-0.01471	-0.00892	-0.00347	0.00066	0.00288	0.00338	0.00312	0.00247	0.00167	0.0013	0.00151	0.00245	0.00435	0.00609	0.00608	0.0044	0.00189	-0.00121	-0.00454	-0.00756	-0.00944	-0.00941	-0.00824	-0.00764	-0.00798	-0.00864
Jurahornstein_Blauberg_Block2-unpatinated-16_2020-02-18T11-27-45	Jurassic chert Central Swabian Jura		-0.00046	-0.00046	-0.00046	-0.00046	-0.00046	-0.00057	-0.00071	-0.00092	-0.00122	-0.00164	-0.00222	-0.00301	-0.00413	-0.00572	-0.00803	-0.01105	-0.01437	-0.01719	-0.01874	-0.01865	-0.01694	-0.0139	-0.01006	-0.00621	-0.00315	-0.00126	-0.00033	0.00012	0.00043	0.00081	0.00127	0.00189	0.00305	0.005	0.00681	0.00697	0.00522	0.00243	-0.00068	-0.0038	-0.00664	-0.00852	-0.00855	-0.00709	-0.00571	-0.0052	-0.00529
JH.Preith.1253_2022-04-07T11-10-21	Jurassic chert Central Swabian Jura		-0.00065	-0.00065	-0.00065	-0.00065	-0.00065	-0.00081	-0.00101	-0.00128	-0.00166	-0.00216	-0.00283	-0.00378	-0.00512	-0.00704	-0.00971	-0.01307	-0.01666	-0.01959	-0.02106	-0.02063	-0.01839	-0.01475	-0.0104	-0.00617	-0.00285	-0.00084	6e-05	0.00035	0.00046	0.00064	0.00096	0.00149	0.00263	0.00478	0.00697	0.00734	0.00553	0.00257	-0.0008	-0.00432	-0.00763	-0.00988	-0.01007	-0.00855	-0.00712	-0.00672	-0.00684
JH.SontheimStubental.41_2021-06-28T12-23-29	Jurassic chert Central Swabian Jura		-0.0003	-0.0003	-0.0003	-0.0003	-0.0003	-0.00045	-0.00066	-0.00086	-0.00104	-0.00127	-0.00165	-0.00222	-0.00318	-0.0047	-0.00672	-0.00942	-0.01244	-0.01491	-0.01624	-0.0163	-0.015	-0.01242	-0.00914	-0.00595	-0.00367	-0.00231	-0.00152	-0.00107	-0.00079	-0.00041	0.00042	0.00156	0.00285	0.0046	0.0064	0.00691	0.00551	0.00258	-0.00095	-0.00423	-0.00724	-0.00968	-0.01035	-0.00935	-0.00799	-0.00729	-0.00741
JH.Eitersheim.1271_2022-04-07T12-00-16	Jurassic chert Central Swabian Jura		-0.00044	-0.00044	-0.00044	-0.00044	-0.00044	-0.00058	-0.00072	-0.00096	-0.00125	-0.0016	-0.00214	-0.00309	-0.00448	-0.00625	-0.00867	-0.012	-0.01578	-0.01888	-0.02038	-0.01983	-0.01748	-0.01379	-0.00924	-0.0047	-0.00125	0.0006	0.00116	0.00108	0.00097	0.00108	0.00126	0.00159	0.00264	0.0047	0.00672	0.00707	0.00545	0.0026	-0.00085	-0.00453	-0.00818	-0.01085	-0.01149	-0.01046	-0.00927	-0.00873	-0.00867
JH.BernstadtHeimersberg.960_2022-01-13T17-24-25	Jurassic chert Central Swabian Jura		-0.00032	-0.00032	-0.00032	-0.00032	-0.00032	-0.00032	-0.0004	-0.00058	-0.00088	-0.00137	-0.00186	-0.00251	-0.00371	-0.00549	-0.0079	-0.01112	-0.01487	-0.01832	-0.02042	-0.02037	-0.01828	-0.0146	-0.00975	-0.00475	-0.00073	0.00176	0.00265	0.00249	0.00205	0.00136	0.0007	0.00067	0.00172	0.00421	0.00689	0.00751	0.0056	0.00263	-0.00071	-0.00464	-0.00847	-0.01088	-0.01084	-0.00905	-0.00764	-0.00743	-0.00774
JH.Blauberg.623_2021-11-12T09-42-43	Jurassic chert Central Swabian Jura		-0.00083	-0.00083	-0.00083	-0.00083	-0.00083	-0.00096	-0.00112	-0.00136	-0.00175	-0.0023	-0.00304	-0.00408	-0.00555	-0.00758	-0.01029	-0.01367	-0.01725	-0.02017	-0.02159	-0.021	-0.01853	-0.01469	-0.01013	-0.00566	-0.00221	-0.00015	0.00079	0.00109	0.0012	0.00136	0.00166	0.00216	0.00316	0.00506	0.00692	0.00707	0.00525	0.00237	-0.00091	-0.00421	-0.00725	-0.00937	-0.00953	-0.00809	-0.00677	-0.00637	-0.00653
JH.Blauberg.594_2021-11-03T17-39-27	Jurassic chert Central Swabian Jura		-0.00031	-0.00031	-0.00031	-0.00031	-0.00031	-0.00046	-0.00064	-0.00084	-0.00115	-0.00156	-0.0021	-0.0029	-0.00411	-0.00584	-0.00839	-0.01169	-0.01531	-0.01853	-0.02052	-0.02059	-0.0187	-0.01546	-0.01139	-0.00713	-0.00353	-0.00113	0.00012	0.00068	0.001	0.00145	0.00199	0.0025	0.00364	0.00588	0.00783	0.0077	0.00569	0.00261	-0.00107	-0.00484	-0.00831	-0.01046	-0.01015	-0.0083	-0.00683	-0.00613	-0.00593
JH.Ballendorf.701_2021-11-26T13-23-47	Jurassic chert Central Swabian Jura		-0.00078	-0.00078	-0.00078	-0.00078	-0.00078	-0.00088	-0.00101	-0.00125	-0.00164	-0.00219	-0.00291	-0.00385	-0.00515	-0.00697	-0.00944	-0.01248	-0.01571	-0.01834	-0.01968	-0.0194	-0.01747	-0.0142	-0.01023	-0.00635	-0.00332	-0.00146	-0.00053	-0.00013	4e-05	0.00018	0.00036	0.00073	0.00177	0.00385	0.00589	0.00616	0.0045	0.00183	-0.00126	-0.00451	-0.00765	-0.00987	-0.0101	-0.00874	-0.00749	-0.00704	-0.00705
JH.Hirschhalde.933_2022-01-12T17-24-13	Jurassic chert Central Swabian Jura		-0.00034	-0.00034	-0.00034	-0.00034	-0.00034	-0.00047	-0.00059	-0.0007	-0.00085	-0.00112	-0.00152	-0.00212	-0.003	-0.00441	-0.00656	-0.00932	-0.01237	-0.01503	-0.01662	-0.01686	-0.01555	-0.01286	-0.00953	-0.00611	-0.00322	-0.0015	-0.0008	-0.0005	-0.00029	6e-05	0.00041	0.00097	0.00229	0.00454	0.00654	0.0066	0.00457	0.00164	-0.00142	-0.00466	-0.00773	-0.00982	-0.00987	-0.00819	-0.00656	-0.00591	-0.00577
JH.Kagberg1.462_2021-09-28T15-09-56	Jurassic chert Central Swabian Jura		-0.00045	-0.00045	-0.00045	-0.00045	-0.00045	-0.0007	-0.00083	-0.00088	-0.00109	-0.00147	-0.00197	-0.00267	-0.00361	-0.00514	-0.00747	-0.01025	-0.01338	-0.01653	-0.01864	-0.01902	-0.01769	-0.01497	-0.01145	-0.00769	-0.00422	-0.00164	-0.00022	0.00042	0.00091	0.00144	0.00187	0.0024	0.00347	0.00529	0.00732	0.00789	0.0061	0.00283	-0.00103	-0.00505	-0.00878	-0.01149	-0.0123	-0.01112	-0.00944	-0.00849	-0.00795
Jurahornstein_Blauber_Block1-unpatinated-9_2020-02-18T10-50-21	Jurassic chert Central Swabian Jura		-0.0006	-0.0006	-0.0006	-0.0006	-0.0006	-0.00072	-0.00088	-0.00112	-0.00147	-0.00197	-0.00263	-0.00352	-0.00478	-0.00658	-0.00909	-0.01235	-0.01589	-0.01884	-0.02041	-0.02021	-0.01821	-0.01479	-0.01056	-0.00635	-0.00304	-0.00103	-7e-05	0.00033	0.00053	0.00073	0.00102	0.0015	0.00259	0.00467	0.00678	0.00712	0.00537	0.00247	-0.00091	-0.00443	-0.00774	-0.01007	-0.01034	-0.00889	-0.00746	-0.00696	-0.00697
JH.Nonnenbuehl.1057_2022-01-27T18-27-56	Jurassic chert Central Swabian Jura		-0.0006	-0.0006	-0.0006	-0.0006	-0.0006	-0.00076	-0.00093	-0.00114	-0.00145	-0.00191	-0.00255	-0.0034	-0.00458	-0.00627	-0.00863	-0.01164	-0.01487	-0.01755	-0.01894	-0.0187	-0.01685	-0.01369	-0.00982	-0.00605	-0.00309	-0.00129	-0.00041	1e-05	0.00026	0.00053	0.00092	0.00152	0.00264	0.00464	0.00662	0.00692	0.00528	0.00259	-0.00054	-0.00378	-0.00676	-0.00881	-0.0089	-0.00741	-0.00607	-0.00568	-0.00594
JH.Preith.1286_2022-04-07T14-03-08	Jurassic chert Central Swabian Jura		-0.00029	-0.00029	-0.00029	-0.00029	-0.00029	-0.00034	-0.00041	-0.00061	-0.00089	-0.00118	-0.00158	-0.00214	-0.00299	-0.00452	-0.00693	-0.01022	-0.01435	-0.01834	-0.02108	-0.02189	-0.02016	-0.01625	-0.01128	-0.00607	-0.00148	0.00147	0.00281	0.003	0.00252	0.00215	0.00196	0.00204	0.00292	0.00491	0.00705	0.00759	0.00596	0.00298	-0.00041	-0.00385	-0.00713	-0.00937	-0.00935	-0.00753	-0.00568	-0.00481	-0.00469
JH.Mehrstetten.480_2021-09-29T10-37-52	Jurassic chert Central Swabian Jura		-0.00044	-0.00044	-0.00044	-0.00044	-0.00044	-0.00051	-0.00063	-0.00079	-0.00101	-0.00131	-0.00184	-0.00267	-0.00369	-0.00521	-0.0077	-0.0111	-0.01481	-0.01796	-0.01984	-0.01999	-0.01833	-0.01518	-0.01096	-0.00663	-0.00325	-0.00092	0.00041	0.00075	0.00083	0.00111	0.00122	0.00138	0.00235	0.00432	0.00641	0.00678	0.00478	0.00159	-0.00179	-0.00505	-0.00825	-0.01069	-0.01083	-0.00918	-0.00799	-0.00784	-0.00802
JH.AlbeckHuelen.248_2021-06-30T18-36-15	Jurassic chert Central Swabian Jura		-0.00077	-0.00077	-0.00077	-0.00077	-0.00077	-0.00089	-0.0011	-0.00139	-0.00172	-0.00219	-0.00287	-0.00378	-0.00501	-0.00677	-0.00926	-0.01248	-0.01601	-0.01901	-0.02068	-0.02066	-0.01887	-0.01553	-0.0113	-0.00703	-0.00349	-0.00117	7e-05	0.00073	0.00109	0.00134	0.00168	0.00217	0.00317	0.00514	0.00706	0.00712	0.00518	0.00223	-0.0011	-0.00441	-0.00738	-0.00938	-0.00942	-0.00785	-0.00632	-0.00566	-0.00556
JH.Nonnenbuehl.1066_2022-01-27T18-49-15	Jurassic chert Central Swabian Jura		-0.00047	-0.00047	-0.00047	-0.00047	-0.00047	-0.00054	-0.00063	-0.00083	-0.00109	-0.0015	-0.0022	-0.00315	-0.00451	-0.00652	-0.00935	-0.01329	-0.01781	-0.02134	-0.02303	-0.02262	-0.02001	-0.01574	-0.01043	-0.00494	-0.00076	0.00135	0.00198	0.00193	0.00183	0.00186	0.00168	0.0016	0.00262	0.00527	0.00795	0.00828	0.00604	0.00269	-0.00101	-0.00503	-0.00913	-0.01195	-0.01202	-0.01008	-0.00814	-0.00711	-0.00698
JH.Hilberhof13_2021-06-25T15-47-31	Jurassic chert Central Swabian Jura		-0.00047	-0.00047	-0.00047	-0.00047	-0.00047	-0.00064	-0.00086	-0.00111	-0.00144	-0.00185	-0.00237	-0.00312	-0.00425	-0.00582	-0.00808	-0.01105	-0.0144	-0.01742	-0.01931	-0.0196	-0.01823	-0.01533	-0.01137	-0.0072	-0.00372	-0.0014	-0.0001	0.00059	0.0009	0.00102	0.00113	0.00155	0.0027	0.00472	0.00669	0.007	0.00526	0.0023	-0.00115	-0.00486	-0.00842	-0.01089	-0.01133	-0.00991	-0.00829	-0.00752	-0.00717
JH.Ochsenfeld.1305_2022-04-07T15-45-26	Jurassic chert Central Swabian Jura		-0.00059	-0.00059	-0.00059	-0.00059	-0.00059	-0.00068	-0.00074	-0.00093	-0.00122	-0.0016	-0.00222	-0.00307	-0.00424	-0.00603	-0.00877	-0.01247	-0.01655	-0.02002	-0.02173	-0.02122	-0.01855	-0.01425	-0.0093	-0.00468	-0.00107	0.00115	0.00191	0.00182	0.00155	0.00155	0.00183	0.00204	0.00251	0.00415	0.00608	0.00626	0.00442	0.0017	-0.00124	-0.00404	-0.00652	-0.00838	-0.00839	-0.00696	-0.00609	-0.00619	-0.00668
JH.Tiecherstal.1359_2022-04-13T17-32-15	Jurassic chert Central Swabian Jura		-0.0005	-0.0005	-0.0005	-0.0005	-0.0005	-0.00063	-0.00077	-0.00097	-0.00128	-0.00173	-0.00235	-0.00318	-0.00439	-0.00618	-0.00873	-0.01201	-0.0156	-0.01866	-0.02034	-0.02016	-0.01809	-0.01451	-0.01016	-0.00588	-0.00251	-0.00048	0.00039	0.00059	0.00058	0.00068	0.00096	0.00145	0.00254	0.0047	0.00683	0.00706	0.00519	0.00231	-0.00084	-0.00404	-0.00704	-0.00902	-0.0089	-0.00723	-0.00592	-0.00579	-0.00629
JH.Dollnstein.1313_2022-04-07T16-08-00	Jurassic chert Central Swabian Jura		-0.00064	-0.00064	-0.00064	-0.00064	-0.00064	-0.00079	-0.00096	-0.0012	-0.00159	-0.00214	-0.0028	-0.00361	-0.0048	-0.00661	-0.00911	-0.01226	-0.01569	-0.01859	-0.02022	-0.02006	-0.01796	-0.0144	-0.01019	-0.00596	-0.00253	-0.00048	0.00041	0.00059	0.00041	0.0003	0.00042	0.00076	0.00182	0.00398	0.00612	0.00649	0.00488	0.00218	-0.00088	-0.00398	-0.00686	-0.00881	-0.00885	-0.00735	-0.00607	-0.00585	-0.00623
JH.Galgenberg.954_2022-01-13T17-04-33	Jurassic chert Central Swabian Jura		-0.0002	-0.0002	-0.0002	-0.0002	-0.0002	-0.00025	-0.00034	-0.00047	-0.00062	-0.00083	-0.00109	-0.00151	-0.00235	-0.00389	-0.00646	-0.0103	-0.01533	-0.02029	-0.02321	-0.02294	-0.01952	-0.01364	-0.0064	0.00083	0.00641	0.00909	0.00911	0.00759	0.00576	0.00435	0.00343	0.00301	0.00361	0.00519	0.00643	0.00612	0.00395	0.00088	-0.00197	-0.00438	-0.00643	-0.00755	-0.00726	-0.00617	-0.00534	-0.00557	-0.00728
JH.Zang24_2021-06-25T16-38-43	Jurassic chert Central Swabian Jura		-0.00058	-0.00058	-0.00058	-0.00058	-0.00058	-0.00073	-0.00093	-0.0012	-0.00158	-0.00209	-0.00278	-0.00377	-0.00507	-0.00679	-0.00909	-0.01193	-0.01495	-0.01749	-0.0188	-0.01866	-0.01715	-0.01445	-0.01105	-0.00764	-0.0048	-0.00289	-0.00177	-0.00104	-0.00047	0.00015	0.0009	0.00182	0.00326	0.00562	0.00797	0.00858	0.00692	0.00366	-0.00031	-0.00445	-0.00836	-0.01124	-0.01195	-0.01054	-0.0086	-0.00724	-0.00644
Jurahornstein_Blauberg_Block2-unpatinated-7_2020-02-18T11-15-51	Jurassic chert Central Swabian Jura		-0.00063	-0.00063	-0.00063	-0.00063	-0.00063	-0.00075	-0.00092	-0.00118	-0.00155	-0.00206	-0.00272	-0.00365	-0.00497	-0.00683	-0.00942	-0.01275	-0.01633	-0.01926	-0.02076	-0.0204	-0.01826	-0.0147	-0.01036	-0.00612	-0.0028	-0.00077	0.0002	0.00058	0.00076	0.00097	0.00128	0.00176	0.00279	0.00475	0.00674	0.00701	0.00524	0.00232	-0.00101	-0.00443	-0.00764	-0.00991	-0.01022	-0.00885	-0.00751	-0.00704	-0.00707
Jurahornstein_Blauber_Block1-unpatinated-15_2020-02-18T10-57-30	Jurassic chert Central Swabian Jura		-0.00061	-0.00061	-0.00061	-0.00061	-0.00061	-0.00075	-0.00093	-0.00118	-0.00154	-0.00206	-0.00276	-0.0037	-0.00502	-0.00694	-0.00967	-0.01315	-0.01688	-0.01995	-0.02153	-0.02118	-0.01893	-0.01516	-0.01057	-0.00608	-0.00257	-0.00043	0.0006	0.00099	0.00116	0.00135	0.00162	0.00208	0.00313	0.00514	0.00717	0.00745	0.00561	0.00259	-0.00086	-0.00442	-0.00775	-0.01008	-0.01037	-0.00891	-0.00745	-0.0069	-0.0069
JH.Wippingen.1758_2022-08-02T16-51-54	Jurassic chert Central Swabian Jura		-0.00046	-0.00046	-0.00046	-0.00046	-0.00046	-0.00055	-0.00064	-0.00075	-0.00093	-0.00144	-0.00211	-0.00287	-0.00404	-0.00571	-0.00811	-0.01151	-0.01529	-0.01839	-0.02011	-0.02002	-0.01811	-0.01485	-0.0107	-0.00643	-0.00319	-0.00133	-0.00045	-0.0001	8e-05	0.00028	0.00065	0.00118	0.00235	0.0046	0.00673	0.0069	0.00491	0.00187	-0.0017	-0.00522	-0.00833	-0.01046	-0.01064	-0.00919	-0.00782	-0.0074	-0.00748
Jurahornstein_Blauberg_Block2-unpatinated-17_2020-02-18T11-28-39	Jurassic chert Central Swabian Jura		-0.00046	-0.00046	-0.00046	-0.00046	-0.00046	-0.00057	-0.00071	-0.00091	-0.0012	-0.00161	-0.00219	-0.00298	-0.00409	-0.0057	-0.008	-0.01096	-0.0142	-0.01695	-0.01848	-0.01841	-0.01676	-0.01382	-0.01012	-0.00643	-0.00348	-0.00163	-0.0007	-0.00025	7e-05	0.00043	0.00087	0.00152	0.00271	0.00472	0.00664	0.0069	0.0052	0.00244	-0.0007	-0.0039	-0.00685	-0.00881	-0.0089	-0.00743	-0.006	-0.00546	-0.00552
JH.HoheBeet.947_2022-01-13T16-40-03	Jurassic chert Central Swabian Jura		-0.00024	-0.00024	-0.00024	-0.00024	-0.00024	-0.00032	-0.00045	-0.00064	-0.00086	-0.00112	-0.00151	-0.00207	-0.00291	-0.00435	-0.00675	-0.01017	-0.01398	-0.01728	-0.01917	-0.01919	-0.01718	-0.01348	-0.00877	-0.00408	-0.00066	0.0012	0.00192	0.0019	0.00171	0.00171	0.00169	0.00201	0.00308	0.00492	0.00661	0.00667	0.00466	0.00165	-0.00159	-0.00508	-0.00834	-0.01061	-0.01109	-0.00978	-0.00828	-0.00778	-0.00804
JH.Nebelsee.688_2021-11-26T12-28-11	Jurassic chert Central Swabian Jura		-0.00036	-0.00036	-0.00036	-0.00036	-0.00036	-0.00042	-0.00052	-0.00076	-0.00109	-0.00142	-0.00193	-0.00276	-0.00393	-0.00548	-0.00766	-0.01044	-0.01347	-0.01601	-0.01716	-0.01659	-0.01445	-0.01123	-0.00745	-0.00382	-0.00102	0.00056	0.00103	0.00094	0.00073	0.00071	0.00081	0.0011	0.002	0.00384	0.00564	0.00598	0.00456	0.00195	-0.00122	-0.00449	-0.00748	-0.00953	-0.00977	-0.00872	-0.0077	-0.00741	-0.0077
JH.Blauberg.1373_2022-04-13T18-06-54	Jurassic chert Central Swabian Jura		-0.00045	-0.00045	-0.00045	-0.00045	-0.00045	-0.00052	-0.00063	-0.00083	-0.00115	-0.00165	-0.00227	-0.00305	-0.00421	-0.00599	-0.00854	-0.01176	-0.01509	-0.01787	-0.01957	-0.01951	-0.01758	-0.01436	-0.01041	-0.00637	-0.00307	-0.001	-6e-05	0.0002	0.00028	0.00044	0.00064	0.00108	0.00231	0.00464	0.00694	0.00727	0.00536	0.00237	-0.00099	-0.00446	-0.00769	-0.01004	-0.01034	-0.00871	-0.00717	-0.00672	-0.0067
JH.Blauberg.617_2021-11-03T18-37-39	Jurassic chert Central Swabian Jura		-0.00043	-0.00043	-0.00043	-0.00043	-0.00043	-0.00053	-0.00062	-0.00065	-0.00077	-0.00114	-0.00166	-0.00236	-0.00338	-0.00498	-0.00744	-0.01058	-0.01398	-0.01726	-0.0196	-0.01989	-0.01792	-0.01443	-0.0102	-0.00605	-0.00245	9e-05	0.00114	0.00123	0.00131	0.00167	0.00213	0.00261	0.00326	0.00471	0.00636	0.00644	0.00454	0.00155	-0.00171	-0.00488	-0.00801	-0.01038	-0.01083	-0.00959	-0.00818	-0.0075	-0.00743
JH.Dollnstein.1209_2022-04-05T17-17-07	Jurassic chert Central Swabian Jura		-0.00081	-0.00081	-0.00081	-0.00081	-0.00081	-0.00095	-0.00111	-0.00135	-0.0017	-0.00221	-0.00291	-0.00385	-0.00515	-0.00696	-0.00944	-0.0125	-0.01571	-0.01835	-0.01967	-0.01929	-0.01728	-0.01401	-0.01001	-0.0061	-0.00309	-0.00125	-0.00034	4e-05	0.0002	0.00037	0.00063	0.00103	0.00198	0.00385	0.00576	0.00609	0.00453	0.00189	-0.00117	-0.00432	-0.00735	-0.00958	-0.00991	-0.00869	-0.00761	-0.00732	-0.0074
JH.Pfaffenbuegel.1137_2022-01-28T14-18-27	Jurassic chert Central Swabian Jura		-0.00067	-0.00067	-0.00067	-0.00067	-0.00067	-0.00083	-0.00104	-0.00131	-0.0017	-0.00225	-0.00296	-0.00394	-0.00537	-0.00728	-0.00981	-0.01289	-0.01602	-0.01848	-0.01965	-0.01924	-0.01735	-0.01426	-0.01052	-0.00686	-0.00393	-0.00204	-0.00103	-0.00049	-0.00012	0.00022	0.00061	0.00119	0.00232	0.00445	0.00671	0.00731	0.00572	0.00273	-0.00086	-0.0047	-0.00839	-0.01107	-0.01168	-0.01041	-0.00883	-0.00795	-0.00759
JH.Wippingen.1751_2022-08-02T16-32-02	Jurassic chert Central Swabian Jura		-0.00043	-0.00043	-0.00043	-0.00043	-0.00043	-0.00057	-0.0007	-0.00082	-0.00106	-0.00145	-0.00191	-0.00257	-0.00373	-0.00546	-0.00782	-0.01086	-0.0142	-0.0172	-0.01907	-0.01913	-0.0174	-0.01438	-0.01058	-0.00668	-0.00355	-0.00151	-0.00037	0.0002	0.0004	0.00034	0.00032	0.00048	0.00133	0.00327	0.00536	0.00594	0.00458	0.00198	-0.00111	-0.00443	-0.00801	-0.01061	-0.01087	-0.00949	-0.00828	-0.00805	-0.00839
JH.Wittislingen.263_2021-07-01T11-15-26	Jurassic chert Central Swabian Jura		-0.00049	-0.00049	-0.00049	-0.00049	-0.00049	-0.00061	-0.00082	-0.00108	-0.00143	-0.00194	-0.00264	-0.00351	-0.00464	-0.00627	-0.00857	-0.01154	-0.01475	-0.01753	-0.01924	-0.01946	-0.01798	-0.015	-0.01119	-0.00729	-0.00406	-0.00186	-0.00051	0.00025	0.00063	0.00089	0.00122	0.00173	0.00274	0.00467	0.00667	0.00709	0.00548	0.00256	-0.00091	-0.00459	-0.00816	-0.01083	-0.01144	-0.01022	-0.00873	-0.00787	-0.0075
JH.Blauberg.618_2021-11-12T09-25-50	Jurassic chert Central Swabian Jura		-0.00063	-0.00063	-0.00063	-0.00063	-0.00063	-0.00072	-0.00089	-0.00114	-0.00146	-0.00195	-0.00266	-0.0036	-0.00493	-0.0069	-0.00971	-0.01332	-0.01725	-0.02045	-0.02204	-0.02153	-0.01905	-0.01501	-0.01013	-0.00548	-0.0019	0.00017	0.00102	0.00131	0.00147	0.00154	0.00174	0.00227	0.0033	0.00524	0.0072	0.00739	0.0055	0.00249	-0.00098	-0.0045	-0.00775	-0.00994	-0.01004	-0.00847	-0.00702	-0.00655	-0.00668
JH.Treuchtlingen.407_2021-07-06T19-02-54	Jurassic chert Central Swabian Jura		-0.00044	-0.00044	-0.00044	-0.00044	-0.00044	-0.00053	-0.00073	-0.00095	-0.00116	-0.00145	-0.00199	-0.00278	-0.00386	-0.00542	-0.00777	-0.01103	-0.01478	-0.01812	-0.02008	-0.02016	-0.01833	-0.0149	-0.01047	-0.00597	-0.00243	-0.00034	0.0005	0.00078	0.0009	0.00084	0.00077	0.00104	0.00212	0.00421	0.0061	0.00614	0.0044	0.00167	-0.0015	-0.00478	-0.00776	-0.00961	-0.0095	-0.008	-0.00683	-0.00677	-0.00747
JH.Blauberg.631_2021-11-12T10-06-52	Jurassic chert Central Swabian Jura		-0.00046	-0.00046	-0.00046	-0.00046	-0.00046	-0.00064	-0.00081	-0.00097	-0.00122	-0.00167	-0.00228	-0.0031	-0.00432	-0.00612	-0.00867	-0.01201	-0.01567	-0.01877	-0.02052	-0.02045	-0.01848	-0.01499	-0.01064	-0.00624	-0.00273	-0.00058	0.0004	0.00068	0.00084	0.00115	0.00155	0.00203	0.00308	0.00515	0.00724	0.00742	0.00532	0.00214	-0.0013	-0.0047	-0.00796	-0.01034	-0.01054	-0.00899	-0.00763	-0.00724	-0.00736
JH.Hirschhalde.918_2022-01-12T16-47-46	Jurassic chert Central Swabian Jura		-0.00038	-0.00038	-0.00038	-0.00038	-0.00038	-0.00049	-0.00065	-0.0009	-0.00123	-0.00164	-0.00217	-0.00291	-0.00401	-0.00574	-0.00817	-0.01128	-0.0147	-0.01756	-0.01908	-0.0188	-0.01669	-0.0132	-0.00906	-0.00502	-0.0019	-0.00016	0.00048	0.00061	0.00065	0.00068	0.00083	0.00127	0.00234	0.00441	0.0064	0.00665	0.00513	0.00257	-0.00067	-0.00415	-0.00754	-0.01	-0.01041	-0.00919	-0.00786	-0.00709	-0.007
JH.Ballendorf.705_2021-11-26T13-38-18	Jurassic chert Central Swabian Jura		-0.0007	-0.0007	-0.0007	-0.0007	-0.0007	-0.00083	-0.00102	-0.0013	-0.0017	-0.00225	-0.00293	-0.00385	-0.0052	-0.00705	-0.00951	-0.01253	-0.01567	-0.01818	-0.01944	-0.01907	-0.01715	-0.0141	-0.01046	-0.0069	-0.00412	-0.00235	-0.00137	-0.00083	-0.00044	-1e-05	0.00047	0.00106	0.00222	0.00435	0.00651	0.00692	0.00521	0.00225	-0.00122	-0.00486	-0.00836	-0.01089	-0.01136	-0.01002	-0.00855	-0.00784	-0.0076
JH.Hohlheim.323_2021-07-02T15-07-52	Jurassic chert Central Swabian Jura		-0.00064	-0.00064	-0.00064	-0.00064	-0.00064	-0.00077	-0.00096	-0.00123	-0.0016	-0.00211	-0.0028	-0.00373	-0.00499	-0.00671	-0.00905	-0.01199	-0.01516	-0.01782	-0.01926	-0.01911	-0.01737	-0.01431	-0.01052	-0.00669	-0.00353	-0.00144	-0.00032	0.00025	0.00061	0.00097	0.00136	0.00185	0.00288	0.00484	0.0068	0.00709	0.00536	0.0025	-0.00081	-0.0043	-0.00763	-0.01001	-0.01039	-0.00905	-0.00765	-0.00702	-0.00688
JH.Bopfingen.1046_2022-01-21T16-47-25	Jurassic chert Central Swabian Jura		-0.00054	-0.00054	-0.00054	-0.00054	-0.00054	-0.00067	-0.00079	-0.00095	-0.00127	-0.00173	-0.00237	-0.00323	-0.0044	-0.00608	-0.00842	-0.01128	-0.0143	-0.0169	-0.01836	-0.01828	-0.01672	-0.0139	-0.01028	-0.00664	-0.00372	-0.00184	-0.00084	-0.00037	-6e-05	0.00017	0.00047	0.00113	0.00239	0.00446	0.00655	0.00704	0.00544	0.0025	-0.00108	-0.00481	-0.00833	-0.01097	-0.01162	-0.01034	-0.00878	-0.00803	-0.00784
JH.Herbrechtingen.44_2021-06-28T12-33-33	Jurassic chert Central Swabian Jura		-0.00054	-0.00054	-0.00054	-0.00054	-0.00054	-0.00075	-0.00101	-0.00127	-0.00163	-0.00217	-0.00286	-0.00374	-0.00492	-0.00654	-0.00873	-0.01143	-0.01432	-0.01679	-0.01837	-0.01872	-0.01783	-0.01589	-0.0132	-0.0102	-0.00749	-0.00544	-0.0039	-0.00266	-0.00145	-0.00021	0.00089	0.00193	0.00339	0.00572	0.00806	0.00863	0.00682	0.00348	-0.00057	-0.00493	-0.00917	-0.01242	-0.01346	-0.01216	-0.01017	-0.00864	-0.00747
JH.Pfaffenbuegel.1131_2022-01-28T14-03-31	Jurassic chert Central Swabian Jura		-0.00073	-0.00073	-0.00073	-0.00073	-0.00073	-0.00087	-0.00107	-0.00136	-0.00178	-0.00236	-0.00312	-0.00417	-0.00563	-0.0076	-0.01026	-0.01358	-0.01705	-0.01975	-0.02098	-0.02041	-0.01816	-0.01461	-0.01036	-0.00623	-0.00303	-0.00107	-0.00014	0.00026	0.00054	0.00085	0.00126	0.00187	0.00302	0.00511	0.00732	0.00781	0.0061	0.00306	-0.00057	-0.00438	-0.00796	-0.01054	-0.0111	-0.00979	-0.00819	-0.00736	-0.00704
JH.Kreuzaecker.1018_2022-01-21T15-40-41	Jurassic chert Central Swabian Jura		-0.00034	-0.00034	-0.00034	-0.00034	-0.00034	-0.00029	-0.00029	-0.00046	-0.00071	-0.00103	-0.00155	-0.00232	-0.0034	-0.00503	-0.00745	-0.01066	-0.01453	-0.01807	-0.01998	-0.01979	-0.01765	-0.01402	-0.0095	-0.00473	-0.00102	0.00098	0.00162	0.00159	0.00159	0.00162	0.00143	0.00139	0.00246	0.00463	0.00653	0.00659	0.00455	0.00157	-0.00155	-0.00474	-0.00787	-0.00992	-0.00968	-0.00798	-0.00667	-0.00645	-0.00703
JH.Blauberg.625_2021-11-12T09-49-09	Jurassic chert Central Swabian Jura		-0.00048	-0.00048	-0.00048	-0.00048	-0.00048	-0.00059	-0.00076	-0.00094	-0.00123	-0.00171	-0.00235	-0.00318	-0.00439	-0.00623	-0.0088	-0.01203	-0.01552	-0.01853	-0.02019	-0.01998	-0.01798	-0.01454	-0.01042	-0.00641	-0.00314	-0.00097	0.00013	0.00064	0.00092	0.00116	0.00157	0.00205	0.0029	0.00478	0.00679	0.00711	0.00541	0.00249	-0.001	-0.00452	-0.00782	-0.01031	-0.01071	-0.0093	-0.00794	-0.00742	-0.00734
JH.Blauberg.1329_2022-04-08T13-23-26	Jurassic chert Central Swabian Jura		-0.00037	-0.00037	-0.00037	-0.00037	-0.00037	-0.00044	-0.00053	-0.00068	-0.00094	-0.00132	-0.00188	-0.0027	-0.00389	-0.0057	-0.00838	-0.01195	-0.01585	-0.01919	-0.02111	-0.02099	-0.0188	-0.01503	-0.01031	-0.00558	-0.00192	0.00025	0.0012	0.00136	0.00132	0.00141	0.00157	0.00199	0.00312	0.00524	0.00739	0.00773	0.00577	0.00255	-0.00109	-0.00485	-0.00836	-0.01095	-0.01149	-0.0101	-0.00859	-0.008	-0.00803
JH.Kitzinghof.1011_2022-01-21T15-21-11	Jurassic chert Central Swabian Jura		-0.00042	-0.00042	-0.00042	-0.00042	-0.00042	-0.00054	-0.0006	-0.00069	-0.00099	-0.00151	-0.00216	-0.00297	-0.00424	-0.00635	-0.00929	-0.01304	-0.0173	-0.021	-0.02288	-0.0223	-0.01921	-0.0142	-0.00843	-0.00296	0.00117	0.00328	0.00373	0.00342	0.00288	0.00247	0.00231	0.00255	0.00358	0.0055	0.00728	0.0075	0.00582	0.00314	-4e-05	-0.00389	-0.00754	-0.00974	-0.00992	-0.00874	-0.00763	-0.00709	-0.0068
JH.RechbergerBuch.1003_2022-01-21T14-51-58	Jurassic chert Central Swabian Jura		-0.00037	-0.00037	-0.00037	-0.00037	-0.00037	-0.00045	-0.00049	-0.00057	-0.00078	-0.00112	-0.00155	-0.00214	-0.00299	-0.00431	-0.00611	-0.00834	-0.01094	-0.0132	-0.01436	-0.01418	-0.01301	-0.01088	-0.00811	-0.00534	-0.00299	-0.00152	-0.00084	-0.00045	-6e-05	0.0001	0.00024	0.00088	0.00202	0.00394	0.00603	0.00655	0.00496	0.00227	-0.00107	-0.00476	-0.00807	-0.01039	-0.01103	-0.00981	-0.00828	-0.00749	-0.00721
JH.Nonnenbuehl.1060_2022-01-27T18-34-56	Jurassic chert Central Swabian Jura		-0.00052	-0.00052	-0.00052	-0.00052	-0.00052	-0.00057	-0.00063	-0.00077	-0.00105	-0.00151	-0.00213	-0.00295	-0.00414	-0.00598	-0.00861	-0.012	-0.01582	-0.01912	-0.02097	-0.02075	-0.0185	-0.01466	-0.00989	-0.00513	-0.00153	0.00042	0.00116	0.00127	0.00108	0.00088	0.00091	0.00138	0.00259	0.00482	0.00698	0.00729	0.00554	0.00262	-0.00084	-0.00447	-0.00785	-0.01019	-0.01037	-0.00883	-0.00762	-0.00735	-0.00738
JH.Blauberg.1220_2022-04-06T16-39-54	Jurassic chert Central Swabian Jura		-0.00054	-0.00054	-0.00054	-0.00054	-0.00054	-0.00065	-0.00082	-0.00106	-0.00141	-0.0019	-0.00254	-0.0034	-0.00463	-0.00639	-0.00885	-0.01196	-0.01526	-0.01793	-0.01927	-0.01892	-0.01694	-0.01371	-0.00982	-0.00601	-0.00304	-0.00122	-0.00032	8e-05	0.00031	0.00058	0.00088	0.00132	0.00231	0.00429	0.00636	0.00676	0.0051	0.00227	-0.00099	-0.00438	-0.0076	-0.00994	-0.01031	-0.00895	-0.00754	-0.00698	-0.007
JH.Bopfingen.1030_2022-01-21T16-10-41	Jurassic chert Central Swabian Jura		-0.0004	-0.0004	-0.0004	-0.0004	-0.0004	-0.00046	-0.00059	-0.00072	-0.00094	-0.00138	-0.00197	-0.0027	-0.00378	-0.00554	-0.00826	-0.01181	-0.01576	-0.01934	-0.02139	-0.02119	-0.01902	-0.01527	-0.0106	-0.00594	-0.00224	-2e-05	0.00101	0.00153	0.00197	0.0022	0.00218	0.00244	0.00345	0.00528	0.00696	0.00704	0.00519	0.0023	-0.00099	-0.00457	-0.00797	-0.01027	-0.01055	-0.00923	-0.00793	-0.00756	-0.00795
JH.Hohlheim.322_2021-07-02T15-05-40	Jurassic chert Central Swabian Jura		-0.00054	-0.00054	-0.00054	-0.00054	-0.00054	-0.00068	-0.00083	-0.00103	-0.00135	-0.00183	-0.00248	-0.00334	-0.00452	-0.00622	-0.00861	-0.01164	-0.01485	-0.0176	-0.01918	-0.01914	-0.01743	-0.01435	-0.0105	-0.00664	-0.00349	-0.0014	-0.00027	0.00029	0.00061	0.0009	0.00133	0.0019	0.00289	0.00479	0.00678	0.00711	0.00538	0.00243	-0.00104	-0.00463	-0.00803	-0.01058	-0.01117	-0.00998	-0.00859	-0.00793	-0.00776
JH.Pfaffenbuegel1.1144_2022-03-18T13-38-22	Jurassic chert Central Swabian Jura		-0.00082	-0.00082	-0.00082	-0.00082	-0.00082	-0.00098	-0.0012	-0.00152	-0.00197	-0.00258	-0.00342	-0.00452	-0.00604	-0.00823	-0.01128	-0.01512	-0.01914	-0.02228	-0.02362	-0.02273	-0.01977	-0.01522	-0.00993	-0.00493	-0.00118	0.00096	0.0018	0.00198	0.00198	0.00199	0.0021	0.00244	0.00342	0.00542	0.00735	0.00739	0.00547	0.00265	-0.00044	-0.00355	-0.00638	-0.00817	-0.00792	-0.00618	-0.00485	-0.00462	-0.00494
JH.HoheBeet.944_2022-01-13T16-31-48	Jurassic chert Central Swabian Jura		-0.00034	-0.00034	-0.00034	-0.00034	-0.00034	-0.00039	-0.00049	-0.00065	-0.00088	-0.00121	-0.00168	-0.00239	-0.00344	-0.00502	-0.00739	-0.01054	-0.01404	-0.01713	-0.01894	-0.01887	-0.01689	-0.01344	-0.00919	-0.00499	-0.00168	0.00034	0.00107	0.00102	0.00079	0.00069	0.00078	0.00119	0.00228	0.00432	0.0064	0.0068	0.00511	0.00217	-0.00133	-0.00495	-0.00824	-0.01063	-0.01121	-0.01003	-0.00867	-0.00819	-0.00835
JH.BlaubeurenBurgsteig.162_2021-06-30T12-06-34	Jurassic chert Central Swabian Jura		-0.00025	-0.00025	-0.00025	-0.00025	-0.00025	-0.00028	-0.00036	-0.0005	-0.00072	-0.00105	-0.00155	-0.00227	-0.00322	-0.0045	-0.00644	-0.00906	-0.01199	-0.01471	-0.01651	-0.01698	-0.01607	-0.01396	-0.01088	-0.00758	-0.0047	-0.0026	-0.00135	-0.00048	0.00022	0.00071	0.00113	0.00163	0.00251	0.00439	0.0063	0.00641	0.00473	0.00218	-0.00109	-0.00451	-0.00757	-0.00976	-0.00992	-0.00836	-0.00679	-0.00599	-0.00562
JH.Gaimersheim.1166_2022-03-18T14-37-39	Jurassic chert Central Swabian Jura		-0.00034	-0.00034	-0.00034	-0.00034	-0.00034	-0.00046	-0.00057	-0.00075	-0.00114	-0.00169	-0.00228	-0.00304	-0.00426	-0.00617	-0.0091	-0.01316	-0.01766	-0.02122	-0.02264	-0.02158	-0.01816	-0.01266	-0.00626	-0.00053	0.00343	0.00528	0.00554	0.00507	0.00406	0.00267	0.00183	0.00162	0.00206	0.00364	0.00547	0.00597	0.00466	0.00215	-0.00105	-0.00434	-0.00696	-0.00855	-0.00879	-0.00795	-0.0072	-0.0076	-0.00886
JH.Blauberg.1374_2022-04-13T18-09-09	Jurassic chert Central Swabian Jura		-0.00061	-0.00061	-0.00061	-0.00061	-0.00061	-0.00074	-0.00089	-0.00105	-0.00126	-0.00164	-0.00232	-0.00328	-0.00459	-0.00642	-0.00895	-0.01211	-0.0155	-0.01833	-0.01984	-0.01962	-0.01768	-0.01439	-0.01038	-0.00637	-0.00314	-0.00109	-9e-05	0.00028	0.0005	0.00091	0.00143	0.002	0.00304	0.00489	0.00682	0.00717	0.00538	0.00234	-0.00099	-0.00436	-0.00756	-0.00986	-0.01031	-0.00905	-0.00756	-0.00697	-0.0071
JH.Ballendorf.717_2021-11-26T14-11-10	Jurassic chert Central Swabian Jura		-0.00055	-0.00055	-0.00055	-0.00055	-0.00055	-0.00067	-0.0008	-0.001	-0.00131	-0.00176	-0.0024	-0.00328	-0.00452	-0.00625	-0.00868	-0.01172	-0.01493	-0.01762	-0.01916	-0.01907	-0.01741	-0.01444	-0.0106	-0.00664	-0.00342	-0.00129	-0.00017	0.00033	0.00061	0.00078	0.00093	0.0013	0.00232	0.00439	0.00652	0.00686	0.00507	0.00215	-0.00125	-0.00483	-0.00824	-0.01063	-0.01082	-0.00925	-0.00769	-0.00692	-0.00669
JH.RechbergerBuch.999_2022-01-21T14-41-05	Jurassic chert Central Swabian Jura		-0.00045	-0.00045	-0.00045	-0.00045	-0.00045	-0.0005	-0.0006	-0.00076	-0.00097	-0.00125	-0.00169	-0.0024	-0.00343	-0.00491	-0.00684	-0.00936	-0.01214	-0.01446	-0.01581	-0.01582	-0.01448	-0.01209	-0.00916	-0.00615	-0.00378	-0.00239	-0.00166	-0.0013	-0.00097	-0.00053	0.00012	0.00103	0.00236	0.00437	0.00635	0.00695	0.00567	0.00305	-0.00034	-0.00398	-0.00731	-0.00966	-0.01028	-0.00922	-0.0078	-0.00704	-0.0069
JH.Preith.1294_2022-04-07T14-27-10	Jurassic chert Central Swabian Jura		-0.00049	-0.00049	-0.00049	-0.00049	-0.00049	-0.00062	-0.00078	-0.00094	-0.00116	-0.00156	-0.0021	-0.00274	-0.00374	-0.00544	-0.00794	-0.01112	-0.0146	-0.01778	-0.0198	-0.01994	-0.01813	-0.01474	-0.01048	-0.0063	-0.00287	-0.00057	0.0005	0.0009	0.00107	0.00107	0.00132	0.00201	0.00316	0.00508	0.00701	0.00731	0.00567	0.00285	-0.00064	-0.00413	-0.00701	-0.00889	-0.00897	-0.00741	-0.00586	-0.00525	-0.00529
JH.AlbeckHuelen.251_2021-06-30T18-43-47	Jurassic chert Central Swabian Jura		-0.00066	-0.00066	-0.00066	-0.00066	-0.00066	-0.00081	-0.00097	-0.0012	-0.00153	-0.00205	-0.00269	-0.00351	-0.00472	-0.00652	-0.00897	-0.01212	-0.01562	-0.0186	-0.02036	-0.02045	-0.01863	-0.01526	-0.01109	-0.00689	-0.00352	-0.00137	-0.00017	0.00031	0.00037	0.00051	0.0008	0.00135	0.00252	0.00451	0.00645	0.00669	0.00489	0.00199	-0.00138	-0.00481	-0.00783	-0.00985	-0.00997	-0.00847	-0.00714	-0.00662	-0.00649
JH.Blauberg.1225_2022-04-06T16-51-06	Jurassic chert Central Swabian Jura		-0.00045	-0.00045	-0.00045	-0.00045	-0.00045	-0.00051	-0.00063	-0.00083	-0.00113	-0.00156	-0.00214	-0.00292	-0.00404	-0.00572	-0.00812	-0.01128	-0.01475	-0.01772	-0.01946	-0.01943	-0.01762	-0.01439	-0.01034	-0.00628	-0.00301	-0.0009	0.00013	0.00053	0.00076	0.00099	0.00129	0.00175	0.00271	0.0047	0.00677	0.00707	0.00531	0.00242	-0.001	-0.0046	-0.00801	-0.01048	-0.01089	-0.00941	-0.00787	-0.00732	-0.0074
JH.Pfaffenbuegel1.1138_2022-03-18T13-20-14	Jurassic chert Central Swabian Jura		-0.00057	-0.00057	-0.00057	-0.00057	-0.00057	-0.00069	-0.00086	-0.0011	-0.00144	-0.00191	-0.00253	-0.0034	-0.00466	-0.00652	-0.00919	-0.01269	-0.0165	-0.01965	-0.02123	-0.02074	-0.01827	-0.01432	-0.00959	-0.00504	-0.00157	0.00041	0.00111	0.00112	0.00098	0.00095	0.00103	0.00134	0.00229	0.00436	0.00649	0.00681	0.00509	0.00233	-0.00079	-0.00407	-0.00717	-0.00932	-0.00947	-0.00807	-0.00692	-0.00682	-0.00728
JH.Herbrechtingen.724_2021-11-26T14-42-54	Jurassic chert Central Swabian Jura		-0.00055	-0.00055	-0.00055	-0.00055	-0.00055	-0.00064	-0.00078	-0.00098	-0.00127	-0.00174	-0.00242	-0.00333	-0.00464	-0.00651	-0.00915	-0.01262	-0.01632	-0.01939	-0.02109	-0.02081	-0.0185	-0.01465	-0.00999	-0.00544	-0.00207	-0.0002	0.00054	0.00059	0.00048	0.0006	0.00088	0.00148	0.00291	0.00518	0.00714	0.00729	0.00538	0.00238	-0.00098	-0.00456	-0.00789	-0.00997	-0.01008	-0.00876	-0.00763	-0.00755	-0.00779
JH.Moehren.372_2021-07-06T16-58-33	Jurassic chert Central Swabian Jura		-0.00034	-0.00034	-0.00034	-0.00034	-0.00034	-0.0004	-0.00052	-0.00073	-0.00103	-0.00144	-0.002	-0.0028	-0.00394	-0.00553	-0.00789	-0.01115	-0.01485	-0.0181	-0.0201	-0.02041	-0.01892	-0.01575	-0.01154	-0.00725	-0.00362	-0.00106	0.00041	0.00128	0.00184	0.00221	0.00264	0.00327	0.00423	0.00599	0.00766	0.00737	0.00522	0.00219	-0.00133	-0.00483	-0.00785	-0.00981	-0.00977	-0.0082	-0.00691	-0.00657	-0.00669
JH.Hirschhalde.929_2022-01-12T17-14-58	Jurassic chert Central Swabian Jura		-0.0002	-0.0002	-0.0002	-0.0002	-0.0002	-0.00023	-0.00031	-0.00048	-0.0007	-0.00097	-0.00134	-0.00184	-0.00264	-0.00405	-0.00626	-0.00921	-0.01269	-0.01589	-0.01768	-0.01753	-0.01549	-0.01187	-0.00748	-0.00331	0.00017	0.00228	0.00301	0.0031	0.00299	0.00278	0.00256	0.00259	0.00316	0.00466	0.00611	0.00604	0.0042	0.00134	-0.00204	-0.00555	-0.00843	-0.00991	-0.00945	-0.00774	-0.00625	-0.00575	-0.00588
JH.Erkenbrechtsweiler.1454_2022-06-01T16-51-22	Jurassic chert Central Swabian Jura		-0.00073	-0.00073	-0.00073	-0.00073	-0.00073	-0.00087	-0.00105	-0.00132	-0.00172	-0.00215	-0.00274	-0.00369	-0.00507	-0.007	-0.00968	-0.01316	-0.01692	-0.0199	-0.02118	-0.02049	-0.01791	-0.01381	-0.00903	-0.00444	-0.00099	0.00079	0.0013	0.00127	0.00105	0.00093	0.00102	0.00133	0.00228	0.00425	0.00611	0.00615	0.00437	0.00176	-0.00106	-0.00384	-0.00651	-0.00838	-0.00836	-0.00697	-0.00597	-0.00598	-0.00651
JH.Buxheim.390_2021-07-06T18-00-09	Jurassic chert Central Swabian Jura		-0.00052	-0.00052	-0.00052	-0.00052	-0.00052	-0.00062	-0.00079	-0.00106	-0.00132	-0.00164	-0.00219	-0.00294	-0.00401	-0.00574	-0.00841	-0.01182	-0.01526	-0.01775	-0.01881	-0.01824	-0.01595	-0.01247	-0.00853	-0.00499	-0.00241	-0.00093	-0.00024	-3e-05	8e-05	0.00045	0.00089	0.00149	0.00265	0.00463	0.00653	0.00677	0.00505	0.0023	-0.00102	-0.00473	-0.00806	-0.01036	-0.01113	-0.01044	-0.00958	-0.00927	-0.00898
JH.Dollnstein.358_2021-07-02T17-20-39	Jurassic chert Central Swabian Jura		-0.0004	-0.0004	-0.0004	-0.0004	-0.0004	-0.00048	-0.00057	-0.00068	-0.00098	-0.00152	-0.00213	-0.00282	-0.00382	-0.00537	-0.00777	-0.01109	-0.01496	-0.01855	-0.02088	-0.02132	-0.01963	-0.01617	-0.01166	-0.00699	-0.0031	-0.00064	0.00057	0.00104	0.00111	0.00119	0.00137	0.00179	0.00291	0.00503	0.00699	0.00694	0.0047	0.00144	-0.00197	-0.00539	-0.00858	-0.01067	-0.01044	-0.00834	-0.0065	-0.00554	-0.00484
JH.Heldenfingen.490_2021-09-29T11-05-06	Jurassic chert Central Swabian Jura		-0.00028	-0.00028	-0.00028	-0.00028	-0.00028	-0.00045	-0.00061	-0.00077	-0.00097	-0.0013	-0.00174	-0.00236	-0.00335	-0.00487	-0.00691	-0.00947	-0.01235	-0.01496	-0.01678	-0.01728	-0.01635	-0.01422	-0.01135	-0.00809	-0.00496	-0.00265	-0.00132	-0.00069	-0.00033	-1e-05	0.00047	0.00112	0.00218	0.00429	0.00664	0.00729	0.0058	0.00282	-0.00118	-0.00545	-0.0094	-0.01239	-0.0133	-0.0122	-0.01046	-0.00907	-0.00804
JH.Nebelsee.697_2021-11-26T13-01-59	Jurassic chert Central Swabian Jura		-0.00015	-0.00015	-0.00015	-0.00015	-0.00015	-0.00025	-0.00036	-0.00057	-0.00085	-0.00116	-0.00161	-0.00219	-0.00305	-0.00452	-0.00666	-0.00936	-0.01221	-0.01463	-0.01583	-0.01551	-0.01379	-0.01086	-0.00732	-0.00399	-0.0014	0.0002	0.00056	0.00034	0.0004	0.00043	0.00028	0.00064	0.00177	0.00378	0.0058	0.00612	0.00451	0.00191	-0.00118	-0.00442	-0.00726	-0.00918	-0.00933	-0.00803	-0.00695	-0.00672	-0.00718
JH.Blauberg.1333_2022-04-08T13-33-15	Jurassic chert Central Swabian Jura		-0.00048	-0.00048	-0.00048	-0.00048	-0.00048	-0.00059	-0.00076	-0.001	-0.00129	-0.00168	-0.00221	-0.00299	-0.00421	-0.00602	-0.00861	-0.01195	-0.01549	-0.01845	-0.02011	-0.01991	-0.01784	-0.01438	-0.01017	-0.00604	-0.00285	-0.00081	0.00024	0.00059	0.00067	0.00081	0.00106	0.0015	0.00251	0.00451	0.00669	0.00726	0.00568	0.00279	-0.00072	-0.00443	-0.00793	-0.01052	-0.01106	-0.00971	-0.00829	-0.00774	-0.00773
JH.Ebnat8_2021-06-25T15-19-25	Jurassic chert Central Swabian Jura		-0.00046	-0.00046	-0.00046	-0.00046	-0.00046	-0.00057	-0.00071	-0.00094	-0.00127	-0.00164	-0.00218	-0.00297	-0.00401	-0.00552	-0.00763	-0.01022	-0.01297	-0.01533	-0.01667	-0.01678	-0.01567	-0.01351	-0.01071	-0.00783	-0.00545	-0.00379	-0.00273	-0.00188	-0.00107	-0.00032	0.00044	0.0015	0.00316	0.00566	0.00814	0.00882	0.00714	0.00395	-0.00013	-0.00472	-0.00913	-0.01236	-0.01331	-0.01218	-0.01047	-0.00912	-0.00811
JH.NattheimReute.84_2021-06-29T15-21-46	Jurassic chert Central Swabian Jura		-0.00059	-0.00059	-0.00059	-0.00059	-0.00059	-0.00069	-0.00085	-0.00108	-0.00139	-0.00188	-0.00256	-0.00343	-0.00459	-0.00625	-0.00851	-0.01128	-0.01422	-0.01668	-0.01802	-0.01793	-0.01639	-0.01362	-0.01019	-0.0068	-0.00398	-0.00211	-0.0011	-0.00053	-0.00018	0.00011	0.00046	0.00095	0.00191	0.00378	0.00574	0.00612	0.00457	0.00189	-0.00133	-0.00471	-0.00794	-0.01033	-0.01088	-0.00969	-0.00827	-0.00765	-0.00754
JH.Ochsenfeld.1301_2022-04-07T15-34-28	Jurassic chert Central Swabian Jura		-0.00042	-0.00042	-0.00042	-0.00042	-0.00042	-0.00063	-0.00086	-0.00112	-0.00147	-0.00196	-0.00258	-0.00342	-0.00461	-0.00643	-0.00913	-0.01266	-0.01656	-0.0199	-0.0217	-0.02134	-0.01882	-0.01473	-0.00982	-0.00502	-0.00132	0.00079	0.0015	0.00139	0.00112	0.00104	0.00111	0.00139	0.0023	0.00416	0.00602	0.00625	0.00463	0.00209	-0.00074	-0.00364	-0.00636	-0.00817	-0.00814	-0.00676	-0.00573	-0.00567	-0.00616
JH.BernstadtHeimersberg.970_2022-01-13T17-51-35	Jurassic chert Central Swabian Jura		-0.00057	-0.00057	-0.00057	-0.00057	-0.00057	-0.00064	-0.0008	-0.00103	-0.0014	-0.00195	-0.00263	-0.00361	-0.00502	-0.00686	-0.00931	-0.01252	-0.01609	-0.01916	-0.02088	-0.02074	-0.01879	-0.01543	-0.01116	-0.00675	-0.00322	-0.00107	-5e-05	0.00035	0.00055	0.00075	0.00101	0.00147	0.00256	0.00474	0.00704	0.00753	0.00578	0.00283	-0.0006	-0.00431	-0.00793	-0.01054	-0.01096	-0.00946	-0.00788	-0.00731	-0.00724
JH.Ochsenfeld.351_2021-07-02T17-00-30	Jurassic chert Central Swabian Jura		-0.00043	-0.00043	-0.00043	-0.00043	-0.00043	-0.00047	-0.00059	-0.00074	-0.00111	-0.00163	-0.0022	-0.00311	-0.00429	-0.00567	-0.0077	-0.0106	-0.01392	-0.01689	-0.01851	-0.01839	-0.01693	-0.01438	-0.01087	-0.0069	-0.00351	-0.00164	-0.00082	-0.00015	0.00046	0.00089	0.00121	0.00148	0.00241	0.00458	0.00664	0.00705	0.00566	0.00277	-0.00094	-0.00487	-0.00879	-0.01167	-0.01223	-0.01099	-0.00965	-0.00886	-0.00827
JH.Blauberg.1223_2022-04-06T16-46-44	Jurassic chert Central Swabian Jura		-0.00047	-0.00047	-0.00047	-0.00047	-0.00047	-0.00057	-0.0007	-0.0009	-0.0012	-0.00162	-0.00221	-0.00304	-0.00425	-0.00605	-0.00855	-0.01172	-0.01522	-0.01819	-0.01977	-0.01955	-0.01757	-0.01418	-0.01007	-0.006	-0.00275	-0.00074	0.00023	0.0006	0.00075	0.00096	0.00127	0.00172	0.00273	0.00471	0.00679	0.0072	0.0055	0.00262	-0.00069	-0.00413	-0.00736	-0.00966	-0.00991	-0.00842	-0.00694	-0.00639	-0.00643
JH.Tiecherstal.1365_2022-04-13T17-46-31	Jurassic chert Central Swabian Jura		-0.00055	-0.00055	-0.00055	-0.00055	-0.00055	-0.00069	-0.00086	-0.00111	-0.00147	-0.00195	-0.00258	-0.00345	-0.00471	-0.00656	-0.00915	-0.01249	-0.0162	-0.01941	-0.02112	-0.02084	-0.01875	-0.01523	-0.01085	-0.00644	-0.00292	-0.00077	0.00016	0.00044	0.00056	0.00072	0.00094	0.00136	0.00248	0.00468	0.00694	0.00732	0.0055	0.00254	-0.00079	-0.00421	-0.00747	-0.00973	-0.00987	-0.00834	-0.00699	-0.00665	-0.00688
JH.Pfaffenbuegel.1134_2022-01-28T14-11-33	Jurassic chert Central Swabian Jura		-0.00082	-0.00082	-0.00082	-0.00082	-0.00082	-0.00098	-0.00117	-0.00145	-0.00186	-0.00243	-0.00321	-0.00423	-0.00561	-0.00756	-0.01015	-0.01316	-0.01623	-0.01868	-0.01984	-0.0194	-0.0174	-0.01421	-0.01046	-0.00683	-0.00392	-0.00205	-0.00109	-0.00068	-0.00042	-4e-05	0.00042	0.00103	0.00217	0.00428	0.0066	0.00736	0.0059	0.00299	-0.00058	-0.00441	-0.0081	-0.01088	-0.01166	-0.0105	-0.00889	-0.00784	-0.00725
JH.Pfaffenbuegel.1129_2022-01-28T13-59-20	Jurassic chert Central Swabian Jura		-0.00071	-0.00071	-0.00071	-0.00071	-0.00071	-0.00089	-0.00111	-0.00136	-0.00172	-0.00224	-0.00294	-0.00394	-0.00531	-0.00717	-0.00965	-0.01265	-0.01576	-0.01824	-0.01944	-0.01901	-0.0171	-0.01403	-0.01032	-0.00667	-0.00378	-0.00197	-0.00109	-0.00071	-0.00042	-7e-05	0.00031	0.00087	0.00204	0.0042	0.00652	0.00725	0.00575	0.00284	-0.00069	-0.00447	-0.00816	-0.01091	-0.01165	-0.01048	-0.00892	-0.00803	-0.00764
JH.Gaimersheim.1170_2022-03-18T14-48-34	Jurassic chert Central Swabian Jura		-0.00044	-0.00044	-0.00044	-0.00044	-0.00044	-0.0005	-0.00064	-0.00082	-0.00107	-0.00151	-0.00216	-0.00303	-0.00422	-0.00612	-0.0092	-0.01343	-0.01805	-0.02193	-0.02387	-0.02317	-0.01989	-0.0145	-0.00816	-0.00248	0.00146	0.0035	0.00387	0.00332	0.00266	0.00217	0.00205	0.00227	0.00298	0.00477	0.00661	0.00655	0.00462	0.00199	-0.00085	-0.0037	-0.00649	-0.00836	-0.0081	-0.00653	-0.00566	-0.00612	-0.00722
JH.Bopfingen.1040_2022-01-21T16-34-12	Jurassic chert Central Swabian Jura		-0.00033	-0.00033	-0.00033	-0.00033	-0.00033	-0.0004	-0.00054	-0.00072	-0.00092	-0.00118	-0.00163	-0.0024	-0.00345	-0.00493	-0.00723	-0.01022	-0.01333	-0.01606	-0.01782	-0.01809	-0.01687	-0.01414	-0.0104	-0.00695	-0.00439	-0.00234	-0.00112	-0.00062	-0.00013	0.00024	0.00073	0.00175	0.00304	0.00483	0.00673	0.00686	0.00498	0.00213	-0.00145	-0.00521	-0.00863	-0.01128	-0.0119	-0.01057	-0.00932	-0.00883	-0.00859
JH.HoheBeet.939_2022-01-13T16-20-59	Jurassic chert Central Swabian Jura		-0.00026	-0.00026	-0.00026	-0.00026	-0.00026	-0.00035	-0.00049	-0.00068	-0.00096	-0.00135	-0.00189	-0.00264	-0.00376	-0.00545	-0.00804	-0.01157	-0.01554	-0.01904	-0.02099	-0.02075	-0.01852	-0.01469	-0.00984	-0.00509	-0.00148	0.00062	0.00136	0.00133	0.0012	0.00125	0.00153	0.00213	0.00326	0.00535	0.00744	0.00773	0.00578	0.00258	-0.00114	-0.00498	-0.00858	-0.01125	-0.01181	-0.01049	-0.00893	-0.00806	-0.00781
JH.Mehrstetten.481_2021-09-29T10-40-59	Jurassic chert Central Swabian Jura		-0.00069	-0.00069	-0.00069	-0.00069	-0.00069	-0.00065	-0.00072	-0.00096	-0.00128	-0.00181	-0.00251	-0.00337	-0.0046	-0.00635	-0.00873	-0.01172	-0.015	-0.01791	-0.01972	-0.02002	-0.01871	-0.01589	-0.01218	-0.00833	-0.00501	-0.00274	-0.0014	-0.00057	-7e-05	0.00045	0.00108	0.00165	0.00274	0.00487	0.00706	0.00755	0.00585	0.00274	-0.00096	-0.00486	-0.00869	-0.01156	-0.01225	-0.0108	-0.00906	-0.0082	-0.00764
JH.Asch.34_2021-06-28T11-51-12	Jurassic chert Central Swabian Jura		-0.00021	-0.00021	-0.00021	-0.00021	-0.00021	-0.00029	-0.0004	-0.00054	-0.00072	-0.00096	-0.00127	-0.00169	-0.00244	-0.00373	-0.00566	-0.00821	-0.01111	-0.01367	-0.01525	-0.01545	-0.01407	-0.0112	-0.00753	-0.00383	-0.0008	0.0012	0.00224	0.00254	0.00254	0.00254	0.00273	0.00316	0.00401	0.00562	0.00725	0.00731	0.00532	0.00231	-0.00111	-0.00468	-0.00801	-0.01056	-0.01128	-0.01043	-0.00936	-0.00883	-0.00862
JH.RechbergerBuch.1004_2022-01-21T14-55-51	Jurassic chert Central Swabian Jura		-0.0006	-0.0006	-0.0006	-0.0006	-0.0006	-0.00072	-0.00091	-0.00117	-0.00155	-0.00207	-0.00273	-0.00363	-0.00489	-0.00662	-0.00893	-0.01176	-0.0147	-0.01709	-0.01834	-0.01812	-0.01649	-0.01372	-0.01033	-0.00699	-0.00432	-0.00262	-0.00172	-0.00124	-0.00089	-0.00052	-1e-05	0.0007	0.00195	0.0042	0.0066	0.0073	0.00579	0.00281	-0.00093	-0.00493	-0.00876	-0.01165	-0.01238	-0.01093	-0.00886	-0.00713	-0.00575
JH.RandeckZipfelbach.232_2021-06-30T17-52-50	Jurassic chert Central Swabian Jura		-0.00029	-0.00029	-0.00029	-0.00029	-0.00029	-0.0004	-0.00046	-0.00063	-0.00089	-0.00119	-0.00157	-0.00207	-0.00286	-0.00421	-0.00615	-0.00878	-0.01198	-0.015	-0.01701	-0.01757	-0.01656	-0.01428	-0.01115	-0.00778	-0.00475	-0.00267	-0.00148	-0.0009	-0.00067	-0.0006	-0.00032	0.00027	0.0013	0.00335	0.00535	0.00543	0.00343	0.00041	-0.00298	-0.00663	-0.01032	-0.01281	-0.01275	-0.0109	-0.0084	-0.00574	-0.00332
JH.NattheimReute.80_2021-06-29T15-09-47	Jurassic chert Central Swabian Jura		-0.00034	-0.00034	-0.00034	-0.00034	-0.00034	-0.00039	-0.00048	-0.00064	-0.00088	-0.00119	-0.00167	-0.0024	-0.00345	-0.0049	-0.0069	-0.00961	-0.01283	-0.01578	-0.0175	-0.01766	-0.01622	-0.01341	-0.00969	-0.00564	-0.00226	-0.00019	0.00064	0.0008	0.00074	0.00082	0.00097	0.00118	0.00205	0.00383	0.00561	0.0059	0.00425	0.00152	-0.00158	-0.0049	-0.00808	-0.01039	-0.011	-0.01002	-0.00872	-0.0081	-0.0079
JH.Dollnstein.366_2021-07-06T16-38-59	Jurassic chert Central Swabian Jura		-0.00073	-0.00073	-0.00073	-0.00073	-0.00073	-0.00087	-0.00108	-0.00137	-0.00176	-0.00228	-0.003	-0.00398	-0.00529	-0.00706	-0.0094	-0.01229	-0.01533	-0.01775	-0.01895	-0.01863	-0.01682	-0.01381	-0.01015	-0.00651	-0.00357	-0.00166	-0.00058	0	0.00037	0.00073	0.00115	0.00168	0.00268	0.00457	0.00656	0.00702	0.00548	0.00264	-0.00078	-0.0044	-0.00792	-0.01056	-0.01125	-0.01015	-0.00873	-0.00797	-0.00768
JH.BallendorfRotensohl.244_2021-06-30T18-24-30	Jurassic chert Central Swabian Jura		-0.00072	-0.00072	-0.00072	-0.00072	-0.00072	-0.00085	-0.00104	-0.00121	-0.00147	-0.00197	-0.00267	-0.00355	-0.00476	-0.00643	-0.00878	-0.01187	-0.01525	-0.01823	-0.01997	-0.02	-0.01839	-0.01545	-0.0116	-0.00752	-0.00408	-0.00187	-0.00074	-0.00021	8e-05	0.00031	0.00057	0.00102	0.00209	0.00423	0.00642	0.00681	0.00507	0.00213	-0.00129	-0.00481	-0.00807	-0.01044	-0.01081	-0.00942	-0.00809	-0.0075	-0.00717
JH.Dollnstein.1214_2022-04-05T17-29-02	Jurassic chert Central Swabian Jura		-0.00052	-0.00052	-0.00052	-0.00052	-0.00052	-0.00067	-0.00084	-0.0011	-0.00151	-0.00205	-0.00271	-0.00362	-0.00496	-0.00684	-0.00941	-0.01267	-0.01623	-0.01929	-0.02091	-0.02063	-0.01854	-0.015	-0.01065	-0.00637	-0.003	-0.00088	0.00015	0.00057	0.00075	0.00094	0.00125	0.00181	0.0029	0.00483	0.0067	0.00688	0.00507	0.00217	-0.00115	-0.00464	-0.00783	-0.01	-0.01029	-0.00897	-0.00771	-0.00734	-0.00729
Jh.Bernstadt.166_2021-06-30T13-08-02	Jurassic chert Central Swabian Jura		-0.0003	-0.0003	-0.0003	-0.0003	-0.0003	-0.0003	-0.00038	-0.00053	-0.00067	-0.00094	-0.00136	-0.00204	-0.00313	-0.00459	-0.00678	-0.01007	-0.01405	-0.01771	-0.02012	-0.0208	-0.01973	-0.01701	-0.01307	-0.00895	-0.00554	-0.00317	-0.00165	-0.00052	9e-05	0.00032	0.00091	0.00198	0.00335	0.00553	0.0077	0.00792	0.00581	0.00175	-0.0032	-0.00766	-0.0112	-0.01372	-0.01399	-0.01212	-0.01011	-0.00882	-0.00801
JH.Nassenfels.1184_2022-04-05T16-02-43	Jurassic chert Central Swabian Jura		-0.00027	-0.00027	-0.00027	-0.00027	-0.00027	-0.00031	-0.00038	-0.00055	-0.00085	-0.00124	-0.00169	-0.00227	-0.0032	-0.00472	-0.00726	-0.01116	-0.01615	-0.02086	-0.02365	-0.02338	-0.02002	-0.01427	-0.00728	-0.00054	0.00447	0.00695	0.00725	0.00599	0.00416	0.00275	0.00212	0.00204	0.00281	0.00473	0.00661	0.00683	0.00482	0.00156	-0.00184	-0.00506	-0.00812	-0.01016	-0.01025	-0.00931	-0.00876	-0.00924	-0.01034
JH.Wippingen.1752_2022-08-02T16-34-07	Jurassic chert Central Swabian Jura		-0.00033	-0.00033	-0.00033	-0.00033	-0.00033	-0.00042	-0.00063	-0.00085	-0.00105	-0.00133	-0.00179	-0.00251	-0.00356	-0.00503	-0.00714	-0.01011	-0.01366	-0.01679	-0.01851	-0.01854	-0.01702	-0.01419	-0.01061	-0.00679	-0.00355	-0.00174	-0.00102	-0.00062	-0.00034	-0.00015	0.00017	0.00061	0.00169	0.00395	0.00613	0.00643	0.00458	0.0015	-0.00202	-0.00559	-0.00889	-0.01112	-0.01133	-0.00982	-0.00836	-0.00809	-0.00836
JH.Schopf.1080_2022-01-27T19-23-06	Jurassic chert Central Swabian Jura		-0.00047	-0.00047	-0.00047	-0.00047	-0.00047	-0.00053	-0.0007	-0.00101	-0.00132	-0.0015	-0.00189	-0.0027	-0.00381	-0.00542	-0.00786	-0.0113	-0.01563	-0.01946	-0.02139	-0.0214	-0.01945	-0.01529	-0.00986	-0.0044	0.00016	0.00279	0.0038	0.00436	0.00428	0.00339	0.00262	0.00232	0.00261	0.00424	0.00612	0.00619	0.00467	0.00242	-0.00074	-0.00436	-0.00769	-0.00994	-0.01011	-0.00887	-0.00764	-0.00707	-0.00733
JH.Preith.1280_2022-04-07T13-45-38	Jurassic chert Central Swabian Jura		-0.00058	-0.00058	-0.00058	-0.00058	-0.00058	-0.00068	-0.0008	-0.00098	-0.00132	-0.00181	-0.00247	-0.0034	-0.00472	-0.0066	-0.00925	-0.0127	-0.01648	-0.0196	-0.02113	-0.02067	-0.01831	-0.01442	-0.0097	-0.0051	-0.00153	0.00048	0.00122	0.00139	0.00141	0.00141	0.00147	0.00173	0.00261	0.00454	0.00649	0.00668	0.00493	0.00221	-0.00083	-0.00393	-0.00687	-0.00888	-0.00895	-0.0075	-0.00632	-0.00614	-0.00652
JH.Pfaffenbuegel1.1145_2022-03-18T13-40-41	Jurassic chert Central Swabian Jura		-0.00058	-0.00058	-0.00058	-0.00058	-0.00058	-0.0007	-0.00088	-0.00113	-0.0015	-0.00203	-0.00275	-0.00373	-0.00515	-0.00721	-0.01014	-0.01398	-0.01818	-0.02164	-0.02326	-0.02252	-0.01959	-0.01497	-0.0095	-0.00423	-0.00023	0.00192	0.00254	0.00242	0.00218	0.00199	0.00194	0.00219	0.00315	0.00513	0.00705	0.00714	0.00527	0.00252	-0.00048	-0.00353	-0.0063	-0.00806	-0.00788	-0.00626	-0.00502	-0.00489	-0.00539
Jurahornstein_Blauberg_Block2-unpatinated-9_2020-02-18T11-17-47	Jurassic chert Central Swabian Jura		-0.00058	-0.00058	-0.00058	-0.00058	-0.00058	-0.00071	-0.00089	-0.00114	-0.0015	-0.002	-0.00267	-0.00358	-0.00484	-0.00663	-0.00913	-0.01234	-0.01578	-0.01861	-0.02009	-0.01986	-0.01794	-0.01464	-0.01059	-0.00657	-0.00337	-0.00137	-0.00036	0.00011	0.0004	0.00072	0.0011	0.00161	0.00268	0.00471	0.00676	0.00707	0.00531	0.00239	-0.00099	-0.0045	-0.00782	-0.01017	-0.01049	-0.00908	-0.00763	-0.00703	-0.00696
JH.Dollnstein.1196_2022-04-05T16-42-40	Jurassic chert Central Swabian Jura		-0.00094	-0.00094	-0.00094	-0.00094	-0.00094	-0.00111	-0.00132	-0.00164	-0.00211	-0.00273	-0.00355	-0.0046	-0.00602	-0.00798	-0.01065	-0.01396	-0.01741	-0.02014	-0.02131	-0.02054	-0.01797	-0.01405	-0.00951	-0.00522	-0.00198	-0.00016	0.00053	0.00064	0.00061	0.00066	0.00084	0.00122	0.0022	0.00418	0.00615	0.00635	0.00466	0.00208	-0.00081	-0.00376	-0.00652	-0.00839	-0.00836	-0.00688	-0.00575	-0.00562	-0.006
JH.Zang.45_2021-06-28T12-38-58	Jurassic chert Central Swabian Jura		-0.00071	-0.00071	-0.00071	-0.00071	-0.00071	-0.00077	-0.00104	-0.00132	-0.00151	-0.00197	-0.00268	-0.00347	-0.00477	-0.00701	-0.01012	-0.01424	-0.01867	-0.02244	-0.02477	-0.02462	-0.02196	-0.01744	-0.01191	-0.00649	-0.0023	0.00045	0.00195	0.00226	0.00241	0.00263	0.00257	0.00288	0.00418	0.00637	0.00833	0.00842	0.00624	0.00294	-0.00065	-0.00463	-0.00828	-0.01043	-0.01033	-0.00843	-0.00658	-0.00581	-0.00578
JH.Heimersberg.1342_2022-04-08T13-59-47	Jurassic chert Central Swabian Jura		-0.00033	-0.00033	-0.00033	-0.00033	-0.00033	-0.00039	-0.00051	-0.00069	-0.00096	-0.00133	-0.00187	-0.00264	-0.00374	-0.00539	-0.0078	-0.01094	-0.01442	-0.01751	-0.01944	-0.01967	-0.01815	-0.01516	-0.01117	-0.00707	-0.00375	-0.00155	-0.00041	2e-05	0.00019	0.00022	0.00033	0.00092	0.0022	0.00455	0.00713	0.0078	0.00594	0.00272	-0.00105	-0.00489	-0.00851	-0.01132	-0.0119	-0.01042	-0.0089	-0.00836	-0.00843
JH.Huisheim.403_2021-07-06T18-50-53	Jurassic chert Central Swabian Jura		-0.00043	-0.00043	-0.00043	-0.00043	-0.00043	-0.00067	-0.00087	-0.00102	-0.00121	-0.00155	-0.00209	-0.00282	-0.00389	-0.0056	-0.008	-0.01098	-0.01426	-0.01704	-0.01856	-0.01858	-0.01697	-0.01395	-0.01019	-0.0064	-0.00318	-0.00115	-0.00013	0.00032	0.00055	0.0009	0.00136	0.00199	0.00315	0.00514	0.00708	0.00746	0.00585	0.00284	-0.00077	-0.00463	-0.00836	-0.011	-0.01152	-0.01032	-0.00886	-0.00785	-0.00747
JH.Preith.1255_2022-04-07T11-14-56	Jurassic chert Central Swabian Jura		-0.0006	-0.0006	-0.0006	-0.0006	-0.0006	-0.00071	-0.00088	-0.00112	-0.00149	-0.002	-0.00266	-0.00363	-0.00497	-0.00681	-0.00941	-0.0127	-0.01619	-0.01914	-0.02068	-0.02035	-0.01831	-0.01487	-0.01059	-0.00637	-0.00303	-0.00093	1e-05	0.00031	0.00046	0.00066	0.00093	0.0014	0.00252	0.00465	0.00678	0.00711	0.00532	0.00238	-0.00097	-0.00447	-0.00781	-0.01014	-0.01039	-0.00891	-0.00752	-0.00709	-0.00717
JH.Osterstetten.494_2021-09-29T11-24-08	Jurassic chert Central Swabian Jura		-0.00037	-0.00037	-0.00037	-0.00037	-0.00037	-0.00051	-0.00067	-0.00084	-0.00108	-0.00135	-0.00175	-0.00249	-0.0037	-0.00548	-0.00815	-0.0118	-0.01585	-0.01939	-0.02163	-0.02187	-0.01997	-0.0165	-0.01218	-0.00774	-0.00396	-0.00138	-0.00014	0.00025	0.00039	0.0007	0.00113	0.00157	0.00263	0.00505	0.0078	0.00839	0.00619	0.00278	-0.00103	-0.0053	-0.00935	-0.01214	-0.01262	-0.01086	-0.0087	-0.00779	-0.0074
JH.NattheimReute.82_2021-06-29T15-14-31	Jurassic chert Central Swabian Jura		-0.0005	-0.0005	-0.0005	-0.0005	-0.0005	-0.00066	-0.00086	-0.00111	-0.00145	-0.00188	-0.00248	-0.0033	-0.00438	-0.00587	-0.00794	-0.01063	-0.0136	-0.01613	-0.0175	-0.01743	-0.01605	-0.01354	-0.01023	-0.0068	-0.00398	-0.00216	-0.0012	-0.00069	-0.00032	-7e-05	0.00013	0.00057	0.00166	0.00369	0.00576	0.00622	0.0047	0.00202	-0.00132	-0.00501	-0.00846	-0.0109	-0.01147	-0.01029	-0.00885	-0.00802	-0.00754
JH.Eitersheim.1260_2022-04-07T11-29-33	Jurassic chert Central Swabian Jura		-0.00055	-0.00055	-0.00055	-0.00055	-0.00055	-0.00062	-0.00076	-0.00099	-0.00125	-0.00167	-0.00237	-0.00334	-0.00464	-0.00646	-0.00899	-0.0122	-0.01563	-0.01841	-0.01982	-0.0194	-0.01713	-0.01354	-0.00928	-0.00512	-0.00191	-1e-05	0.0008	0.00096	0.00096	0.00111	0.00141	0.00194	0.00304	0.005	0.00703	0.00754	0.00602	0.00313	-0.00043	-0.00417	-0.00773	-0.01041	-0.01119	-0.01024	-0.00904	-0.00839	-0.00816
JH.Wippingen.1753_2022-08-02T16-36-41	Jurassic chert Central Swabian Jura		-0.00039	-0.00039	-0.00039	-0.00039	-0.00039	-0.00051	-0.00062	-0.00084	-0.00115	-0.00158	-0.00214	-0.00285	-0.00389	-0.0055	-0.00775	-0.01062	-0.01397	-0.01698	-0.01877	-0.0189	-0.0174	-0.01452	-0.01073	-0.00677	-0.00351	-0.00138	-0.00023	0.00023	0.00038	0.00038	0.00032	0.00052	0.00135	0.0032	0.00531	0.00591	0.00438	0.00174	-0.00133	-0.00472	-0.00811	-0.01047	-0.01069	-0.00941	-0.00829	-0.00801	-0.00805
JH.Nebelsee.693_2021-11-26T12-46-21	Jurassic chert Central Swabian Jura		-0.00041	-0.00041	-0.00041	-0.00041	-0.00041	-0.00046	-0.00058	-0.00078	-0.00101	-0.00128	-0.0017	-0.00238	-0.00347	-0.00498	-0.00693	-0.00951	-0.01245	-0.01496	-0.01621	-0.01576	-0.0138	-0.01091	-0.00755	-0.00409	-0.00136	0.00014	0.00055	0.00059	0.00065	0.00065	0.00056	0.0007	0.00166	0.0035	0.00524	0.0055	0.00414	0.0018	-0.00114	-0.0044	-0.00754	-0.00953	-0.00963	-0.00839	-0.00716	-0.00672	-0.0068
JH.Erkenbrechtsweiler.1459_2022-06-01T17-03-11	Jurassic chert Central Swabian Jura		-0.00058	-0.00058	-0.00058	-0.00058	-0.00058	-0.0007	-0.00085	-0.00105	-0.00141	-0.00193	-0.00253	-0.00335	-0.00457	-0.00638	-0.00897	-0.0123	-0.01584	-0.01882	-0.02046	-0.02021	-0.01803	-0.01433	-0.00992	-0.00563	-0.00223	-9e-05	0.00086	0.00104	0.00096	0.00091	0.00107	0.00145	0.00238	0.00432	0.00627	0.00647	0.00471	0.00202	-0.00097	-0.00405	-0.00688	-0.00876	-0.00879	-0.00739	-0.00627	-0.00622	-0.0068
JH.HdhKalkwerk.257_2021-06-30T19-03-35	Jurassic chert Central Swabian Jura		-0.00056	-0.00056	-0.00056	-0.00056	-0.00056	-0.00059	-0.0007	-0.00089	-0.00132	-0.00186	-0.00252	-0.00347	-0.00452	-0.00597	-0.00836	-0.01161	-0.01502	-0.01816	-0.0202	-0.02037	-0.01853	-0.01501	-0.01039	-0.00573	-0.00212	0.00015	0.00138	0.00178	0.00178	0.00175	0.00159	0.00167	0.00256	0.00435	0.00605	0.00637	0.00486	0.00222	-0.00085	-0.00419	-0.00725	-0.00932	-0.00958	-0.00851	-0.00753	-0.00736	-0.00775
JH.Herbrechtingen.723_2021-11-26T14-39-15	Jurassic chert Central Swabian Jura		-0.00062	-0.00062	-0.00062	-0.00062	-0.00062	-0.00072	-0.00088	-0.00113	-0.00147	-0.00195	-0.00261	-0.00347	-0.00472	-0.00647	-0.00876	-0.01155	-0.01453	-0.01702	-0.01832	-0.0181	-0.01641	-0.0136	-0.01016	-0.00671	-0.00396	-0.00222	-0.00136	-0.00093	-0.00062	-0.00035	0	0.00061	0.00185	0.00411	0.00643	0.00699	0.00542	0.00251	-0.00112	-0.00494	-0.00856	-0.0113	-0.012	-0.01087	-0.00954	-0.00875	-0.00835
JH.Rammingen.471_2021-09-29T10-11-17	Jurassic chert Central Swabian Jura		-5e-05	-5e-05	-5e-05	-5e-05	-5e-05	-0.00015	-0.00024	-0.00036	-0.00058	-0.00083	-0.00098	-0.00122	-0.00182	-0.0028	-0.00421	-0.00615	-0.00867	-0.01146	-0.01353	-0.01411	-0.01321	-0.01098	-0.008	-0.00494	-0.00202	0.00033	0.00138	0.0012	0.00079	0.00066	0.00072	0.00085	0.00127	0.00257	0.0042	0.00446	0.00248	-0.00034	-0.00292	-0.00537	-0.00777	-0.00966	-0.00997	-0.00881	-0.00763	-0.00714	-0.00684
JH.Preith.296_2021-07-01T16-47-37	Jurassic chert Central Swabian Jura		-0.00023	-0.00023	-0.00023	-0.00023	-0.00023	-0.00035	-0.00058	-0.00075	-0.00086	-0.00112	-0.00159	-0.0022	-0.00305	-0.00453	-0.00695	-0.01021	-0.01406	-0.01773	-0.01992	-0.01995	-0.01786	-0.01416	-0.00979	-0.00536	-0.00142	0.00092	0.00153	0.00145	0.00117	0.00094	0.00113	0.00142	0.0022	0.0043	0.00641	0.0067	0.00509	0.0021	-0.00151	-0.0047	-0.00734	-0.00916	-0.00904	-0.00766	-0.00689	-0.00693	-0.00708
JH.BernstadtHeimersberg.965_2022-01-13T17-38-48	Jurassic chert Central Swabian Jura		-0.00053	-0.00053	-0.00053	-0.00053	-0.00053	-0.00047	-0.00047	-0.00069	-0.00102	-0.00143	-0.00201	-0.00277	-0.00394	-0.00582	-0.00829	-0.01137	-0.01511	-0.01842	-0.02025	-0.02004	-0.01754	-0.01342	-0.00891	-0.0046	-0.00115	0.00047	0.00074	0.00067	0.00047	0.00049	0.00081	0.00116	0.00205	0.00422	0.00641	0.00671	0.00506	0.00228	-0.0011	-0.00464	-0.00821	-0.01102	-0.01145	-0.00975	-0.00819	-0.00776	-0.00789
JH.Muendling1.391_2021-07-06T18-03-19	Jurassic chert Central Swabian Jura		-0.00031	-0.00031	-0.00031	-0.00031	-0.00031	-0.00039	-0.00055	-0.0008	-0.00115	-0.00161	-0.0022	-0.00302	-0.00416	-0.00573	-0.00795	-0.01084	-0.0141	-0.017	-0.01878	-0.01905	-0.01784	-0.01529	-0.01171	-0.00784	-0.0045	-0.00208	-0.00056	0.00037	0.00101	0.00148	0.0019	0.0024	0.00344	0.00545	0.00757	0.00793	0.00604	0.00278	-0.00112	-0.00521	-0.00915	-0.01211	-0.01286	-0.01157	-0.00983	-0.00859	-0.00775
JH.NattheimReute.81_2021-06-29T15-12-23	Jurassic chert Central Swabian Jura		-0.00064	-0.00064	-0.00064	-0.00064	-0.00064	-0.00077	-0.00096	-0.00122	-0.00156	-0.00203	-0.00264	-0.0035	-0.00477	-0.00659	-0.00899	-0.01197	-0.01517	-0.01783	-0.01919	-0.0189	-0.01704	-0.01399	-0.01027	-0.0065	-0.00339	-0.00138	-0.00032	0.00023	0.00064	0.00099	0.00133	0.00185	0.00285	0.00467	0.00656	0.00684	0.00512	0.00227	-0.00111	-0.00471	-0.00809	-0.01062	-0.01126	-0.0101	-0.00869	-0.00798	-0.00773
JH.Ballendorf.706_2021-11-26T13-42-23	Jurassic chert Central Swabian Jura		-0.00049	-0.00049	-0.00049	-0.00049	-0.00049	-0.0006	-0.00077	-0.00102	-0.00139	-0.00194	-0.00267	-0.00362	-0.00496	-0.00689	-0.00961	-0.01319	-0.01721	-0.02078	-0.02308	-0.02363	-0.02224	-0.01906	-0.01472	-0.01008	-0.00604	-0.0031	-0.00107	0.00037	0.00134	0.00206	0.00271	0.00341	0.00466	0.00676	0.00842	0.00796	0.00551	0.00216	-0.00135	-0.00476	-0.00776	-0.00939	-0.00868	-0.00651	-0.00478	-0.0041	-0.00391
JH.Kagberg.456_2021-09-28T14-48-34	Jurassic chert Central Swabian Jura		-0.00031	-0.00031	-0.00031	-0.00031	-0.00031	-0.0004	-0.00048	-0.00067	-0.00095	-0.00115	-0.00143	-0.00203	-0.00291	-0.00419	-0.00605	-0.00847	-0.01136	-0.01413	-0.01582	-0.01608	-0.01507	-0.0129	-0.00992	-0.00677	-0.00406	-0.0023	-0.00141	-0.00086	-0.00031	0.00024	0.00078	0.00133	0.00227	0.00411	0.00595	0.00625	0.00461	0.00174	-0.00166	-0.00534	-0.00906	-0.01195	-0.01277	-0.01159	-0.00999	-0.00899	-0.00828
JH.Wittlingen1_2021-06-25T14-55-30	Jurassic chert Central Swabian Jura		-0.00046	-0.00046	-0.00046	-0.00046	-0.00046	-0.00057	-0.00073	-0.00097	-0.00129	-0.00169	-0.00222	-0.00298	-0.00409	-0.00558	-0.0076	-0.0102	-0.01313	-0.01589	-0.01785	-0.01854	-0.01791	-0.01615	-0.01355	-0.01056	-0.00777	-0.0056	-0.00413	-0.00308	-0.00205	-0.00095	0.00012	0.00123	0.00287	0.00548	0.00801	0.0085	0.00652	0.0031	-0.00092	-0.00516	-0.00923	-0.01217	-0.01277	-0.01127	-0.00939	-0.00814	-0.00729
JH.Wippingen.1756_2022-08-02T16-45-20	Jurassic chert Central Swabian Jura		-0.00049	-0.00049	-0.00049	-0.00049	-0.00049	-0.00073	-0.00095	-0.00111	-0.00128	-0.00162	-0.00211	-0.00274	-0.00366	-0.00525	-0.00775	-0.01089	-0.01421	-0.01708	-0.01886	-0.01898	-0.01732	-0.01422	-0.01031	-0.00649	-0.00328	-0.00116	-0.00031	-0.00012	-4e-05	9e-05	0.00032	0.00071	0.00166	0.00381	0.00601	0.00612	0.00414	0.00144	-0.0015	-0.00466	-0.00787	-0.01017	-0.01034	-0.00883	-0.00761	-0.0076	-0.0078
Jurahornstein_Blauberg_Block2-unpatinated-13_2020-02-18T11-22-41	Jurassic chert Central Swabian Jura		-0.00043	-0.00043	-0.00043	-0.00043	-0.00043	-0.00052	-0.00067	-0.00088	-0.00118	-0.00161	-0.00219	-0.003	-0.00418	-0.00592	-0.00846	-0.01184	-0.01565	-0.01898	-0.02097	-0.02106	-0.01921	-0.0157	-0.01113	-0.00639	-0.00243	0.0002	0.0016	0.00223	0.00255	0.00282	0.00312	0.00357	0.00459	0.00655	0.00845	0.00857	0.00657	0.00337	-0.00028	-0.00404	-0.00759	-0.01014	-0.01061	-0.00927	-0.00779	-0.00707	-0.00687
Jurahornstein_Blauber_Block1-unpatinated-6_2020-02-18T10-46-37	Jurassic chert Central Swabian Jura		-0.00064	-0.00064	-0.00064	-0.00064	-0.00064	-0.00078	-0.00097	-0.00123	-0.00161	-0.00212	-0.00282	-0.00375	-0.00502	-0.00683	-0.00937	-0.0126	-0.01604	-0.01885	-0.02027	-0.01995	-0.01792	-0.0145	-0.01035	-0.00629	-0.00311	-0.00115	-0.0002	0.00022	0.00046	0.00071	0.00104	0.00152	0.00256	0.00455	0.00656	0.00684	0.00509	0.00224	-0.00103	-0.00442	-0.00761	-0.00985	-0.01011	-0.00872	-0.00738	-0.00691	-0.00693
JH.Hofstetten.287_2021-07-01T15-51-25	Jurassic chert Central Swabian Jura		-0.00041	-0.00041	-0.00041	-0.00041	-0.00041	-0.00051	-0.00059	-0.00075	-0.00104	-0.00137	-0.00185	-0.00257	-0.00364	-0.00528	-0.00751	-0.01035	-0.01362	-0.01657	-0.01834	-0.01834	-0.01656	-0.01338	-0.00938	-0.00524	-0.00182	0.00035	0.0013	0.00132	0.00099	0.00073	0.00067	0.0009	0.00181	0.00374	0.00576	0.00617	0.00455	0.00178	-0.00141	-0.00466	-0.00777	-0.01009	-0.01051	-0.00918	-0.00778	-0.00724	-0.0072
JH.Ochsenfeld.1307_2022-04-07T15-50-10	Jurassic chert Central Swabian Jura		-0.00058	-0.00058	-0.00058	-0.00058	-0.00058	-0.00069	-0.00087	-0.00116	-0.00156	-0.00206	-0.00278	-0.00381	-0.00519	-0.00716	-0.01006	-0.01389	-0.01811	-0.0216	-0.02328	-0.0227	-0.01991	-0.01537	-0.00996	-0.00478	-0.00081	0.00148	0.00228	0.00225	0.00206	0.002	0.00204	0.00228	0.00323	0.0053	0.0073	0.00724	0.00514	0.00229	-0.00078	-0.00387	-0.00673	-0.00853	-0.00819	-0.00637	-0.00512	-0.005	-0.00539
JH.Bopfingen.1035_2022-01-21T16-22-32	Jurassic chert Central Swabian Jura		-0.0005	-0.0005	-0.0005	-0.0005	-0.0005	-0.00062	-0.0008	-0.00108	-0.00143	-0.00188	-0.00253	-0.00342	-0.00479	-0.00697	-0.01001	-0.01384	-0.01797	-0.02136	-0.02308	-0.02269	-0.0201	-0.01574	-0.01066	-0.0058	-0.0019	0.00049	0.00153	0.00175	0.00158	0.00149	0.00176	0.00239	0.00353	0.00559	0.00765	0.00788	0.0058	0.00232	-0.0015	-0.00499	-0.00793	-0.00982	-0.00968	-0.00795	-0.00644	-0.00609	-0.00646
JH.RechbergerBuch.998_2022-01-21T14-39-04	Jurassic chert Central Swabian Jura		-0.00029	-0.00029	-0.00029	-0.00029	-0.00029	-0.00033	-0.0004	-0.00054	-0.00082	-0.00111	-0.00136	-0.00184	-0.00277	-0.00411	-0.0058	-0.00811	-0.0107	-0.01281	-0.01407	-0.01415	-0.01299	-0.01092	-0.00821	-0.00537	-0.00319	-0.00184	-0.00107	-0.00074	-0.00058	-0.00038	-8e-05	0.00067	0.00195	0.00394	0.00591	0.00638	0.00492	0.00235	-0.00092	-0.00455	-0.00767	-0.00978	-0.01018	-0.00905	-0.0077	-0.0069	-0.00666
JH.Oberreute20_2021-06-25T16-20-49	Jurassic chert Central Swabian Jura		-0.00091	-0.00091	-0.00091	-0.00091	-0.00091	-0.00104	-0.00118	-0.00147	-0.0018	-0.00223	-0.00295	-0.00395	-0.00524	-0.00709	-0.00956	-0.01254	-0.01575	-0.0185	-0.02013	-0.02037	-0.01914	-0.0166	-0.01327	-0.0098	-0.00682	-0.00472	-0.00342	-0.00258	-0.00184	-0.00103	-0.00019	0.0008	0.00246	0.00521	0.00781	0.00819	0.0061	0.00277	-0.00092	-0.00474	-0.00837	-0.01085	-0.01094	-0.00904	-0.00714	-0.00613	-0.0055
JH.Herbrechtingen.737_2021-11-26T15-26-25	Jurassic chert Central Swabian Jura		-0.00043	-0.00043	-0.00043	-0.00043	-0.00043	-0.00059	-0.0007	-0.00084	-0.00113	-0.00157	-0.0022	-0.00301	-0.00407	-0.00576	-0.00834	-0.01164	-0.01522	-0.01815	-0.01957	-0.01921	-0.01711	-0.01359	-0.00945	-0.00543	-0.00222	-0.00031	0.00059	0.00098	0.00108	0.00118	0.00141	0.00163	0.0023	0.004	0.00588	0.0062	0.00473	0.00225	-0.00073	-0.00399	-0.00717	-0.00954	-0.01022	-0.00927	-0.00825	-0.00805	-0.00829
JH.SeissenBlaubeuren.214_2021-06-30T16-43-00	Jurassic chert Central Swabian Jura		-0.00022	-0.00022	-0.00022	-0.00022	-0.00022	-0.00023	-0.00029	-0.00033	-0.00041	-0.00061	-0.00094	-0.00144	-0.00217	-0.00331	-0.00512	-0.00745	-0.00979	-0.01191	-0.01367	-0.01452	-0.01408	-0.01255	-0.01021	-0.00768	-0.00538	-0.00339	-0.00178	-0.00085	-0.00034	0.00023	0.0009	0.00168	0.00284	0.00468	0.00635	0.00649	0.00455	0.00147	-0.00197	-0.00541	-0.00861	-0.01104	-0.01177	-0.01091	-0.00983	-0.00905	-0.00812
JH.Schopf.1076_2022-01-27T19-14-25	Jurassic chert Central Swabian Jura		-0.00044	-0.00044	-0.00044	-0.00044	-0.00044	-0.00045	-0.00047	-0.00062	-0.00086	-0.00119	-0.00186	-0.00288	-0.00411	-0.00565	-0.00778	-0.01076	-0.01425	-0.01712	-0.01848	-0.01824	-0.01655	-0.01343	-0.00928	-0.00507	-0.00187	-0.00016	0.00043	0.00063	0.00081	0.00091	0.001	0.00145	0.00258	0.00465	0.00672	0.00706	0.00553	0.00293	-0.00056	-0.00447	-0.00794	-0.01009	-0.01025	-0.009	-0.00777	-0.00696	-0.00655
JH.Pfaffenbuegel.1133_2022-01-28T14-09-27	Jurassic chert Central Swabian Jura		-0.00053	-0.00053	-0.00053	-0.00053	-0.00053	-0.00068	-0.00092	-0.00121	-0.00156	-0.00199	-0.00257	-0.00344	-0.00478	-0.00664	-0.00911	-0.01218	-0.01539	-0.01796	-0.01924	-0.01888	-0.01701	-0.01404	-0.01041	-0.0068	-0.00399	-0.00222	-0.00126	-0.00077	-0.0004	3e-05	0.00054	0.00124	0.00249	0.00461	0.00679	0.00733	0.00574	0.00273	-0.00093	-0.00476	-0.00847	-0.01135	-0.01219	-0.01103	-0.00947	-0.00859	-0.00817
JH.BernstadtHeimersberg.967_2022-01-13T17-44-12	Jurassic chert Central Swabian Jura		-0.00052	-0.00052	-0.00052	-0.00052	-0.00052	-0.00058	-0.00065	-0.00089	-0.00125	-0.00163	-0.00217	-0.00301	-0.00419	-0.00597	-0.00844	-0.01188	-0.01616	-0.01984	-0.02146	-0.02084	-0.01818	-0.01397	-0.00919	-0.00431	-0.00033	0.00148	0.00163	0.00136	0.00115	0.00134	0.00166	0.00158	0.00232	0.0047	0.0069	0.00712	0.00528	0.00204	-0.00142	-0.00452	-0.00789	-0.01038	-0.01029	-0.00856	-0.00698	-0.00623	-0.00662
JH.Nonnenbuehl.1049_2022-01-27T18-09-03	Jurassic chert Central Swabian Jura		-0.00054	-0.00054	-0.00054	-0.00054	-0.00054	-0.00064	-0.00077	-0.00098	-0.00129	-0.00174	-0.00237	-0.00324	-0.00452	-0.00641	-0.00906	-0.01245	-0.01616	-0.0193	-0.02092	-0.0206	-0.01839	-0.01471	-0.01028	-0.00594	-0.00246	-0.00037	0.00051	0.00081	0.0009	0.00109	0.00143	0.00194	0.00299	0.0051	0.00721	0.00746	0.00561	0.00263	-0.00074	-0.00421	-0.00746	-0.00973	-0.00995	-0.00842	-0.00704	-0.00663	-0.00677
JH.Blauberg.1375_2022-04-13T18-11-55	Jurassic chert Central Swabian Jura		-0.00049	-0.00049	-0.00049	-0.00049	-0.00049	-0.00058	-0.00073	-0.00098	-0.00133	-0.00182	-0.00243	-0.00328	-0.00466	-0.00664	-0.00927	-0.01262	-0.01633	-0.01943	-0.02101	-0.0206	-0.01833	-0.01473	-0.01035	-0.00591	-0.00235	-0.00026	0.00065	0.00101	0.00126	0.00161	0.00195	0.00234	0.00338	0.00534	0.00719	0.00733	0.00539	0.00235	-0.00097	-0.00446	-0.00785	-0.01018	-0.01039	-0.00899	-0.00774	-0.00737	-0.00739
JH.Oellingen.124_2021-06-30T09-28-12	Jurassic chert Central Swabian Jura		-0.00033	-0.00033	-0.00033	-0.00033	-0.00033	-0.00037	-0.0004	-0.0005	-0.00068	-0.00093	-0.00141	-0.00218	-0.00312	-0.00425	-0.00591	-0.00819	-0.01077	-0.01311	-0.01476	-0.01528	-0.01447	-0.01256	-0.00981	-0.00681	-0.00434	-0.0026	-0.00155	-0.00121	-0.00107	-0.00081	-0.00056	-3e-05	0.00113	0.00318	0.0054	0.00609	0.00471	0.00205	-0.00128	-0.00504	-0.00872	-0.01144	-0.01218	-0.01119	-0.00991	-0.00897	-0.00826
JH.Dollnstein.1213_2022-04-05T17-26-16	Jurassic chert Central Swabian Jura		-0.0006	-0.0006	-0.0006	-0.0006	-0.0006	-0.00076	-0.00085	-0.00096	-0.00122	-0.00166	-0.00221	-0.00298	-0.00419	-0.00605	-0.00871	-0.01201	-0.01544	-0.01834	-0.01982	-0.01955	-0.01773	-0.01446	-0.01032	-0.00633	-0.0032	-0.00123	-0.0003	0.00023	0.00061	0.00073	0.00095	0.00154	0.00266	0.00461	0.00649	0.00671	0.00502	0.00222	-0.00114	-0.0047	-0.00797	-0.01023	-0.01066	-0.00947	-0.00813	-0.00758	-0.00759
JH.Wittislingen.262_2021-07-01T11-04-14	Jurassic chert Central Swabian Jura		-0.00151	-0.00151	-0.00151	-0.00151	-0.00151	-0.00134	-0.00114	-0.00083	-0.00061	-0.00068	-0.00102	-0.00186	-0.00319	-0.00482	-0.00699	-0.00988	-0.01315	-0.01619	-0.01828	-0.01865	-0.01736	-0.01487	-0.01137	-0.00733	-0.00369	-0.001	0.00056	0.00113	0.00136	0.00166	0.00174	0.00176	0.00257	0.00463	0.00684	0.00721	0.0051	0.00161	-0.00194	-0.00545	-0.00892	-0.01136	-0.0116	-0.01015	-0.00874	-0.00829	-0.00844
JH.Treuchtlingen.408_2021-07-06T19-05-15	Jurassic chert Central Swabian Jura		-0.00031	-0.00031	-0.00031	-0.00031	-0.00031	-0.00039	-0.00052	-0.00071	-0.00096	-0.00139	-0.00196	-0.0026	-0.00351	-0.00488	-0.00691	-0.00961	-0.01266	-0.01557	-0.01757	-0.01824	-0.01746	-0.01536	-0.0124	-0.00912	-0.00624	-0.00419	-0.00299	-0.00219	-0.00144	-0.00064	0.00015	0.00095	0.00238	0.00491	0.00759	0.00834	0.00652	0.00314	-0.00092	-0.0053	-0.00976	-0.01324	-0.01406	-0.0125	-0.01047	-0.00893	-0.00778
JH.Herbrechtingen.720_2021-11-26T14-29-05	Jurassic chert Central Swabian Jura		-0.0005	-0.0005	-0.0005	-0.0005	-0.0005	-0.00063	-0.00082	-0.00105	-0.00138	-0.00189	-0.00261	-0.00352	-0.00467	-0.00632	-0.00874	-0.01175	-0.01491	-0.01751	-0.01884	-0.01859	-0.01682	-0.01379	-0.01003	-0.00633	-0.00337	-0.00148	-0.00048	1e-05	0.00022	0.0004	0.00071	0.00125	0.00234	0.00422	0.00613	0.00652	0.00499	0.00228	-0.00092	-0.00423	-0.00734	-0.00958	-0.00993	-0.00868	-0.00752	-0.00723	-0.00735
JH.Dollnstein.352_2021-07-02T17-03-43	Jurassic chert Central Swabian Jura		-0.00037	-0.00037	-0.00037	-0.00037	-0.00037	-0.00046	-0.00058	-0.00073	-0.00091	-0.00115	-0.00164	-0.00253	-0.00389	-0.00579	-0.00849	-0.01226	-0.01682	-0.021	-0.02351	-0.02369	-0.02169	-0.01799	-0.01291	-0.00734	-0.00259	0.00044	0.00172	0.00208	0.00231	0.00267	0.00289	0.00318	0.00437	0.00687	0.00913	0.00874	0.00604	0.0026	-0.00102	-0.00463	-0.00801	-0.01024	-0.00988	-0.00774	-0.00607	-0.00533	-0.00485
JH.Federsee.205_2021-06-30T16-05-58	Jurassic chert Central Swabian Jura		-0.00217	-0.00217	-0.00217	-0.00217	-0.00217	-0.00211	-0.00179	-0.00139	-0.00098	-0.00068	-0.00071	-0.00125	-0.00228	-0.00372	-0.00559	-0.0081	-0.01128	-0.01461	-0.01726	-0.01858	-0.01836	-0.01689	-0.0144	-0.0112	-0.0079	-0.00517	-0.00334	-0.00212	-0.001	0.0003	0.00163	0.00293	0.00455	0.00689	0.00886	0.00838	0.00501	0.00019	-0.00489	-0.00966	-0.01337	-0.01524	-0.01469	-0.01223	-0.00971	-0.0083	-0.00749
JH.Dollnstein.1230_2022-04-06T17-04-43	Jurassic chert Central Swabian Jura		-0.00054	-0.00054	-0.00054	-0.00054	-0.00054	-0.00065	-0.00082	-0.00107	-0.00143	-0.00195	-0.00263	-0.00358	-0.00499	-0.00707	-0.01003	-0.01384	-0.01792	-0.02127	-0.0229	-0.02233	-0.01964	-0.0153	-0.01014	-0.00522	-0.00149	0.00066	0.00149	0.00164	0.00158	0.00156	0.00165	0.00198	0.003	0.00511	0.00719	0.00735	0.00544	0.00257	-0.00059	-0.00386	-0.00694	-0.00898	-0.00889	-0.00721	-0.00591	-0.00567	-0.006
JH.Blauberg.1222_2022-04-06T16-44-21	Jurassic chert Central Swabian Jura		-0.00053	-0.00053	-0.00053	-0.00053	-0.00053	-0.00063	-0.00076	-0.00094	-0.00123	-0.00164	-0.00222	-0.00306	-0.00426	-0.00601	-0.00846	-0.01158	-0.01495	-0.01779	-0.01937	-0.01922	-0.01738	-0.01421	-0.01026	-0.0063	-0.00314	-0.00117	-0.00025	2e-05	0.00015	0.00033	0.00056	0.00104	0.00214	0.00431	0.00661	0.00712	0.0054	0.00241	-0.00108	-0.00474	-0.00822	-0.01074	-0.01117	-0.00982	-0.00841	-0.0078	-0.00773
JH.Ballendorf.702_2021-11-26T13-27-20	Jurassic chert Central Swabian Jura		-0.00069	-0.00069	-0.00069	-0.00069	-0.00069	-0.00067	-0.00078	-0.00102	-0.00135	-0.00172	-0.00234	-0.00338	-0.00482	-0.00675	-0.00936	-0.01269	-0.01639	-0.01955	-0.02122	-0.02091	-0.01871	-0.01507	-0.01082	-0.00666	-0.00326	-0.0012	-0.00037	-6e-05	0.00013	0.00039	0.00087	0.00143	0.0026	0.00495	0.00712	0.00721	0.00521	0.00222	-0.00129	-0.00503	-0.00841	-0.01061	-0.01069	-0.00915	-0.00786	-0.00748	-0.00723
JH.Preith.1248_2022-04-07T10-58-07	Jurassic chert Central Swabian Jura		-0.00052	-0.00052	-0.00052	-0.00052	-0.00052	-0.00063	-0.0008	-0.00104	-0.0014	-0.00188	-0.00252	-0.00343	-0.00477	-0.00671	-0.00942	-0.01293	-0.01676	-0.02	-0.02162	-0.02111	-0.01862	-0.01463	-0.00989	-0.00527	-0.00174	0.00024	0.00092	0.00093	0.00087	0.00096	0.0012	0.00169	0.00282	0.00495	0.0071	0.00742	0.00557	0.00257	-0.00078	-0.00424	-0.00754	-0.00987	-0.01009	-0.00858	-0.00717	-0.00678	-0.00703
JH.Heimersberg.461_2021-09-28T15-06-15	Jurassic chert Central Swabian Jura		-0.00025	-0.00025	-0.00025	-0.00025	-0.00025	-0.00044	-0.00062	-0.00064	-0.00075	-0.00116	-0.00178	-0.00262	-0.00371	-0.00519	-0.00752	-0.01048	-0.01375	-0.01686	-0.01871	-0.01854	-0.01655	-0.01355	-0.00975	-0.00564	-0.00202	0.0002	0.00085	0.00093	0.0012	0.00155	0.00148	0.00154	0.00233	0.00401	0.00593	0.00638	0.00493	0.00229	-0.00113	-0.00456	-0.00744	-0.00976	-0.01078	-0.01021	-0.00897	-0.00807	-0.00806
JH.Wippingen.1757_2022-08-02T16-48-41	Jurassic chert Central Swabian Jura		-0.00053	-0.00053	-0.00053	-0.00053	-0.00053	-0.00067	-0.00079	-0.00098	-0.00121	-0.00157	-0.00216	-0.00291	-0.00391	-0.00545	-0.0077	-0.01073	-0.01427	-0.01735	-0.01908	-0.01923	-0.0178	-0.01481	-0.01079	-0.0067	-0.00344	-0.00155	-0.00076	-0.00041	-0.00023	-0.00014	0	0.00043	0.00161	0.00384	0.00602	0.00639	0.00465	0.00175	-0.00159	-0.00515	-0.00853	-0.01092	-0.01129	-0.0099	-0.0083	-0.00752	-0.0075
JH.Gaimersheim.1176_2022-03-18T15-01-52	Jurassic chert Central Swabian Jura		-0.00044	-0.00044	-0.00044	-0.00044	-0.00044	-0.00053	-0.00059	-0.00067	-0.00095	-0.0014	-0.00197	-0.00281	-0.00413	-0.00623	-0.00939	-0.01358	-0.01838	-0.02276	-0.02494	-0.02389	-0.02006	-0.01413	-0.0072	-0.00079	0.00385	0.00582	0.00552	0.00442	0.00324	0.00217	0.00179	0.00205	0.00284	0.00466	0.00648	0.00659	0.00489	0.00203	-0.00133	-0.00446	-0.00709	-0.00884	-0.00902	-0.00775	-0.00664	-0.00677	-0.00765
JH.Blauberg.1335_2022-04-08T13-39-09	Jurassic chert Central Swabian Jura		-0.00042	-0.00042	-0.00042	-0.00042	-0.00042	-0.0005	-0.00059	-0.00075	-0.00102	-0.00142	-0.00202	-0.00286	-0.00406	-0.0059	-0.00867	-0.01234	-0.01636	-0.01977	-0.02152	-0.02108	-0.01871	-0.01491	-0.01014	-0.00534	-0.00162	0.00064	0.00156	0.00171	0.00184	0.00195	0.00187	0.00215	0.00327	0.00538	0.00752	0.00778	0.0058	0.00262	-0.00107	-0.00489	-0.00833	-0.01056	-0.01058	-0.00894	-0.0076	-0.00714	-0.00712
Jurahornstein_Blauberg_Block2-unpatinated-2_2020-02-18T11-10-33	Jurassic chert Central Swabian Jura		-0.00048	-0.00048	-0.00048	-0.00048	-0.00048	-0.00059	-0.00075	-0.00096	-0.00127	-0.00173	-0.00235	-0.00318	-0.00436	-0.00607	-0.0085	-0.01165	-0.01512	-0.01808	-0.01976	-0.01975	-0.01803	-0.01488	-0.01092	-0.00692	-0.00367	-0.00159	-0.00051	3e-05	0.00035	0.00065	0.001	0.00152	0.00262	0.0047	0.00684	0.00726	0.00552	0.00253	-0.00097	-0.00465	-0.00813	-0.01059	-0.01094	-0.00948	-0.00795	-0.00729	-0.00718
JH.Heldenfingen.50_2021-06-28T13-21-41	Jurassic chert Central Swabian Jura		-0.00036	-0.00036	-0.00036	-0.00036	-0.00036	-0.00037	-0.00038	-0.00055	-0.00071	-0.0009	-0.00128	-0.00178	-0.00271	-0.00408	-0.00565	-0.00766	-0.01009	-0.01235	-0.01375	-0.01408	-0.01322	-0.01176	-0.0098	-0.00737	-0.00522	-0.00391	-0.00315	-0.00251	-0.0018	-0.0009	-4e-05	0.00065	0.00188	0.00393	0.00568	0.00581	0.00432	0.00193	-0.00099	-0.00402	-0.00711	-0.00962	-0.01035	-0.00936	-0.00801	-0.00721	-0.00654
JH.Nebelsee.691_2021-11-26T12-40-44	Jurassic chert Central Swabian Jura		-0.00037	-0.00037	-0.00037	-0.00037	-0.00037	-0.00048	-0.00056	-0.00072	-0.00108	-0.00166	-0.00235	-0.00307	-0.00405	-0.00569	-0.00807	-0.01105	-0.01443	-0.01731	-0.01846	-0.01758	-0.01493	-0.01105	-0.00662	-0.00218	0.00141	0.00314	0.00323	0.00287	0.00226	0.00156	0.00109	0.00096	0.00169	0.00369	0.0058	0.00625	0.00473	0.0018	-0.0017	-0.00498	-0.00792	-0.00985	-0.00987	-0.00838	-0.00698	-0.00676	-0.00733
JH.Bernstadt.165_2021-06-30T12-22-39	Jurassic chert Central Swabian Jura		-0.00095	-0.00095	-0.00095	-0.00095	-0.00095	-0.00091	-0.00104	-0.00136	-0.00167	-0.00213	-0.00279	-0.00369	-0.00497	-0.00676	-0.00941	-0.01269	-0.01606	-0.01893	-0.02057	-0.02029	-0.0181	-0.01446	-0.01004	-0.00588	-0.00261	-0.00042	0.00064	0.0008	0.00068	0.00063	0.00091	0.00144	0.00243	0.00424	0.00607	0.00631	0.00461	0.00175	-0.00149	-0.00463	-0.00751	-0.00942	-0.00958	-0.00821	-0.00673	-0.00625	-0.00662
JH.Heimersberg.1343_2022-04-08T14-02-40	Jurassic chert Central Swabian Jura		-0.00064	-0.00064	-0.00064	-0.00064	-0.00064	-0.00079	-0.00099	-0.00124	-0.00159	-0.00209	-0.0028	-0.00372	-0.00501	-0.00679	-0.00915	-0.01203	-0.01502	-0.01747	-0.01874	-0.01843	-0.01663	-0.01368	-0.01014	-0.0067	-0.00397	-0.00224	-0.00138	-0.00098	-0.00065	-0.00023	0.00031	0.00098	0.0022	0.00445	0.00677	0.00733	0.00573	0.00282	-0.00069	-0.00443	-0.00808	-0.01077	-0.01133	-0.01002	-0.0085	-0.00771	-0.00743
JH.Pfaffenbuegel1.1149_2022-03-18T13-54-05	Jurassic chert Central Swabian Jura		-0.00087	-0.00087	-0.00087	-0.00087	-0.00087	-0.00103	-0.00126	-0.00158	-0.00202	-0.00261	-0.00339	-0.00442	-0.00579	-0.00767	-0.01023	-0.01346	-0.01686	-0.01954	-0.02073	-0.02008	-0.01771	-0.014	-0.00961	-0.00541	-0.00221	-0.0004	0.00029	0.00043	0.00043	0.00047	0.00066	0.00108	0.00209	0.00411	0.0061	0.00633	0.00465	0.00208	-0.0008	-0.00374	-0.00647	-0.00831	-0.00827	-0.00676	-0.00554	-0.00535	-0.00569
JH.Dollnstein.1193_2022-04-05T16-27-28	Jurassic chert Central Swabian Jura		-0.00066	-0.00066	-0.00066	-0.00066	-0.00066	-0.00079	-0.00096	-0.00121	-0.00158	-0.0021	-0.00279	-0.00373	-0.00504	-0.00692	-0.00955	-0.01296	-0.01666	-0.0197	-0.02117	-0.0206	-0.01813	-0.0142	-0.00949	-0.00493	-0.00145	0.00045	0.00108	0.00108	0.00092	0.00083	0.00089	0.0012	0.00219	0.00423	0.0062	0.00633	0.00456	0.00196	-0.00089	-0.00381	-0.00656	-0.00839	-0.00828	-0.00678	-0.00575	-0.00582	-0.00638
JH.Leibertingen.57_2021-06-28T14-10-35	Jurassic chert Central Swabian Jura		-0.00044	-0.00044	-0.00044	-0.00044	-0.00044	-0.00056	-0.00064	-0.00082	-0.00114	-0.00158	-0.00211	-0.0028	-0.0038	-0.00545	-0.00779	-0.01056	-0.01332	-0.01589	-0.01746	-0.01756	-0.01614	-0.01347	-0.01018	-0.00678	-0.00377	-0.00132	-8e-05	0.00036	0.00085	0.00134	0.00186	0.00237	0.00319	0.00497	0.00699	0.00713	0.00502	0.00193	-0.0014	-0.00449	-0.00702	-0.00908	-0.00928	-0.00779	-0.00639	-0.00594	-0.00624
JH.BernstadtHeimersberg.961_2022-01-13T17-29-54	Jurassic chert Central Swabian Jura		-0.00019	-0.00019	-0.00019	-0.00019	-0.00019	-0.00037	-0.00061	-0.0008	-0.00104	-0.00135	-0.00175	-0.00243	-0.0035	-0.00508	-0.00755	-0.0111	-0.01515	-0.01865	-0.02061	-0.0205	-0.01853	-0.01487	-0.00992	-0.00479	-0.00082	0.00131	0.00193	0.00179	0.00151	0.00119	0.00104	0.00146	0.00277	0.00511	0.00728	0.00737	0.00523	0.00216	-0.00138	-0.00514	-0.00855	-0.01092	-0.01138	-0.0099	-0.00837	-0.00803	-0.00798
JH.Dollnstein.370_2021-07-06T16-52-25	Jurassic chert Central Swabian Jura		-0.00041	-0.00041	-0.00041	-0.00041	-0.00041	-0.00049	-0.00068	-0.00089	-0.00115	-0.00159	-0.00224	-0.00303	-0.00409	-0.00566	-0.00786	-0.01072	-0.01389	-0.01665	-0.01831	-0.01853	-0.01716	-0.01438	-0.01082	-0.00702	-0.00375	-0.00165	-0.0006	-0.00011	0.00018	0.00041	0.00071	0.00117	0.00218	0.00417	0.0062	0.00654	0.00484	0.00193	-0.0016	-0.00532	-0.00879	-0.01139	-0.01206	-0.01087	-0.00933	-0.00826	-0.00758
Jurahornstein_Blauberg_Block2-unpatinated-23_2020-02-18T11-34-59	Jurassic chert Central Swabian Jura		-0.00058	-0.00058	-0.00058	-0.00058	-0.00058	-0.00069	-0.00085	-0.00109	-0.00144	-0.00192	-0.00256	-0.00343	-0.00463	-0.00633	-0.00872	-0.01179	-0.01511	-0.01789	-0.0194	-0.01925	-0.01745	-0.01431	-0.0104	-0.00649	-0.00336	-0.00139	-0.0004	4e-05	0.00031	0.00061	0.00098	0.00152	0.00259	0.00456	0.0065	0.00673	0.00502	0.00224	-0.00093	-0.00416	-0.00718	-0.00927	-0.00945	-0.00803	-0.00667	-0.00617	-0.0062
JH.RandeckZipfelbach.230_2021-06-30T17-47-15	Jurassic chert Central Swabian Jura		-0.00032	-0.00032	-0.00032	-0.00032	-0.00032	-0.00038	-0.00036	-0.00039	-0.00062	-0.00093	-0.00135	-0.00208	-0.00306	-0.00435	-0.00609	-0.00857	-0.01165	-0.0145	-0.01629	-0.01674	-0.01593	-0.01392	-0.01088	-0.00744	-0.00452	-0.00262	-0.00145	-0.00075	-0.00028	3e-05	0.00055	0.00143	0.00246	0.00409	0.00595	0.00646	0.00458	0.00104	-0.00291	-0.00656	-0.00967	-0.01234	-0.01346	-0.01234	-0.0101	-0.00804	-0.00673
JH.Blauberg.620_2021-11-12T09-32-47	Jurassic chert Central Swabian Jura		-0.00048	-0.00048	-0.00048	-0.00048	-0.00048	-0.0006	-0.00079	-0.00106	-0.00144	-0.00191	-0.00256	-0.00351	-0.00482	-0.00663	-0.00923	-0.01258	-0.01619	-0.01921	-0.0207	-0.02025	-0.01811	-0.01458	-0.01026	-0.006	-0.00257	-0.00042	0.00056	0.00101	0.00132	0.00153	0.00173	0.00206	0.00296	0.00484	0.00675	0.007	0.00527	0.00246	-0.00085	-0.00433	-0.00757	-0.00981	-0.01005	-0.00857	-0.00714	-0.00666	-0.00674
JH.Muendling1.400_2021-07-06T18-43-00	Jurassic chert Central Swabian Jura		-0.00028	-0.00028	-0.00028	-0.00028	-0.00028	-0.00031	-0.00048	-0.00077	-0.00115	-0.00157	-0.0021	-0.0029	-0.00412	-0.00585	-0.00829	-0.01154	-0.01512	-0.01829	-0.02014	-0.02007	-0.01804	-0.01449	-0.01015	-0.00586	-0.00232	0.00014	0.00133	0.00154	0.00154	0.00173	0.00191	0.00207	0.00267	0.00442	0.00663	0.00714	0.00533	0.00235	-0.00102	-0.00459	-0.00803	-0.01054	-0.0109	-0.00935	-0.00781	-0.00715	-0.00695
JH.Schopf.1082_2022-01-27T19-28-05	Jurassic chert Central Swabian Jura		-0.00027	-0.00027	-0.00027	-0.00027	-0.00027	-0.00035	-0.00055	-0.00079	-0.00112	-0.00151	-0.00195	-0.00279	-0.0041	-0.00592	-0.00866	-0.01237	-0.01647	-0.01998	-0.0217	-0.02124	-0.01892	-0.01495	-0.0101	-0.00543	-0.00162	0.00063	0.00136	0.00151	0.0014	0.0012	0.00141	0.00203	0.00317	0.0053	0.00751	0.00788	0.00585	0.00247	-0.00116	-0.0046	-0.00779	-0.01001	-0.01016	-0.00884	-0.0078	-0.00755	-0.00789
JH.Bartholomae.27_2021-06-28T11-17-59	Jurassic chert Central Swabian Jura		-0.00039	-0.00039	-0.00039	-0.00039	-0.00039	-0.00045	-0.00057	-0.00075	-0.00104	-0.00151	-0.00215	-0.003	-0.00424	-0.00611	-0.00896	-0.01296	-0.01761	-0.02185	-0.02464	-0.02524	-0.02359	-0.01989	-0.01468	-0.00891	-0.00365	0.00045	0.00323	0.0048	0.00547	0.0055	0.00529	0.00528	0.00602	0.00785	0.00964	0.00961	0.00747	0.00427	0.001	-0.00199	-0.0045	-0.00572	-0.00483	-0.00279	-0.00147	-0.0016	-0.00263
JH.Pfaffenbuegel.1125_2022-01-28T13-50-32	Jurassic chert Central Swabian Jura		-0.00081	-0.00081	-0.00081	-0.00081	-0.00081	-0.00096	-0.00115	-0.00142	-0.00184	-0.00244	-0.00324	-0.00432	-0.00579	-0.00779	-0.01055	-0.01405	-0.01775	-0.02069	-0.022	-0.02127	-0.0187	-0.0147	-0.00991	-0.0053	-0.00177	0.00029	0.00113	0.00138	0.00146	0.00152	0.00161	0.00192	0.00288	0.00483	0.00675	0.0069	0.00514	0.00246	-0.00054	-0.00365	-0.00654	-0.00844	-0.00838	-0.00687	-0.00563	-0.00539	-0.00576
JH.Pfaffenbuegel1.1152_2022-03-18T14-01-41	Jurassic chert Central Swabian Jura		-0.00077	-0.00077	-0.00077	-0.00077	-0.00077	-0.00093	-0.00114	-0.00141	-0.0018	-0.00236	-0.00311	-0.0041	-0.00545	-0.00734	-0.00997	-0.0133	-0.01687	-0.01974	-0.02107	-0.02051	-0.01815	-0.01438	-0.00988	-0.00554	-0.0022	-0.0003	0.00046	0.00065	0.00068	0.00075	0.00093	0.00134	0.00239	0.00443	0.00643	0.00664	0.0049	0.00225	-0.00071	-0.00376	-0.00659	-0.00846	-0.0084	-0.00685	-0.00562	-0.00544	-0.00579
JH.Wittislingen1.348_2021-07-02T16-51-42	Jurassic chert Central Swabian Jura		-0.00058	-0.00058	-0.00058	-0.00058	-0.00058	-0.00067	-0.00085	-0.00111	-0.00146	-0.00196	-0.00268	-0.0036	-0.00478	-0.00636	-0.00838	-0.01081	-0.01336	-0.01553	-0.01671	-0.01669	-0.01549	-0.01329	-0.01048	-0.00754	-0.00504	-0.00333	-0.00234	-0.00167	-0.0011	-0.00057	3e-05	0.00079	0.00203	0.00411	0.00629	0.007	0.00569	0.00289	-0.00075	-0.00467	-0.00851	-0.01153	-0.01262	-0.01176	-0.01022	-0.00891	-0.00786
JH.Dollnstein.368_2021-07-06T16-44-56	Jurassic chert Central Swabian Jura		-0.00055	-0.00055	-0.00055	-0.00055	-0.00055	-0.00066	-0.00078	-0.00101	-0.00132	-0.00175	-0.00239	-0.00325	-0.0045	-0.00632	-0.00877	-0.01177	-0.01502	-0.01776	-0.01921	-0.01902	-0.01718	-0.01403	-0.01017	-0.00628	-0.00305	-0.001	1e-05	0.00049	0.00076	0.00104	0.00143	0.00203	0.00316	0.00513	0.00709	0.00744	0.00572	0.00272	-0.00079	-0.00449	-0.00802	-0.01059	-0.0112	-0.01004	-0.00858	-0.00785	-0.00769
JH.Boehmenkirch.47_2021-06-28T12-57-39	Jurassic chert Central Swabian Jura		-0.00032	-0.00032	-0.00032	-0.00032	-0.00032	-0.00039	-0.0005	-0.00063	-0.00082	-0.00103	-0.0014	-0.00197	-0.00285	-0.00432	-0.00653	-0.00958	-0.01302	-0.01588	-0.01753	-0.01779	-0.01639	-0.01358	-0.00996	-0.00639	-0.00382	-0.00249	-0.0016	-0.00093	-0.00057	7e-05	0.00093	0.00204	0.00345	0.00526	0.00693	0.00705	0.00516	0.00212	-0.00097	-0.00393	-0.00671	-0.00881	-0.00925	-0.00776	-0.00632	-0.00599	-0.00568
JH.Blauberg.600_2021-11-03T17-52-52	Jurassic chert Central Swabian Jura		-0.00042	-0.00042	-0.00042	-0.00042	-0.00042	-0.00048	-0.00058	-0.00077	-0.00104	-0.00144	-0.00206	-0.00292	-0.00413	-0.00583	-0.00824	-0.01155	-0.01533	-0.01848	-0.02022	-0.02025	-0.0185	-0.0153	-0.01114	-0.00668	-0.00315	-0.00121	-0.00019	0.00051	0.00091	0.00122	0.00148	0.00197	0.00331	0.00559	0.00755	0.00765	0.00571	0.00267	-0.0009	-0.00476	-0.00827	-0.01055	-0.01073	-0.00906	-0.00732	-0.00664	-0.00662
JH.Galgenberg.956_2022-01-13T17-09-41	Jurassic chert Central Swabian Jura		-0.00029	-0.00029	-0.00029	-0.00029	-0.00029	-0.00036	-0.0005	-0.00066	-0.00085	-0.00114	-0.00157	-0.00223	-0.00328	-0.00493	-0.00734	-0.0105	-0.01407	-0.01719	-0.01891	-0.01869	-0.01663	-0.01304	-0.00856	-0.00412	-0.00049	0.00165	0.00216	0.00189	0.00158	0.00125	0.00113	0.00149	0.00248	0.00453	0.00668	0.00698	0.00505	0.00208	-0.00136	-0.00503	-0.00841	-0.01066	-0.01103	-0.0099	-0.00861	-0.00825	-0.00871
JH.Dollnstein.1201_2022-04-05T16-57-13	Jurassic chert Central Swabian Jura		-0.00063	-0.00063	-0.00063	-0.00063	-0.00063	-0.00076	-0.00095	-0.00122	-0.0016	-0.0021	-0.0028	-0.00383	-0.00524	-0.0072	-0.00994	-0.01338	-0.01702	-0.02002	-0.02154	-0.02116	-0.01903	-0.01545	-0.01101	-0.00664	-0.00321	-0.00107	-1e-05	0.00044	0.00072	0.00101	0.00132	0.00184	0.00306	0.00527	0.00744	0.00782	0.00602	0.00291	-0.00073	-0.00457	-0.00819	-0.01065	-0.01094	-0.00947	-0.00789	-0.00705	-0.00672
JH.Dollnstein.371_2021-07-06T16-55-40	Jurassic chert Central Swabian Jura		-0.00059	-0.00059	-0.00059	-0.00059	-0.00059	-0.00061	-0.00075	-0.00108	-0.00143	-0.00179	-0.00232	-0.00316	-0.0044	-0.00611	-0.00834	-0.01116	-0.0143	-0.01699	-0.01856	-0.01868	-0.01727	-0.01456	-0.01108	-0.00753	-0.00459	-0.00249	-0.00125	-0.00071	-0.00036	0.00014	0.00066	0.00126	0.00226	0.00414	0.00629	0.00683	0.00509	0.00217	-0.0012	-0.00485	-0.00834	-0.01097	-0.01173	-0.01058	-0.00916	-0.00834	-0.00774
JH.Pfaffenbuegel1.1155_2022-03-18T14-08-10	Jurassic chert Central Swabian Jura		-0.00059	-0.00059	-0.00059	-0.00059	-0.00059	-0.00072	-0.00091	-0.00117	-0.00153	-0.00203	-0.00273	-0.00367	-0.00496	-0.00682	-0.00947	-0.01287	-0.01662	-0.01982	-0.0215	-0.02115	-0.01887	-0.01504	-0.01037	-0.0058	-0.00217	1e-05	0.00085	0.00096	0.00089	0.00086	0.001	0.00142	0.00246	0.00459	0.00676	0.00708	0.00536	0.00265	-0.00042	-0.00355	-0.0064	-0.00832	-0.00827	-0.00667	-0.00537	-0.00511	-0.0054
JH.Blauberg.1218_2022-04-06T16-35-29	Jurassic chert Central Swabian Jura		-0.00041	-0.00041	-0.00041	-0.00041	-0.00041	-0.00051	-0.00065	-0.00083	-0.00115	-0.00158	-0.00213	-0.00291	-0.00405	-0.00571	-0.00809	-0.01115	-0.01448	-0.01724	-0.01868	-0.01839	-0.0165	-0.01339	-0.00958	-0.00582	-0.00289	-0.00114	-0.00031	8e-05	0.00032	0.00055	0.00087	0.0014	0.00244	0.00442	0.00645	0.00678	0.00515	0.00244	-0.00077	-0.00408	-0.00711	-0.00923	-0.00944	-0.00806	-0.00679	-0.00635	-0.00642
JH.Heimersberg.460_2021-09-28T15-03-15	Jurassic chert Central Swabian Jura		-0.00021	-0.00021	-0.00021	-0.00021	-0.00021	-0.00027	-0.00044	-0.00068	-0.00098	-0.00141	-0.00194	-0.00261	-0.00355	-0.00504	-0.00733	-0.01046	-0.01403	-0.01717	-0.01903	-0.0191	-0.01732	-0.014	-0.00982	-0.00566	-0.00237	-0.00035	0.00054	0.00079	0.00091	0.00095	0.00106	0.00164	0.00281	0.00468	0.0066	0.0069	0.00526	0.00265	-0.0007	-0.00444	-0.00771	-0.01002	-0.01055	-0.00941	-0.00824	-0.00771	-0.00745
JH.Preith.1247_2022-04-07T10-55-13	Jurassic chert Central Swabian Jura		-0.00045	-0.00045	-0.00045	-0.00045	-0.00045	-0.00057	-0.00072	-0.00092	-0.00122	-0.00165	-0.00222	-0.00305	-0.00431	-0.00615	-0.00875	-0.01213	-0.01581	-0.01892	-0.02066	-0.02043	-0.01822	-0.01444	-0.00984	-0.00535	-0.00185	0.00023	0.00098	0.00094	0.00075	0.0007	0.00076	0.00106	0.00205	0.00416	0.0064	0.00688	0.00516	0.00227	-0.001	-0.00446	-0.00781	-0.01021	-0.01062	-0.00923	-0.00775	-0.00731	-0.00752
JH.Pfaffenbuegel.1132_2022-01-28T14-07-03	Jurassic chert Central Swabian Jura		-0.00077	-0.00077	-0.00077	-0.00077	-0.00077	-0.00095	-0.00115	-0.00141	-0.00179	-0.00232	-0.00308	-0.00412	-0.00553	-0.00747	-0.01006	-0.01317	-0.01636	-0.01883	-0.0199	-0.01935	-0.0173	-0.01406	-0.01019	-0.00643	-0.00348	-0.00163	-0.00065	-0.00014	0.00021	0.00053	0.00085	0.00137	0.00248	0.00451	0.00667	0.00732	0.00584	0.003	-0.00049	-0.00428	-0.00793	-0.01058	-0.0112	-0.00993	-0.00832	-0.0074	-0.00699
JH.Bopfingen.1031_2022-01-21T16-12-53	Jurassic chert Central Swabian Jura		-0.00068	-0.00068	-0.00068	-0.00068	-0.00068	-0.00085	-0.00107	-0.00132	-0.00166	-0.00212	-0.00275	-0.00366	-0.00498	-0.0069	-0.00959	-0.01298	-0.01657	-0.01949	-0.02091	-0.02043	-0.01814	-0.01449	-0.01015	-0.0059	-0.00257	-0.00051	0.00042	0.0007	0.00084	0.00105	0.00132	0.00174	0.00275	0.0048	0.00686	0.00712	0.00531	0.00242	-0.00094	-0.00446	-0.00774	-0.01006	-0.0103	-0.00882	-0.00749	-0.00707	-0.0071
JH.Galgenberg.951_2022-01-13T16-57-20	Jurassic chert Central Swabian Jura		-0.0001	-0.0001	-0.0001	-0.0001	-0.0001	-0.00013	-0.0002	-0.00035	-0.00051	-0.0007	-0.00096	-0.00136	-0.00192	-0.00281	-0.00464	-0.00778	-0.01156	-0.01517	-0.01749	-0.01742	-0.01513	-0.0109	-0.00517	0.00041	0.00431	0.00632	0.00628	0.0048	0.00327	0.00218	0.00149	0.00164	0.00262	0.00405	0.00522	0.00493	0.00293	0.00037	-0.00206	-0.00461	-0.00674	-0.00748	-0.00734	-0.00709	-0.00696	-0.00738	-0.00865
JH.Preith.1297_2022-04-07T14-42-14	Jurassic chert Central Swabian Jura		-0.00048	-0.00048	-0.00048	-0.00048	-0.00048	-0.00053	-0.00068	-0.00097	-0.00128	-0.00165	-0.00224	-0.00313	-0.0044	-0.00622	-0.00876	-0.01215	-0.01596	-0.0191	-0.0207	-0.02037	-0.01807	-0.0142	-0.00944	-0.00478	-0.0013	0.00058	0.00129	0.00123	0.00088	0.0007	0.00076	0.00118	0.00235	0.00456	0.00674	0.0071	0.0054	0.00257	-0.00067	-0.00409	-0.00748	-0.00996	-0.01024	-0.00883	-0.00763	-0.00729	-0.00751
JH.AlbeckHuelen.250_2021-06-30T18-41-15	Jurassic chert Central Swabian Jura		-0.00059	-0.00059	-0.00059	-0.00059	-0.00059	-0.00069	-0.00084	-0.00105	-0.00142	-0.00197	-0.00263	-0.0035	-0.00474	-0.00646	-0.00882	-0.01195	-0.01548	-0.01852	-0.02026	-0.02029	-0.01864	-0.01551	-0.01135	-0.00698	-0.00334	-0.00095	0.00037	0.00109	0.00144	0.0016	0.00179	0.00218	0.00316	0.00518	0.00716	0.00728	0.00531	0.00231	-0.00098	-0.00431	-0.00747	-0.00965	-0.00972	-0.00809	-0.00663	-0.00616	-0.00614
JH.Eitersheim.1269_2022-04-07T11-55-27	Jurassic chert Central Swabian Jura		-0.00058	-0.00058	-0.00058	-0.00058	-0.00058	-0.00069	-0.00085	-0.00111	-0.00149	-0.00202	-0.00272	-0.00369	-0.00508	-0.00701	-0.00955	-0.0127	-0.01601	-0.01867	-0.01992	-0.01937	-0.01712	-0.01368	-0.00961	-0.0056	-0.0025	-0.00067	0.00013	0.00035	0.00049	0.00079	0.00116	0.00167	0.00276	0.00476	0.00687	0.00743	0.00586	0.00295	-0.0005	-0.00415	-0.00771	-0.01032	-0.01094	-0.00977	-0.00834	-0.00761	-0.00743
Jurahornstein_Blauber_Block1-unpatinated-8_2020-02-18T10-49-04	Jurassic chert Central Swabian Jura		-0.00051	-0.00051	-0.00051	-0.00051	-0.00051	-0.00063	-0.00079	-0.001	-0.00132	-0.00179	-0.00243	-0.00333	-0.00462	-0.00648	-0.00915	-0.01264	-0.0165	-0.01977	-0.02157	-0.0214	-0.01927	-0.01558	-0.01097	-0.00635	-0.00268	-0.00043	0.00063	0.00101	0.00117	0.00134	0.00159	0.00206	0.00318	0.00526	0.00728	0.00747	0.00557	0.00256	-0.00084	-0.00434	-0.0076	-0.00979	-0.00988	-0.00833	-0.00692	-0.00649	-0.00664
JH.Bernstadt.1356_2022-04-13T17-17-42	Jurassic chert Central Swabian Jura		-0.00041	-0.00041	-0.00041	-0.00041	-0.00041	-0.00049	-0.00057	-0.00069	-0.00092	-0.00127	-0.00178	-0.00255	-0.00364	-0.00517	-0.00733	-0.01021	-0.01339	-0.01611	-0.01767	-0.01766	-0.01608	-0.01321	-0.00954	-0.00586	-0.00302	-0.00131	-0.00051	-0.0002	5e-05	0.00041	0.00087	0.00154	0.00283	0.00491	0.00691	0.0073	0.00571	0.0029	-0.00042	-0.0039	-0.00709	-0.00913	-0.00924	-0.0078	-0.00622	-0.00542	-0.00534
JH.Eitersheim.1274_2022-04-07T12-08-35	Jurassic chert Central Swabian Jura		-0.00055	-0.00055	-0.00055	-0.00055	-0.00055	-0.00065	-0.00072	-0.00093	-0.00128	-0.00175	-0.00232	-0.00305	-0.00427	-0.00616	-0.0087	-0.01178	-0.01509	-0.01798	-0.01959	-0.0193	-0.01714	-0.01378	-0.00992	-0.00617	-0.00309	-0.00117	-0.0003	0.00016	0.00062	0.00114	0.00163	0.00218	0.00318	0.00504	0.00708	0.00757	0.00604	0.00329	-0.00038	-0.00462	-0.0085	-0.0113	-0.01233	-0.01141	-0.00993	-0.00899	-0.00829
JH.HoheBeet.941_2022-01-13T16-25-19	Jurassic chert Central Swabian Jura		-0.00038	-0.00038	-0.00038	-0.00038	-0.00038	-0.0004	-0.00047	-0.00065	-0.00091	-0.00125	-0.00167	-0.00233	-0.00341	-0.00501	-0.00738	-0.01054	-0.01396	-0.01692	-0.01866	-0.01849	-0.01653	-0.01321	-0.00911	-0.00511	-0.00194	7e-05	0.00098	0.00113	0.00108	0.001	0.00097	0.00127	0.00223	0.00425	0.00635	0.00684	0.00531	0.00251	-0.001	-0.00479	-0.00822	-0.01061	-0.01104	-0.0098	-0.00859	-0.00801	-0.00791
JH.Sirchingen.36_2021-06-28T12-03-53	Jurassic chert Central Swabian Jura		-0.0003	-0.0003	-0.0003	-0.0003	-0.0003	-0.00043	-0.00059	-0.0008	-0.00108	-0.00142	-0.00182	-0.00251	-0.00363	-0.00531	-0.00781	-0.01109	-0.01466	-0.01789	-0.01999	-0.02034	-0.01892	-0.01596	-0.01193	-0.00772	-0.00413	-0.0015	-3e-05	0.00055	0.00087	0.00119	0.00158	0.00197	0.00299	0.0051	0.00728	0.00763	0.00575	0.0026	-0.00087	-0.00442	-0.00815	-0.01103	-0.01175	-0.01055	-0.00899	-0.00812	-0.00782
JH.Kreuzaecker.1022_2022-01-21T15-49-19	Jurassic chert Central Swabian Jura		-0.0004	-0.0004	-0.0004	-0.0004	-0.0004	-0.00055	-0.00071	-0.00094	-0.00114	-0.00129	-0.0017	-0.00237	-0.00311	-0.00452	-0.00704	-0.01053	-0.01447	-0.01795	-0.01993	-0.01975	-0.01745	-0.01339	-0.0085	-0.00357	0.00051	0.00303	0.00385	0.0034	0.00274	0.00234	0.00199	0.00161	0.00197	0.00365	0.00535	0.0057	0.00432	0.00169	-0.00119	-0.00381	-0.00648	-0.00884	-0.00931	-0.00821	-0.00712	-0.00681	-0.0068
JH.BallendorfRotensohl.243_2021-06-30T18-21-47	Jurassic chert Central Swabian Jura		-0.00067	-0.00067	-0.00067	-0.00067	-0.00067	-0.00076	-0.00089	-0.00112	-0.00145	-0.0019	-0.00252	-0.00338	-0.00461	-0.00639	-0.00881	-0.01193	-0.01547	-0.01859	-0.0203	-0.02023	-0.01847	-0.01525	-0.01115	-0.00702	-0.00355	-0.00139	-0.00042	7e-05	0.00042	0.00068	0.00096	0.00146	0.00261	0.00483	0.00696	0.00709	0.00511	0.0021	-0.00135	-0.00501	-0.00845	-0.01076	-0.01089	-0.00932	-0.00787	-0.00728	-0.00705
JH.Muendling1.395_2021-07-06T18-30-16	Jurassic chert Central Swabian Jura		-0.0002	-0.0002	-0.0002	-0.0002	-0.0002	-0.0003	-0.00041	-0.0005	-0.00056	-0.00074	-0.00111	-0.0016	-0.00235	-0.00368	-0.00573	-0.00837	-0.01147	-0.01454	-0.01679	-0.0175	-0.01664	-0.01449	-0.01126	-0.00746	-0.00395	-0.0015	-0.00024	0.00029	0.00094	0.00156	0.00174	0.00222	0.00372	0.006	0.00777	0.00745	0.00485	0.0015	-0.00199	-0.00568	-0.00889	-0.01109	-0.01152	-0.01001	-0.00831	-0.00748	-0.00676
JH.Dollnstein.361_2021-07-02T17-27-00	Jurassic chert Central Swabian Jura		-0.00068	-0.00068	-0.00068	-0.00068	-0.00068	-0.00076	-0.00082	-0.00101	-0.00142	-0.00194	-0.00244	-0.00317	-0.00442	-0.00621	-0.00872	-0.01193	-0.01536	-0.01846	-0.02045	-0.02054	-0.01878	-0.01571	-0.0117	-0.00758	-0.00421	-0.00187	-0.00056	-7e-05	0.00017	0.00049	0.00084	0.00135	0.00244	0.00451	0.00662	0.00687	0.00496	0.00195	-0.00144	-0.00482	-0.00797	-0.01023	-0.01036	-0.00868	-0.00715	-0.00632	-0.00578
JH.Tiecherstal.1361_2022-04-13T17-37-19	Jurassic chert Central Swabian Jura		-0.00041	-0.00041	-0.00041	-0.00041	-0.00041	-0.0005	-0.00064	-0.00083	-0.00109	-0.00146	-0.00194	-0.00269	-0.00397	-0.00595	-0.00876	-0.01253	-0.01697	-0.02103	-0.02347	-0.02359	-0.02141	-0.01738	-0.01217	-0.00675	-0.0022	0.00072	0.00207	0.00252	0.00265	0.00275	0.00288	0.00327	0.0044	0.00656	0.00864	0.00867	0.00635	0.00288	-0.00087	-0.00459	-0.00795	-0.01008	-0.00985	-0.00784	-0.00608	-0.00553	-0.0057
Jurahornstein_Blauberg_Block2-unpatinated-28_2020-02-18T11-40-27	Jurassic chert Central Swabian Jura		-0.00051	-0.00051	-0.00051	-0.00051	-0.00051	-0.00062	-0.00077	-0.001	-0.00133	-0.00179	-0.0024	-0.00325	-0.00445	-0.00617	-0.00862	-0.01179	-0.01526	-0.01817	-0.01974	-0.01957	-0.01768	-0.01441	-0.01037	-0.00636	-0.00317	-0.00118	-0.0002	0.00022	0.00049	0.00083	0.00124	0.00182	0.00297	0.00499	0.00695	0.00721	0.00545	0.0026	-0.00063	-0.00392	-0.00694	-0.00896	-0.00903	-0.00753	-0.00611	-0.00556	-0.00559
JH.Hirschhalde.923_2022-01-12T16-59-45	Jurassic chert Central Swabian Jura		-0.0004	-0.0004	-0.0004	-0.0004	-0.0004	-0.00045	-0.00056	-0.00074	-0.001	-0.00139	-0.00193	-0.00267	-0.00378	-0.00553	-0.00798	-0.01118	-0.01479	-0.01784	-0.01946	-0.01922	-0.01703	-0.01331	-0.00898	-0.0047	-0.00131	0.00056	0.0012	0.00114	0.00091	0.0009	0.0011	0.0014	0.00236	0.00448	0.00664	0.00705	0.00527	0.00225	-0.00112	-0.00446	-0.00771	-0.01016	-0.01053	-0.00911	-0.00774	-0.00716	-0.00721
[truncated: 932 more rows]
[truncated: 196 more columns]
